# Supplementary material for: Synthesis, crystal structure and Hirshfeld surface analysis of N-(2,6-di­methyl­phen­yl)-2-morpholinoacetamide, a Lidocaine analog
Source: Acta Crystallogr E Crystallogr Commun. 2026 Jun 16;82(Pt 7):829–33. doi: 10.1107/S2056989026006043 (PMC13330848; doi:10.1107/S2056989026006043)
Supplement: Supplementary file 1 [file e-82-00829-sup1.cif]

##############################################################################
#                                                                            #
# This CIF contains the data in a paper accepted for publication in          #
# Acta Crystallographica Section E. It conforms to the requirements of       #
# Notes for Authors for Acta Crystallographica Section E, and has been       #
# peer reviewed under the auspices of the IUCr Commission on Journals.       #
#                                                                            #
# Full details of the Crystallographic Information File format               #
# are given in the paper "The Crystallographic Information File (CIF):       #
# a New Standard Archive File for Crystallography" by S. R. Hall, F. H.      #
# Allen and I. D. Brown [Acta Cryst. (1991), A47, 655-685].                  #
#                                                                            #
# The current version of the core CIF dictionary is obtainable from          #
# ftp://ftp.iucr.org/pub/cif_core.dic.                                       #
#                                                                            #
# Software is freely available for graphical display of the structure(s)     #
# in this CIF. For information consult the CIF software page                 #
# http://www.iucr.org/resources/cif/software.                                #
#                                                                            #
# This file may be used for bona fide research purposes within the           #
# scientific community so long as proper attribution is given to the journal # 
# article from which it was obtained.                                        #
#                                                                            #
##############################################################################
data_I
_audit_creation_method     'SHELXL-2019/3'
_journal_date_recd_electronic     2026-05-11
_journal_date_accepted     2026-06-08
_journal_name_full     'Acta Crystallographica, Section E'
_journal_year     2026
_journal_volume     82
_journal_issue      1
_journal_page_first     0
_journal_page_last     0
_journal_paper_category     GO
_journal_paper_doi     10.1107/S2056989026006043
_journal_coeditor_code     EX2100
_publ_contact_author_name     'Abdulsalam Alsubari'
_publ_contact_author_address
;
Laboratory of Medicinal Chemistry
Faculty of Clinical Pharmacy
21 September University,
Yemen
;
_publ_contact_author_email     'alsubaripharmaco@21umas.edu.ye'
_publ_contact_author_fax     ?
_publ_contact_author_phone     ?
_publ_section_title
;
Synthesis, crystal structure and Hirshfeld surface analysis of
<i>N</i>-(2,6-dimethylphenyl)-2-morpholinoacetamide, a Lidocaine analog
;
loop_
    _publ_author_name
    _publ_author_footnote
    _publ_author_address
    'Maimoune, Imane' .
;
Laboratory of Medicinal Chemistry
Drug Sciences Research Center
Faculty of Medicine and Pharmacy Mohammed V University in Rabat
Morocco
Laboratory of Materials Nanotechnology and Environment, Faculty of Sciences,
Mohammed V University in Rabat, PO Box 1014, Rabat,
Morocco
;
    'El Moutaouakil Ala Allah, Abderrazzak' .
;
Laboratory of Medicinal Chemistry
Drug Sciences Research Center
Faculty of Medicine and Pharmacy Mohammed V University in Rabat
Morocco
;
    'M. Kariuki, Benson' .
;
School of Chemistry, Cardiff University, Main Building Park Place, Cardiff,
CF10 3AT,
United Kingdom
;
    'Alsubari, Abdulsalam' .
;
Laboratory of Medicinal Chemistry
Faculty of Clinical Pharmacy
21 September University,
Yemen
;
    'Mague, Joel T.' .
;
Department of Chemistry, Tulane University New Orleans, LA, 70118,
USA
;
    'Zarrouk, Abdelkader' .
;
Laboratory of Materials Nanotechnology and Environment, Faculty of Sciences,
Mohammed V University in Rabat, PO Box 1014, Rabat,
Morocco
;
    'Ramli, Youssef' .
;
Laboratory of Medicinal Chemistry
Drug Sciences Research Center
Faculty of Medicine and Pharmacy Mohammed V University in Rabat
Morocco
;
_publ_section_synopsis
;
In the title molecule, the dihedral angle between the mean plane of the phenyl
ring and that defined by the <i>ipso</i>-C---NH---(C\\db O)---CH~2~--- unit
is 64.49(11)\%. In the crystal, N---H...O hydrogen bonds and C---H...\p(ring)
interactions form chains extending along the <i>b</i>-axis direction. A
Hirshfeld surface analysis showed H...H contacts to constitute nearly 70% of
the intermolecular contacts in the crystal.
;
_chemical_name_systematic
;
<i>N</i>-(2,6-Dimethylphenyl)-2-(morpholin-4-yl)acetamide
;
_chemical_name_common
;
<i>N</i>-(2,6-Dimethylphenyl)-2-morpholinoacetamide
;
_chemical_formula_moiety     'C14 H20 N2 O2'
_chemical_formula_sum     'C14 H20 N2 O2'
_chemical_formula_iupac     'C14 H20 N2 O2'
_chemical_formula_weight     248.32
_chemical_melting_point     ?
_space_group_crystal_system     monoclinic
_space_group_name_H-M_alt     'P 21/n'
_space_group_name_Hall     '-P 2yn'
loop_
    _space_group_symop_operation_xyz
    'x, y, z'
    '-x+1/2, y+1/2, -z+1/2'
    '-x, -y, -z'
    'x-1/2, -y-1/2, z-1/2'
_cell_length_a     12.2417(9)
_cell_length_b     10.4498(4)
_cell_length_c     12.2866(9)
_cell_angle_alpha     90
_cell_angle_beta     118.704(9)
_cell_angle_gamma     90
_cell_volume     1378.59(18)
_cell_formula_units_Z     4
_cell_measurement_reflns_used     3200
_cell_measurement_theta_min     4.1670
_cell_measurement_theta_max     72.2630
_cell_measurement_temperature     293(2)
_exptl_crystal_description     block
_exptl_crystal_colour     colourless
_exptl_crystal_size_max     0.490
_exptl_crystal_size_mid     0.230
_exptl_crystal_size_min     0.140
_exptl_crystal_density_diffrn     1.196
_exptl_crystal_density_meas     ?
_exptl_crystal_density_method     ?
_exptl_crystal_F_000     536
_exptl_absorpt_coefficient_mu     0.646
_exptl_absorpt_correction_type     gaussian
_exptl_absorpt_process_details
;
(CrysAlisPro; Rigaku OD, 2024)
;
_exptl_absorpt_correction_T_min     0.326
_exptl_absorpt_correction_T_max     1.000
_diffrn_ambient_temperature     293(2)
_diffrn_source     ?
_diffrn_radiation_type     CuK\a
_diffrn_radiation_wavelength     1.54184
_diffrn_measurement_device_type     'SuperNova, Dual, Cu at home/near, Atlas'
_diffrn_measurement_method     '\w scans'
_diffrn_detector_area_resol_mean     10.5082
_diffrn_reflns_number     9760
_diffrn_reflns_av_R_equivalents     0.0278
_diffrn_reflns_av_unetI/netI     0.0182
_diffrn_reflns_theta_min     4.190
_diffrn_reflns_theta_max     73.036
_diffrn_reflns_theta_full     67.684
_diffrn_measured_fraction_theta_max     0.987
_diffrn_measured_fraction_theta_full     1.000
_diffrn_reflns_limit_h_min     -13
_diffrn_reflns_limit_h_max     15
_diffrn_reflns_limit_k_min     -12
_diffrn_reflns_limit_k_max     12
_diffrn_reflns_limit_l_min     -15
_diffrn_reflns_limit_l_max     14
_refine_special_details
;
Single-crystal X-ray diffraction data were collected on an Agilent
SuperNova Dual Atlas diffractometer, equipped with a mirror monochromator and
using Mo radiation. The data were processed using CrysAlisPro (Rigaku OD,
2024) and the crystal structures were solved using SHELXT(Sheldrick, 2015a)
and refined using SHELXL(Sheldrick, 2015b). Non-hydrogen atoms were refined
with anisotropic displacement parameters.
;
_reflns_number_total     2709
_reflns_number_gt     1991
_reflns_threshold_expression     'I > 2\s(I)'
_refine_ls_structure_factor_coef     Fsqd
_refine_ls_matrix_type     full
_refine_ls_R_factor_all     0.0649
_refine_ls_R_factor_gt     0.0462
_refine_ls_wR_factor_gt     0.1227
_refine_ls_wR_factor_ref     0.1415
_refine_ls_goodness_of_fit_ref     1.035
_refine_ls_restrained_S_all     1.035
_refine_ls_number_reflns     2709
_refine_ls_number_parameters     169
_refine_ls_number_restraints     1
_refine_ls_hydrogen_treatment     mixed
_refine_ls_weighting_scheme     calc
_refine_ls_weighting_details
              'w=1/[\s^2^(Fo^2^)+(0.0713P)^2^+0.2035P] where P=(Fo^2^+2Fc^2^)/3'
_atom_sites_solution_hydrogens     mixed
_atom_sites_solution_primary     ?
_atom_sites_solution_secondary     ?
_refine_ls_shift/su_max     0.000
_refine_ls_shift/su_mean     0.000
_refine_diff_density_max     0.149
_refine_diff_density_min     -0.182
_refine_ls_extinction_method     none
_refine_ls_extinction_coef     .
loop_
    _atom_type_symbol
    _atom_type_description
    _atom_type_scat_dispersion_real
    _atom_type_scat_dispersion_imag
    _atom_type_scat_source
    'C' 'C' 0.0181 0.0091
                         'International Tables Vol C Tables 4.2.6.8 and 6.1.1.4'
    'H' 'H' 0.0000 0.0000
                         'International Tables Vol C Tables 4.2.6.8 and 6.1.1.4'
    'N' 'N' 0.0311 0.0180
                         'International Tables Vol C Tables 4.2.6.8 and 6.1.1.4'
    'O' 'O' 0.0492 0.0322
                         'International Tables Vol C Tables 4.2.6.8 and 6.1.1.4'
_computing_data_collection
;
CrysAlisPro 1.171.42.90a (Rigaku OD, 2024)
;
_computing_cell_refinement
;
CrysAlisPro 1.171.42.90a (Rigaku OD, 2024)
;
_computing_data_reduction
;
CrysAlisPro 1.171.42.90a (Rigaku OD, 2024)
;
_computing_structure_solution
;
<i>SHELXT</i> (Sheldrick, 2015a)
;
_computing_structure_refinement
;
SHELXL (Sheldrick, 2015b)
;
_computing_molecular_graphics     ?
_computing_publication_material     ?
loop_
    _atom_site_type_symbol
    _atom_site_label
    _atom_site_fract_x
    _atom_site_fract_y
    _atom_site_fract_z
    _atom_site_U_iso_or_equiv
    _atom_site_adp_type
    _atom_site_calc_flag
    _atom_site_occupancy
    _atom_site_disorder_assembly
    _atom_site_disorder_group
    C C1 0.59743(15) 0.60953(13) 0.71939(15) 0.0484(4) Uani d 1 . .
    C C2 0.51238(15) 0.65227(14) 0.59945(16) 0.0515(4) Uani d 1 . .
    C C3 0.38984(18) 0.67279(17) 0.5722(2) 0.0661(5) Uani d 1 . .
    H H3 0.332387 0.701082 0.493473 0.079 Uiso calc 1 . .
    C C4 0.3519(2) 0.6523(2) 0.6586(2) 0.0799(6) Uani d 1 . .
    H H4 0.269123 0.665369 0.638096 0.096 Uiso calc 1 . .
    C C5 0.4366(2) 0.6123(2) 0.7762(2) 0.0776(6) Uani d 1 . .
    H H5 0.409988 0.599209 0.834640 0.093 Uiso calc 1 . .
    C C6 0.56176(18) 0.59086(16) 0.80978(18) 0.0601(4) Uani d 1 . .
    C C7 0.55179(17) 0.67607(17) 0.50351(16) 0.0627(5) Uani d 1 . .
    H H7A 0.615717 0.740284 0.532914 0.094 Uiso calc 1 . .
    H H7B 0.481579 0.704990 0.428263 0.094 Uiso calc 1 . .
    H H7C 0.583419 0.598230 0.487688 0.094 Uiso calc 1 . .
    C C8 0.6532(2) 0.5506(2) 0.94016(19) 0.0789(6) Uani d 1 . .
    H H8A 0.623068 0.576806 0.995803 0.118 Uiso calc 1 . .
    H H8B 0.732437 0.590077 0.964372 0.118 Uiso calc 1 . .
    H H8C 0.662476 0.459214 0.943309 0.118 Uiso calc 1 . .
    C C9 0.77763(16) 0.47292(15) 0.76710(16) 0.0552(4) Uani d 1 . .
    C C10 0.90876(18) 0.47159(18) 0.7846(2) 0.0701(5) Uani d 1 . .
    H H10A 0.967251 0.474147 0.872751 0.084 Uiso calc 1 . .
    H H10B 0.921820 0.391831 0.752147 0.084 Uiso calc 1 . .
    C C11 1.06707(17) 0.6107(2) 0.77925(19) 0.0723(6) Uani d 1 . .
    H H11A 1.113068 0.540388 0.768972 0.087 Uiso calc 1 . .
    H H11B 1.100787 0.626798 0.867333 0.087 Uiso calc 1 . .
    C C12 1.0799(2) 0.7277(3) 0.7164(3) 0.0927(7) Uani d 1 . .
    H H12A 1.033815 0.797529 0.727217 0.111 Uiso calc 1 . .
    H H12B 1.166922 0.752477 0.754614 0.111 Uiso calc 1 . .
    C C13 0.9087(2) 0.6687(3) 0.5317(2) 0.0856(7) Uani d 1 . .
    H H13A 0.879929 0.650423 0.444758 0.103 Uiso calc 1 . .
    H H13B 0.859282 0.738908 0.536367 0.103 Uiso calc 1 . .
    C C14 0.88885(18) 0.55288(19) 0.59218(18) 0.0681(5) Uani d 1 . .
    H H14A 0.800777 0.532485 0.552940 0.082 Uiso calc 1 . .
    H H14B 0.932346 0.480240 0.581836 0.082 Uiso calc 1 . .
    N N1 0.72330(13) 0.58889(13) 0.74639(13) 0.0509(3) Uani d 1 . .
    N N2 0.93530(13) 0.57730(13) 0.72435(13) 0.0560(4) Uani d 1 . .
    O O1 0.72824(12) 0.37440(11) 0.77594(13) 0.0708(4) Uani d 1 . .
    O O2 1.03491(16) 0.70609(19) 0.58815(17) 0.0980(5) Uani d 1 . .
    H H1 0.7656(17) 0.651(2) 0.7350(17) 0.063(5) Uiso d 1 . .
loop_
    _atom_site_aniso_label
    _atom_site_aniso_U_11
    _atom_site_aniso_U_22
    _atom_site_aniso_U_33
    _atom_site_aniso_U_12
    _atom_site_aniso_U_13
    _atom_site_aniso_U_23
    C1 0.0522(9) 0.0332(7) 0.0626(10) -0.0040(6) 0.0298(8) -0.0032(6)
    C2 0.0541(9) 0.0345(7) 0.0616(10) -0.0016(6) 0.0244(8) -0.0046(6)
    C3 0.0557(11) 0.0564(10) 0.0773(12) 0.0046(8) 0.0247(9) -0.0071(9)
    C4 0.0616(12) 0.0824(14) 0.0993(16) 0.0035(10) 0.0415(12) -0.0113(12)
    C5 0.0845(14) 0.0762(13) 0.0971(15) -0.0076(11) 0.0636(13) -0.0083(11)
    C6 0.0716(11) 0.0480(8) 0.0692(11) -0.0065(8) 0.0405(9) -0.0021(7)
    C7 0.0663(11) 0.0556(9) 0.0587(10) -0.0013(8) 0.0240(9) 0.0031(8)
    C8 0.1016(16) 0.0738(13) 0.0672(12) -0.0096(11) 0.0454(12) 0.0046(10)
    C9 0.0610(10) 0.0412(8) 0.0593(9) 0.0059(7) 0.0256(8) 0.0059(7)
    C10 0.0655(11) 0.0585(10) 0.0839(13) 0.0172(9) 0.0340(10) 0.0170(9)
    C11 0.0520(10) 0.0900(14) 0.0732(12) 0.0018(10) 0.0286(9) -0.0206(10)
    C12 0.0801(15) 0.1038(18) 0.1115(19) -0.0305(13) 0.0599(14) -0.0280(15)
    C13 0.0780(15) 0.1089(18) 0.0800(14) 0.0046(12) 0.0459(12) 0.0102(12)
    C14 0.0577(11) 0.0731(12) 0.0684(11) 0.0027(9) 0.0261(9) -0.0114(9)
    N1 0.0518(8) 0.0385(6) 0.0625(8) 0.0000(6) 0.0274(7) 0.0047(6)
    N2 0.0500(8) 0.0539(8) 0.0638(9) 0.0054(6) 0.0270(7) -0.0005(6)
    O1 0.0787(9) 0.0401(6) 0.0902(9) 0.0026(6) 0.0376(7) 0.0090(6)
    O2 0.0848(11) 0.1313(15) 0.1008(12) -0.0166(10) 0.0629(10) -0.0041(10)
_geom_special_details
;
 All esds (except the esd in the dihedral angle between two l.s. planes)
 are estimated using the full covariance matrix.  The cell esds are taken
 into account individually in the estimation of esds in distances, angles
 and torsion angles; correlations between esds in cell parameters are only
 used when they are defined by crystal symmetry.  An approximate (isotropic)
 treatment of cell esds is used for estimating esds involving l.s. planes.
;
loop_
    _geom_bond_atom_site_label_1
    _geom_bond_atom_site_label_2
    _geom_bond_site_symmetry_2
    _geom_bond_distance
    _geom_bond_publ_flag
    C1 C6 . 1.388(2) ?
    C1 C2 . 1.408(2) ?
    C1 N1 . 1.428(2) ?
    C2 C3 . 1.388(2) ?
    C2 C7 . 1.493(2) ?
    C3 C4 . 1.363(3) ?
    C3 H3 . 0.9300 ?
    C4 C5 . 1.378(3) ?
    C4 H4 . 0.9300 ?
    C5 C6 . 1.400(3) ?
    C5 H5 . 0.9300 ?
    C6 C8 . 1.508(3) ?
    C7 H7A . 0.9600 ?
    C7 H7B . 0.9600 ?
    C7 H7C . 0.9600 ?
    C8 H8A . 0.9600 ?
    C8 H8B . 0.9600 ?
    C8 H8C . 0.9600 ?
    C9 O1 . 1.225(2) ?
    C9 N1 . 1.347(2) ?
    C9 C10 . 1.514(3) ?
    C10 N2 . 1.451(2) ?
    C10 H10A . 0.9700 ?
    C10 H10B . 0.9700 ?
    C11 N2 . 1.461(2) ?
    C11 C12 . 1.495(3) ?
    C11 H11A . 0.9700 ?
    C11 H11B . 0.9700 ?
    C12 O2 . 1.415(3) ?
    C12 H12A . 0.9700 ?
    C12 H12B . 0.9700 ?
    C13 O2 . 1.412(3) ?
    C13 C14 . 1.499(3) ?
    C13 H13A . 0.9700 ?
    C13 H13B . 0.9700 ?
    C14 N2 . 1.462(2) ?
    C14 H14A . 0.9700 ?
    C14 H14B . 0.9700 ?
    N1 H1 . 0.88(2) ?
loop_
    _geom_angle_atom_site_label_1
    _geom_angle_atom_site_label_2
    _geom_angle_atom_site_label_3
    _geom_angle_site_symmetry_1
    _geom_angle_site_symmetry_3
    _geom_angle
    _geom_angle_publ_flag
    C6 C1 C2 . . 121.55(16) ?
    C6 C1 N1 . . 120.77(15) ?
    C2 C1 N1 . . 117.65(15) ?
    C3 C2 C1 . . 118.14(17) ?
    C3 C2 C7 . . 120.37(16) ?
    C1 C2 C7 . . 121.48(15) ?
    C4 C3 C2 . . 121.4(2) ?
    C4 C3 H3 . . 119.3 ?
    C2 C3 H3 . . 119.3 ?
    C3 C4 C5 . . 119.9(2) ?
    C3 C4 H4 . . 120.1 ?
    C5 C4 H4 . . 120.1 ?
    C4 C5 C6 . . 121.5(2) ?
    C4 C5 H5 . . 119.2 ?
    C6 C5 H5 . . 119.2 ?
    C1 C6 C5 . . 117.51(18) ?
    C1 C6 C8 . . 122.04(17) ?
    C5 C6 C8 . . 120.45(18) ?
    C2 C7 H7A . . 109.5 ?
    C2 C7 H7B . . 109.5 ?
    H7A C7 H7B . . 109.5 ?
    C2 C7 H7C . . 109.5 ?
    H7A C7 H7C . . 109.5 ?
    H7B C7 H7C . . 109.5 ?
    C6 C8 H8A . . 109.5 ?
    C6 C8 H8B . . 109.5 ?
    H8A C8 H8B . . 109.5 ?
    C6 C8 H8C . . 109.5 ?
    H8A C8 H8C . . 109.5 ?
    H8B C8 H8C . . 109.5 ?
    O1 C9 N1 . . 123.59(16) ?
    O1 C9 C10 . . 120.97(15) ?
    N1 C9 C10 . . 115.40(14) ?
    N2 C10 C9 . . 113.74(14) ?
    N2 C10 H10A . . 108.8 ?
    C9 C10 H10A . . 108.8 ?
    N2 C10 H10B . . 108.8 ?
    C9 C10 H10B . . 108.8 ?
    H10A C10 H10B . . 107.7 ?
    N2 C11 C12 . . 108.90(17) ?
    N2 C11 H11A . . 109.9 ?
    C12 C11 H11A . . 109.9 ?
    N2 C11 H11B . . 109.9 ?
    C12 C11 H11B . . 109.9 ?
    H11A C11 H11B . . 108.3 ?
    O2 C12 C11 . . 111.30(19) ?
    O2 C12 H12A . . 109.4 ?
    C11 C12 H12A . . 109.4 ?
    O2 C12 H12B . . 109.4 ?
    C11 C12 H12B . . 109.4 ?
    H12A C12 H12B . . 108.0 ?
    O2 C13 C14 . . 112.33(19) ?
    O2 C13 H13A . . 109.1 ?
    C14 C13 H13A . . 109.1 ?
    O2 C13 H13B . . 109.1 ?
    C14 C13 H13B . . 109.1 ?
    H13A C13 H13B . . 107.9 ?
    N2 C14 C13 . . 109.88(17) ?
    N2 C14 H14A . . 109.7 ?
    C13 C14 H14A . . 109.7 ?
    N2 C14 H14B . . 109.7 ?
    C13 C14 H14B . . 109.7 ?
    H14A C14 H14B . . 108.2 ?
    C9 N1 C1 . . 124.03(14) ?
    C9 N1 H1 . . 114.7(12) ?
    C1 N1 H1 . . 120.2(12) ?
    C10 N2 C11 . . 114.49(15) ?
    C10 N2 C14 . . 111.77(15) ?
    C11 N2 C14 . . 107.98(14) ?
    C13 O2 C12 . . 109.88(16) ?
loop_
    _geom_torsion_atom_site_label_1
    _geom_torsion_atom_site_label_2
    _geom_torsion_atom_site_label_3
    _geom_torsion_atom_site_label_4
    _geom_torsion_site_symmetry_1
    _geom_torsion_site_symmetry_2
    _geom_torsion_site_symmetry_3
    _geom_torsion_site_symmetry_4
    _geom_torsion
    _geom_torsion_publ_flag
    N1 C9 C10 N2 . . . . -26.1(2) ?
loop_
    _geom_hbond_atom_site_label_D
    _geom_hbond_atom_site_label_H
    _geom_hbond_atom_site_label_A
    _geom_hbond_site_symmetry_A
    _geom_hbond_distance_DH
    _geom_hbond_distance_HA
    _geom_hbond_distance_DA
    _geom_hbond_angle_DHA
    _geom_hbond_publ_flag
    N1 H1 N2 . 0.88(2) 2.278(18) 2.738(2) 112.5(16) yes
    N1 H1 O1 2_656 0.88(2) 2.34(2) 3.0798(18) 141.3(16) yes
    C10 H10B Cg2 2_646 0.97 2.94 3.782(2) 146 yes
_shelx_space_group_comment
;
The symmetry employed for this shelxl refinement is uniquely defined
by the following loop, which should always be used as a source of
symmetry information in preference to the above space-group names.
They are only intended as comments.
;
_shelx_estimated_absorpt_T_min     0.743
_shelx_estimated_absorpt_T_max     0.915
_shelx_hkl_file
;
   0   0  -1 3.65727 18.6803   1
   0   0  -2 632249. 1524.05   1
   0   0  -3 3.07552 56.3375   1
   0   0  -4 573627. 2038.34   1
   0   0  -5 12.4682 102.536   1
   0   0  -6 203272. 1538.51   1
   0   0  -7 9.10040 95.8233   1
   0   0  -8 1829.53 211.649   1
   0   0   8 2095.19 228.316  10
   0   0  -8 1829.06 222.234  12
   0   0  -9-44.8187 124.449   1
   0   0  -9-305.298 160.408  12
   0   0 -10 988.176 195.829  12
   0   0 -11 138.342 132.819  12
   0   0  12 148.471 112.700   6
   0   0 -12 193.098 109.561  12
   0   0  13-110.330 75.6821   6
   0   0 -13-11.5383 69.5093  12
   0   1   0 39.5665 13.4505   2
   0  -1   0 27.1953 18.1379   4
   0  -1  -1 68499.9 376.794   1
   0   1  -1 67872.0 462.904   1
   0   1   1 67973.1 361.808   5
   0   1  -2 380084. 1299.45   1
   0  -1  -2 377397. 1137.96   1
   0   1  -3 48846.4 539.872   1
   0  -1  -3 48417.3 519.707   1
   0   1  -4 16173.2 358.890   1
   0  -1  -4 16637.8 358.825   1
   0  -1  -5 70861.6 828.298   1
   0   1  -5 69160.1 828.719   1
   0  -1  -6 12944.6 406.005   1
   0   1  -6 8581.26 335.091   1
   0   1  -7 7256.08 344.936   1
   0  -1  -7 6715.83 340.264   1
   0   1  -8 9403.33 413.304   1
   0  -1  -8 9312.41 425.945   1
   0   1  -8 8871.62 455.212  12
   0   1   8 8694.18 388.329  10
   0  -1  -8 9137.04 458.278  12
   0   1   9 145.177 108.039  10
   0   1  -9 37.6440 99.0283   1
   0  -1  -9-43.1428 87.0097   1
   0   1  -9 96.6210 81.7025  19
   0  -1  -9-322.801 159.767  12
   0   1  -9-284.710 151.967  12
   0   1 -10 792.696 184.788  12
   0  -1 -10 869.893 195.492  12
   0  -1  11 1362.27 215.910   6
   0   1 -11 1328.58 195.793  12
   0  -1 -11 1532.58 227.345  12
   0   1  12 36.5777 106.950   6
   0  -1  12 44.2216 104.339   6
   0  -1 -12 8.37601 87.9989  12
   0   1 -12 184.524 82.2468  12
   0  -1  13 19.5929 66.8796   6
   0   1  13 85.0872 77.7261   6
   0  -1 -13 8.93790 71.5338  12
   0   1 -13 52.0863 35.6277  12
   0  -2   0 34308.1 347.701   4
   0   2   0 33757.7 255.983   2
   0  -2  -1 999999. 1987.53   4
   0  -2  -2 248073. 1068.12   1
   0   2  -2 247553. 1234.19   1
   0  -2  -3 9110.32 242.034   1
   0   2  -3 8886.70 260.943   1
   0  -2  -4 28459.7 487.764   1
   0   2  -4 27850.9 497.770   1
   0  -2  -5 49719.8 732.532   1
   0   2  -5 49431.3 720.407   1
   0  -2  -6 12037.5 410.589   1
   0   2  -6 11729.6 391.622   1
   0   2  -7 1970.31 207.344   1
   0  -2  -7 1681.09 196.800   1
   0  -2  -7 2099.56 231.706  12
   0   2  -8 101.024 96.2004   1
   0  -2  -8 47.8393 98.8767   1
   0   2   8 8.40882 106.913  10
   0   2  -8 42.4177 82.3440  12
   0  -2  -9 422.523 157.856   1
   0  -2   9 341.002 136.317   6
   0   2  -9 421.003 140.298  19
   0   2  -9 237.015 133.519  12
   0  -2  -9 356.227 181.794  12
   0  -2  10 466.834 163.993   6
   0   2 -10 157.998 114.501  19
   0  -2 -10 180.257 160.086  12
   0   2 -10 312.569 131.225  12
   0  -2  11 183.387 153.029   6
   0   2 -11 208.725 69.4457  19
   0  -2 -11 68.4625 111.729  12
   0   2 -11-143.230 105.886  12
   0  -2  12 86.7155 102.276   6
   0   2 -12 148.112 55.4791  21
   0  -2 -12 269.227 106.392  12
   0   2 -12 20.3764 67.7189  12
   0   2  13-50.4911 66.1075   6
   0  -2  13-26.9499 67.3064   6
   0  -2 -13 3.77689 46.5093  12
   0   3   0 3.08870 27.8152   2
   0  -3   0 165.282 61.3632   4
   0   3   1 445883. 1555.47   5
   0  -3  -1 442558. 1630.89   4
   0  -3   2 5593.78 206.258   4
   0   3  -2 6168.49 243.482   1
   0   3   2 5671.81 186.139   5
   0   3  -3 9620.05 309.541   1
   0  -3  -3 9580.94 279.619   1
   0   3  -4 9485.41 327.676   1
   0  -3  -4 9658.61 321.380   1
   0   3  -5 39.4524 101.751   1
   0  -3  -5 27.0269 84.5910   1
   0  -3  -6 175.956 108.587   1
   0   3  -6 51.1339 84.7052   1
   0   3  -7 421.332 127.015   1
   0  -3   7 621.533 140.617   6
   0  -3  -7 420.379 137.779   1
   0  -3   7 408.682 115.920   8
   0  -3  -7 460.208 149.731  12
   0  -3  -8 5048.64 343.451   1
   0   3  -8 5874.62 344.575   1
   0  -3   8 5488.94 363.456   6
   0  -3   8 5091.91 354.610   8
   0   3  -8 5300.36 346.332  12
   0  -3  -8 5148.76 367.102  12
   0  -3   9 164.969 161.877   6
   0   3  -9-24.2495 110.493  19
   0   3  -9-32.3601 92.8426  12
   0  -3  -9-36.6530 162.585  12
   0  -3  10 2044.91 263.223   6
   0   3 -10 2281.40 228.797  19
   0   3 -10 2465.49 254.200  12
   0  -3 -10 2278.69 282.370  12
   0  -3  11 37.9897 132.940   6
   0   3 -11 170.498 85.3442  19
   0  -3 -11-31.5864 116.985  12
   0   3 -11-0.37423 67.7182  12
   0  -3  12 120.387 97.4269   6
   0   3 -12 403.224 71.8632  19
   0  -3 -12 232.671 110.625  12
   0  -4   0 293042. 1491.75   4
   0   4   0 290489. 920.930   2
   0  -4   1 13194.7 333.746   4
   0   4   1 13299.0 278.362   2
   0   4   1 12894.8 318.512   5
   0  -4   1 12316.6 232.733   3
   0  -4   2 122087. 1057.81   4
   0   4   2 121046. 968.310   5
   0   4  -2 123077. 1171.47   1
   0  -4   3 66256.2 846.070   4
   0   4  -3 69212.5 921.207   1
   0   4  -4 31391.9 646.755   1
   0  -4   4 30601.0 630.348   4
   0  -4   5 2473.01 222.688   4
   0   4  -5 2869.54 232.536   1
   0  -4  -5 2579.28 212.583   1
   0  -4   6 874.332 171.873   4
   0   4  -6 754.890 153.543   1
   0  -4  -6 758.407 153.793   1
   0   4  -7 44.9330 109.280   1
   0  -4   7-26.3060 98.7214   6
   0  -4   7 250.641 128.803   4
   0  -4  -7-54.2055 92.0847   1
   0  -4   7-32.7005 89.4030   8
   0  -4  -7 32.1777 110.903  12
   0   4  -8 1990.00 224.351   1
   0  -4  -8 2192.67 229.415   1
   0  -4   8 2176.68 260.638   4
   0  -4   8 1772.19 244.274   8
   0  -4   8 2021.44 263.078   6
   0  -4  -8 1568.65 227.619  12
   0  -4   9 437.359 136.129   8
   0  -4   9 42.9570 138.485   6
   0   4  -9 101.017 147.563  19
   0  -4  -9 21.9126 144.722  12
   0  -4  10-94.2941 138.788   6
   0   4 -10 90.4927 120.193  19
   0  -4 -10-24.3089 122.611  12
   0  -4  11-143.837 105.599   6
   0   4 -11 99.2394 77.9214  19
   0  -4 -11 22.1415 82.3137  12
   0  -4  12-6.35014 80.7875   6
   0   4 -12 83.9118 51.8708  19
   0  -4 -12 22.7020 50.3140  12
   0   5   0-85.6464 101.841   5
   0  -5   0-32.0626 94.0721   4
   0  -5   0 26.2849 70.2595   3
   0   5   1 70402.4 830.823   5
   0  -5  -1 68630.8 847.014   4
   0  -5   1 68964.1 853.057   4
   0  -5   2 12827.8 399.477   4
   0   5   2 12658.9 356.782   5
   0   5  -2 13024.2 443.091   1
   0  -5   3 651.731 124.095   4
   0   5  -3 838.640 154.988   1
   0   5  -4 10018.8 407.235   1
   0  -5   4 10371.8 405.043   4
   0  -5   5 75.6839 80.2683   4
   0   5  -5 113.588 106.655   1
   0  -5   6 477.987 134.744   6
   0  -5   6 440.900 114.044   4
   0   5  -6 363.271 136.217   1
   0  -5   6 336.892 141.698   8
   0  -5  -6 149.993 82.6593  16
   0   5  -7 12.8198 107.511   1
   0  -5   7-18.1823 40.8825   4
   0  -5   7 158.870 128.360   6
   0  -5   7-62.2324 143.655   8
   0  -5  -7 207.172 106.232  12
   0  -5   8 3540.38 346.710   6
   0  -5   8 3307.18 327.846   8
   0   5  -8 3716.96 301.487  19
   0  -5  -8 3219.80 288.590  12
   0  -5   9 363.543 139.194   8
   0  -5   9 42.2986 128.031   7
   0  -5   9 288.158 148.981   6
   0   5  -9 133.631 123.048  19
   0  -5  -9 196.809 102.837  12
   0  -5  10 645.089 110.616   7
   0  -5  10 814.257 191.184   6
   0   5 -10 769.467 155.885  19
   0  -5 -10 811.609 138.031  12
   0   5 -11 868.477 132.352  19
   0  -5 -11 643.640 115.010  12
   0  -5  12 136.921 75.3051   6
   0   5 -12 138.116 58.6670  19
   0  -6   0 2855.07 214.655   4
   0   6   0 3629.49 238.926   5
   0   6   1 9390.13 349.829   5
   0  -6  -1 9300.92 377.111   3
   0  -6   1 8963.41 359.572   4
   0  -6   2 94571.4 1178.25   4
   0   6  -2 94264.5 1266.64   1
   0  -6   3 37459.5 791.434   4
   0   6  -3 36866.6 817.403   1
   0   6  -4 16102.7 549.991   1
   0  -6   4 16648.5 561.511   4
   0  -6   4 16366.4 545.940   6
   0  -6   4 15820.4 538.953   7
   0  -6   4 16427.3 611.903   8
   0  -6  -4 16258.7 508.211  16
   0   6  -5 539.329 129.800   1
   0  -6   5 720.215 154.217   4
   0   6   5 649.275 126.931  10
   0  -6   5 714.289 136.692   6
   0  -6   5 693.081 166.806   7
   0  -6   5 350.611 193.290   8
   0  -6  -5 607.718 112.905  16
   0  -6   5 842.747 145.198  17
   0  -6   6 2385.41 299.220   8
   0  -6   6 2578.79 270.035   6
   0  -6   6 2266.85 264.710   7
   0   6  -6 2489.10 243.603   1
   0  -6   6 2229.98 239.091   4
   0   6  -6 2441.92 230.899  19
   0  -6   6 2341.12 236.665  17
   0  -6  -6 2181.93 201.653  16
   0  -6   7 520.450 199.337   8
   0  -6   7 413.188 177.333   7
   0  -6   7 427.308 175.518   6
   0   6  -7 328.860 145.799  19
   0  -6  -7 583.893 111.407  16
   0  -6   8 272.341 173.899   8
   0  -6   8 185.897 163.717   7
   0   6  -8 261.829 167.858  19
   0  -6   8 179.631 153.149   6
   0  -6   9 355.132 146.588   7
   0  -6   9 632.338 179.808   6
   0  -6   9 183.044 140.095   8
   0   6  -9 313.378 153.646  19
   0  -6  10-79.6273 107.031   6
   0  -6  10 147.594 80.4219   7
   0   6 -10 218.442 110.659  19
   0  -6  11 271.991 84.4844   6
   0   6 -11 90.6432 67.2732  19
   0  -7   0 121.437 89.0596   4
   0   7   0-115.624 99.1450   5
   0   7  -1 1078.90 170.192   1
   0   7  -1 686.227 149.791   5
   0   7   1 880.260 151.808   5
   0  -7   1 1021.53 156.275   4
   0  -7   1 1110.07 163.681  17
   0  -7  -1 966.842 151.527  15
   0  -7   2 12235.5 465.908   7
   0   7  -2 11644.0 492.253   1
   0  -7  -2 12409.8 525.572   3
   0  -7   2 11942.3 469.927   4
   0   7   2 11954.1 429.965   5
   0  -7   2 12351.5 478.004  17
   0  -7  -2 12272.1 486.091  16
   0  -7  -2 12108.3 432.017  15
   0  -7   3 835.300 200.257   8
   0  -7   3 679.052 139.637   7
   0  -7  -3 857.986 187.305   3
   0  -7   3 685.269 162.415   4
   0   7  -3 629.962 175.020   1
   0  -7   3 707.895 157.128  17
   0  -7  -3 635.981 129.966  16
   0  -7  -3 465.877 114.120  15
   0  -7   4 877.118 168.136   7
   0  -7   4 832.243 208.381   8
   0  -7   4 777.749 159.735   6
   0   7  -4 770.313 160.389   1
   0  -7   4 507.414 143.155   4
   0  -7   4 585.208 150.158  17
   0   7  -4 862.248 131.765  19
   0  -7  -4 595.111 93.1341  15
   0  -7  -4 895.928 159.050  16
   0  -7   5 2920.67 275.304   6
   0  -7   5 3196.40 299.523   7
   0   7   5 3189.82 228.436  10
   0  -7   5 2726.10 329.418   8
   0   7  -5 2863.85 261.147   1
   0  -7   5 2765.76 269.009  17
   0   7  -5 3242.66 259.455  19
   0  -7  -5 2999.22 250.918  16
   0  -7   6-86.2422 166.849   7
   0  -7   6 34.5115 134.339   6
   0  -7   6-105.743 180.268   8
   0   7  -6 2.08656 93.4872  19
   0  -7   6-270.210 125.629  17
   0  -7  -6 32.0110 84.7847  16
   0  -7   7 5361.72 437.866   8
   0  -7   7 4902.58 380.362   7
   0  -7   7 5288.16 398.690   6
   0   7  -7 5322.21 343.657  19
   0  -7   8-44.6370 144.719   7
   0  -7   8 104.484 132.540   6
   0  -7   8 123.010 169.470   8
   0   7  -8 120.729 137.928  19
   0  -7   9 1892.05 214.611   7
   0  -7   9 2222.34 252.264   6
   0   7  -9 2088.09 211.676  19
   0  -7  10 145.162 97.8088   6
   0  -7  10 158.348 73.5272   7
   0   7 -10 99.7478 78.3394  19
   0   7 -10-56.5016 58.5484  11
   0   7 -11 637.328 86.7308  19
   0   8   0 66.8686 110.262   5
   0  -8   0 96.0622 86.1398   7
   0  -8  -1 38129.2 725.155   7
   0  -8   1 36474.7 791.553   7
   0   8  -1 35540.8 874.084   5
   0   8  -1 36924.5 922.825   1
   0  -8   1 37197.3 855.425   4
   0   8   1 36764.2 831.297   5
   0   8   1 39895.6 763.865  20
   0  -8   1 36824.4 838.532  16
   0   8  -1 38226.4 753.724  11
   0  -8  -1 38533.3 833.657  15
   0  -8  -1 38332.3 876.171  16
   0  -8   2 32005.0 881.555   8
   0  -8   2 31227.0 763.741   7
   0   8  -2 32160.1 858.471   1
   0   8  -2 31689.8 854.468   5
   0   8   2 30276.4 734.219   5
   0  -8   2 30661.9 806.076  17
   0  -8  -2 32789.9 812.025  16
   0   8   2 33069.4 706.239  13
   0  -8  -2 32755.6 747.749  15
   0  -8   3 67094.8 1332.03   8
   0  -8   3 69469.5 1197.85   7
   0   8  -3 68212.1 1292.49   5
   0   8  -3 68421.6 1225.18   1
   0  -8   3 68925.3 1212.84  17
   0  -8  -3 65665.8 1026.44  15
   0  -8  -3 68704.8 1171.76  16
   0  -8   4 1453.94 266.514   8
   0  -8   4 1418.08 218.520   7
   0   8  -4 1064.75 194.722   1
   0  -8   4 1326.86 220.690  17
   0  -8  -4 1129.88 163.807  15
   0  -8  -4 1404.33 213.154  16
   0   8   5 8733.28 359.465  10
   0  -8   5 9572.68 503.352   7
   0  -8   5 8656.04 531.936   8
   0  -8   5 9032.77 466.649  17
   0   8  -5 8845.62 409.400  19
   0  -8  -5 9256.65 433.087  16
   0  -8   6 159.935 182.377   8
   0  -8   6 33.6233 172.576   7
   0   8  -6-119.937 101.996  19
   0  -8   6-257.579 125.400  17
   0  -8  -6 137.479 108.575  16
   0  -8   7 1117.89 246.154   8
   0  -8   7 886.086 193.815   7
   0  -8   7 899.833 190.922   6
   0   8  -7 886.374 168.668  19
   0  -8   8-200.287 115.946   7
   0  -8   8 117.880 154.945   8
   0   8  -8 176.892 122.077  19
   0  -8   9 305.511 98.4590   7
   0   8  -9 262.232 98.9083  19
   0   8  -9 171.039 93.9438  11
   0  -8  10-0.90480 32.4936   7
   0   8 -10 68.6050 69.2090  19
   0   8 -10-13.8809 48.9205  11
   0   9   0 20.0113 66.6890   5
   0  -9   0 113.078 77.6459   7
   0  -9   0-25.9668 110.745  16
   0  -9   0 88.6883 127.432  15
   0  -9   1 6578.10 352.401   7
   0   9  -1 7279.37 422.972   5
   0   9   1 7370.89 403.008   5
   0   9   1 6654.61 335.295  20
   0  -9  -1 7083.53 386.519  15
   0   9  -1 7120.32 346.649  11
   0  -9   1 7505.58 410.786  15
   0  -9   1 6976.83 388.206  16
   0  -9  -1 7141.15 406.114  16
   0  -9   2 3109.77 306.102   8
   0  -9   2 3177.38 272.280   7
   0   9  -2 2922.38 252.806  11
   0  -9  -2 3186.38 263.701  15
   0   9   2 3112.54 242.440  13
   0  -9  -2 3357.44 301.120  16
   0  -9   3 266.508 198.657   8
   0  -9   3 517.529 152.892   7
   0  -9  -3 414.938 133.020  15
   0  -9  -3 238.633 172.932  16
   0   9  -3 661.957 152.641  11
   0  -9   4 4225.44 335.021   7
   0   9   4 4132.65 271.287  10
   0  -9   4 4033.69 372.227   8
   0  -9  -4 3895.28 298.473  16
   0  -9   5 166.424 159.796   7
   0  -9   5 302.766 197.520   8
   0  -9  -5 93.7330 132.323  16
   0  -9   6 49.7121 163.986   8
   0  -9   6 111.299 168.509   7
   0   9  -6 339.907 101.997  19
   0   9  -6 246.131 137.318  11
   0  -9  -6 131.118 96.3939  16
   0  -9   7 37.9125 123.537   7
   0   9  -7 247.040 98.6342  19
   0   9  -7-51.6998 115.576  11
   0  -9   8 505.357 123.393   7
   0   9  -8 693.595 123.801  19
   0   9  -8 515.861 112.291  11
   0  -9   9 481.854 92.3640   7
   0   9  -9 494.113 82.9613  19
   0   9  -9 517.296 85.8505  11
   0  10   0 6.96696 66.9395  20
   0 -10   0 233.710 131.852  15
   0 -10   0-49.9866 116.407  16
   0 -10   1 11080.7 424.212   7
   0 -10  -1 11914.9 497.763  16
   0 -10   1 12266.9 503.595  15
   0 -10   1 12030.6 481.986  16
   0  10   1 12908.1 474.430  13
   0 -10  -1 13131.9 494.310  15
   0 -10   2 7038.96 359.419   7
   0  10  -2 7613.39 361.486  11
   0 -10  -2 7149.38 397.963  16
   0 -10  -2 7760.27 374.311  15
   0  10   2 7504.91 340.372  13
   0 -10   2 7148.77 407.695  15
   0 -10   3 2163.79 231.215   7
   0 -10   3 1961.10 238.146  15
   0 -10  -3 2026.44 236.302  16
   0  10  -3 2093.11 216.056  11
   0 -10   4 4690.39 328.544   7
   0  10   4 4766.12 268.245  10
   0 -10   4 4477.07 316.133  15
   0 -10  -4 4813.22 310.554  16
   0  10  -4 4890.19 308.787  11
   0 -10   5 3972.50 302.217   7
   0 -10   5 3535.42 258.594  15
   0 -10  -5 3650.44 253.162  16
   0  10  -5 4008.87 280.948  11
   0 -10   6 114.859 123.771   7
   0 -10   6 40.1578 77.7957  15
   0  10  -6 84.5197 104.613  11
   0 -10   7 201.176 103.359   7
   0  10  -7 163.239 94.0131  11
   0 -10   8-8.25046 56.6703   7
   0  10  -8 44.1243 58.7677  11
   0  11   0-46.7081 90.5102  13
   0 -11   0 6.64275 94.2427  15
   0 -11   0-82.9756 109.543  16
   0 -11  -1 374.759 121.305  15
   0  11  -1 170.109 112.119  13
   0 -11  -1 191.020 107.091  16
   0 -11   1 146.425 111.638  15
   0  11   1 241.911 101.451  13
   0 -11   1 311.870 76.2553  16
   0 -11   2 357.011 98.8910   7
   0  11  -2 182.350 97.1924  20
   0 -11   2 334.058 122.083  15
   0 -11  -2 250.484 129.670  16
   0  11   3 774.115 128.135  10
   0 -11   3 965.258 138.966   7
   0  11  -3 929.769 133.298  11
   0 -11  -3 1135.43 158.317  16
   0 -11   3 948.808 150.167  15
   0 -11   4 1202.36 158.714   7
   0  11  -4 1214.59 148.466  11
   0 -11  -4 1142.04 157.950  16
   0 -11   4 1001.38 146.073  15
   0 -11   5 624.438 126.014   7
   0  11  -5 668.932 113.092  11
   0 -11   5 509.187 90.4407  15
   0 -11   6 1013.03 128.192   7
   0  11  -6 1069.09 120.602  11
   0 -11   7 162.314 62.1808   7
   0  12   0-9.59415 69.5942  13
   0 -12   0 1.75712 19.6680  16
   0  12  -1 6.55634 64.1741  13
   0 -12   1 93.1628 72.6342  15
   0 -12  -1 105.815 59.2286  16
   0  12  -2 592.052 106.262  13
   0 -12  -2 390.088 84.9822  16
   0 -12   2 496.171 98.9357  15
   0 -12   3 685.670 99.0077  15
   0  12  -3 949.344 125.804  13
   0  12  -4 92.3788 79.9332  13
   0 -12   4 56.2818 28.5687  15
   0  12  -5 47.0613 52.7055  13
  -1   0  13 612.595 127.766   6
   1   0 -13 654.310 123.074  12
  -1   0  12 15.1100 111.662   6
   1   0 -12-176.602 65.5779  21
   1   0 -12 56.3823 100.384  12
   1   0 -11 83.9851 120.557  21
   1   0 -11-89.8248 123.299  12
   1   0 -10-158.707 133.274  12
   1   0  -9 9021.62 421.620   1
   1   0  -9 8898.12 482.143  12
   1   0  -8-1.73081 80.6752   1
   1   0  -8-99.2845 91.0371  12
   1   0  -7 3042.21 218.045   1
   1   0  -6 37.6219 88.9045   1
   1   0  -5 248803. 1396.64   1
   1   0  -4 14.5752 58.9934   1
   1   0  -3 97587.3 654.725   1
   1   0  -2 21.1997 35.4146   1
   1   0  -1 262272. 805.965   2
   1   0  -1 268792. 741.252   3
  -1   0   0 0.86650 12.7266   1
  -1   0  -1 582950. 1246.40   1
  -1   0  -2 25.9566 50.5011   1
  -1   0  -3 141177. 963.403   1
  -1   0  -4 3.08195 83.0146   1
  -1   0  -5 122552. 1162.40   1
  -1   0  -6-36.6885 101.309   1
  -1   0  -7 27194.9 685.845   1
  -1   0  -7 26106.8 742.083  12
   1   0   7 26659.0 656.878  10
  -1   0  -8 4.41922 86.6825   1
   1   0   8 48.5501 131.312  10
  -1   0  -8 69.1678 86.9950  12
  -1   0  -9-20.6123 127.248  12
  -1   0 -10 25.5253 120.989  12
   1   0  11 103.014 129.375   6
  -1   0 -11 56.9540 110.184  12
   1   0  12-215.466 104.860   6
  -1   0 -12-97.8807 84.8384  12
  -1  -1  13-94.9464 87.7916   6
  -1   1  13 33.0875 81.8330   6
   1   1 -13-59.8669 72.5846  12
   1  -1 -13 111.830 82.5590  12
  -1  -1  12 599.674 150.357   6
   1   1 -12 848.097 130.197  21
   1   1 -12 807.445 163.841  12
   1  -1 -12 1037.32 179.821  12
  -1  -1  11 238.647 134.656   6
   1  -1 -11 53.2809 100.230  21
   1  -1 -11 316.901 168.113  12
   1   1 -11 352.958 158.161  12
   1  -1 -10 117.336 120.535  21
   1  -1 -10 231.483 154.893  12
   1   1 -10 78.2181 121.434  12
   1   1  -9 8728.42 419.878   1
   1  -1  -9 9210.04 419.569   1
   1   1  -9 8618.90 373.770  19
   1   1  -9 8284.72 446.694  12
   1  -1  -9 9066.95 477.995  12
   1   1  -8 1652.08 186.368   1
   1  -1  -8 1565.26 182.069   1
   1   1  -8 2005.73 214.873  12
   1  -1  -8 1543.53 223.634  12
   1  -1  -7 7328.57 312.602   1
   1   1  -7 8049.46 342.176   1
   1  -1  -6 977.827 132.249   1
   1   1  -6 1090.66 137.771   1
   1  -1  -5 87185.3 835.809   1
   1   1  -5 86536.4 883.638   1
   1   1  -4 35.3373 67.8535   1
   1  -1  -4-0.65789 62.4806   1
   1   1  -3 806.278 93.6357   1
   1  -1  -3 776.150 72.8521   1
   1   1  -2 81.6629 52.3884   2
   1  -1  -2 75.8698 31.2248   1
   1   1  -2 84.9144 57.2934   1
   1   1  -2 77.8245 25.4290   3
   1   1  -1 107.460 36.8105   2
  -1   1   1 100.608 17.9067   5
  -1  -1   1 67.1803 16.9974   4
  -1   1   0 996.862 48.2708   1
   1  -1   0 991.699 59.9226   3
  -1   1  -1 169.078 43.6723   1
  -1  -1  -1 108.601 45.7279   1
  -1   1  -2 73907.9 603.398   1
  -1  -1  -2 71501.5 585.711   1
  -1  -1  -3 2524.15 143.488   1
  -1   1  -3 2388.66 138.800   1
  -1   1  -4 4760.72 220.053   1
  -1  -1  -4 4809.32 228.613   1
  -1  -1  -5 1969.65 187.574   1
  -1   1  -5 2219.52 190.841   1
  -1   1  -6 22606.5 562.387   1
  -1  -1  -6 22840.9 584.748   1
  -1  -1  -7 433.063 142.761   1
  -1   1  -7 603.831 136.737   1
   1   1   7 690.456 137.316  10
   1  -1   7 410.249 147.084  10
  -1  -1  -7 592.619 144.544  12
  -1   1  -7 384.851 112.328  12
  -1  -1  -8 27.6226 105.802   1
  -1   1  -8 334.099 121.336   1
   1   1   8 147.211 137.149  10
  -1   1  -8 254.855 121.155  12
  -1  -1  -8 247.993 132.115  12
   1   1   9 2597.70 258.535  10
  -1   1  -9 2235.19 263.569  12
  -1  -1  -9 2147.16 267.413  12
   1  -1  10-174.462 148.025   6
  -1  -1 -10 189.799 148.576  12
  -1   1 -10 150.694 130.099  12
   1  -1  11 201.354 152.376   6
  -1   1 -11 464.262 142.325  12
  -1  -1 -11 503.902 152.835  12
   1  -1  12 1.55821 96.9842   6
   1   1  12-0.30011 86.1514   6
  -1   1 -12 59.0100 82.3367  12
  -1  -1 -12 100.475 90.2024  12
  -1  -2  13 111.963 89.7679   6
  -1   2  13 235.102 100.634   6
   1   2 -13-10.2707 26.5855  21
   1  -2 -13 66.3534 67.6082  12
   1   2 -13 190.185 90.4951  12
  -1  -2  12 150.486 112.713   6
   1  -2 -12 198.213 107.074  12
   1   2 -12 91.2528 92.5050  12
  -1  -2  11 2153.80 253.975   6
   1   2 -11 2541.39 206.914  19
   1  -2 -11 2387.07 279.037  12
   1   2 -11 2516.63 268.109  12
  -1  -2  10 255.221 130.689   6
   1   2 -10-49.2648 99.2329  19
   1  -2 -10 128.107 125.420  21
   1   2 -10 117.875 122.681  12
   1  -2 -10 71.8346 151.550  12
   1   2  -9 353.693 109.322   1
   1  -2  -9 58.4734 79.6748   1
   1  -2  -9-16.4154 93.4245  21
   1   2  -9-147.118 115.571  19
   1   2  -9 84.4002 112.703  12
   1  -2  -9-38.7328 131.004  12
   1  -2  -8 479.884 117.997   1
   1   2  -8 348.544 129.255   1
   1  -2  -8 18.2072 88.7151  21
   1   2  -8 386.348 100.117  12
   1  -2  -8 136.344 134.907  12
   1  -2  -7 13973.6 440.053   1
   1   2  -7 14583.5 455.092   1
   1  -2  -6 9416.72 331.361   1
   1   2  -6 9699.67 358.640   1
   1  -2  -5 60839.0 727.925   1
   1   2  -5 60948.4 773.237   1
   1   2  -4 8137.89 277.238   1
   1  -2  -4 7839.34 232.669   1
   1  -2  -3 38040.7 422.347   1
   1   2  -3 38507.5 543.880   1
   1   2  -2 86128.6 667.911   2
  -1   2   2 85151.9 502.004   5
   1  -2  -2 84944.9 536.000   1
  -1  -2   1 161925. 663.417   4
   1   2  -1 162995. 817.916   2
  -1  -2   0 1941.75 83.4166   4
   1  -2   0 1993.40 98.1408   3
  -1   2  -1 440846. 1453.54   1
  -1  -2  -1 439730. 1487.17   1
  -1  -2  -2 37253.3 481.302   1
  -1   2  -2 37223.5 473.667   1
  -1   2  -3 681.247 97.5094   1
  -1  -2  -3 686.155 107.782   1
  -1  -2  -4 10640.6 338.845   1
  -1   2  -4 10298.0 318.926   1
  -1   2  -5 13524.5 400.639   1
  -1  -2  -5 13855.4 436.642   1
  -1  -2  -6 7230.28 352.066   1
  -1   2  -6 7634.53 331.537   1
  -1  -2  -7 695.642 156.896   1
  -1   2  -7 916.942 151.532   1
   1   2   7 1156.45 163.153  10
  -1   2  -7 687.174 127.590  12
  -1  -2  -7 1172.90 185.642  12
  -1   2  -8-51.0438 116.198   1
  -1  -2  -8-59.6095 106.484   1
   1  -2   8 171.259 124.451   6
   1   2   8 5.36296 111.201  10
  -1   2  -8-323.991 129.630  12
  -1  -2  -8 78.0034 115.585  12
   1  -2   9 461.446 183.813   6
   1   2   9-45.9980 117.389  10
  -1   2  -9 175.415 137.175  12
  -1  -2  -9 172.358 151.994  12
   1  -2  10-181.981 145.995   6
  -1   2 -10-95.8801 84.0400  19
  -1   2 -10 25.4286 110.169  12
  -1  -2 -10-261.650 158.842  12
   1  -2  11 147.772 131.813   6
  -1  -2 -11-7.28725 90.0805  12
  -1   2 -11-90.1575 91.7780  12
   1   2  12 25.5509 76.1502   6
   1  -2  12 11.2204 95.6173   6
  -1   2 -12 94.3263 62.8567  12
  -1  -2 -12-49.1665 77.7673  12
  -1  -3  13 671.216 105.016   6
  -1   3  13 619.836 107.094   6
   1   3 -13 583.335 92.7170  21
   1  -3 -13 610.186 101.032  12
  -1  -3  12 98.7799 109.655   6
   1   3 -12 225.250 63.3699  19
   1  -3 -12 209.825 105.323  12
   1   3 -12-32.0619 96.7738  12
  -1  -3  11 1318.11 206.599   6
   1   3 -11 1234.89 161.966  19
   1   3 -11 1168.31 168.952  12
   1  -3 -11 1235.02 218.360  12
  -1  -3  10 7300.95 434.954   6
   1   3 -10 7448.41 382.780  19
   1  -3 -10 8006.44 464.792  12
   1   3 -10 7519.65 415.301  12
  -1  -3   9 20254.6 684.049   6
   1   3  -9 21530.9 648.296   1
   1  -3  -9 19772.4 649.816   1
   1   3  -9 20103.8 606.496  19
   1   3  -9 19876.8 658.136  12
   1  -3  -9 19245.6 698.070  12
  -1  -3   8 1397.09 198.569   8
   1  -3  -8 1053.23 163.486   1
  -1  -3   8 1312.58 184.085   6
   1   3  -8 1189.54 169.821   1
   1   3  -8 855.647 154.435  19
   1  -3  -8 1251.78 198.202  12
   1   3  -8 1070.99 158.723  12
   1  -3  -7 27878.0 660.654   1
   1   3  -7 27958.9 649.052   1
   1  -3  -6 4601.32 258.860   1
   1   3  -6 4901.66 271.398   1
   1  -3  -5 8514.26 307.682   1
   1   3  -5 9156.38 341.368   1
   1  -3  -4 265.329 87.4000   1
   1   3  -4 308.218 118.636   1
  -1  -3   3 35211.8 495.631   4
   1   3  -3 35022.6 601.447   1
  -1  -3   2 51415.1 532.236   4
  -1   3   2 52530.6 506.664   5
   1   3  -2 51901.6 545.915   2
   1  -3  -2 52492.4 610.532   4
   1  -3  -1 69540.3 707.215   3
  -1  -3   1 68018.5 559.301   4
   1   3  -1 66799.1 582.680   2
   1  -3  -1 70159.7 669.399   4
   1   3   0 178950. 1049.12   2
   1  -3   0 179862. 995.277   3
   1   3   0 178998. 1065.16   5
  -1  -3   0 181294. 938.525   4
   1  -3   0 182370. 1105.74   4
  -1   3  -1 122153. 929.562   1
   1  -3   1 121943. 718.279   3
   1   3   1 124421. 883.157   5
  -1   3  -2 50.7464 69.8636   1
   1  -3   2-2.46031 71.8277   4
  -1   3  -3 38349.4 586.292   1
  -1  -3  -3 40140.3 627.905   1
  -1   3  -4 172.044 97.7077   1
  -1  -3  -4 241.217 102.491   1
  -1   3  -5 15556.0 441.485   1
  -1  -3  -5 15968.4 500.958   1
  -1   3  -6 4702.97 286.347   1
  -1  -3  -6 4816.45 321.770   1
  -1  -3  -7 7273.62 414.574   1
  -1   3  -7 8104.14 373.701   1
   1  -3   7 7187.23 408.741   6
   1   3   7 7179.93 341.670  10
   1  -3   7 7127.11 400.968   8
  -1   3  -7 7582.64 380.976  12
  -1  -3  -7 7109.84 411.767  12
  -1  -3  -8 683.787 175.216   1
   1  -3   8 369.482 177.488   6
  -1   3  -8 828.112 152.491   1
   1   3   8 240.888 137.085  10
   1  -3   8 250.350 138.237   8
  -1  -3  -8 383.337 147.571  12
  -1   3  -8 297.238 120.998  12
   1  -3   9 3873.85 350.735   6
  -1  -3  -9 3524.75 343.640  12
   1   3   9 3733.85 299.000  10
  -1   3  -9 3472.01 295.975  12
   1  -3  10 167.513 170.561   6
  -1   3 -10 55.2906 105.359  19
  -1   3 -10 36.8797 71.5855  12
  -1  -3 -10 75.0289 125.599  12
   1  -3  11 443.483 142.799   6
  -1   3 -11 572.742 106.240  19
  -1  -3 -11 405.441 131.621  12
   1   3  12 313.716 85.2656   6
  -1  -3 -12 175.334 75.1126  12
  -1  -4  12 50.6889 99.5997   6
   1   4 -12 168.099 75.8936  19
   1  -4 -12 102.532 67.1247  12
  -1  -4  11 228.580 139.696   6
   1   4 -11 206.592 98.5610  19
   1  -4 -11 383.402 114.783  12
  -1  -4  10 858.507 194.674   6
   1   4 -10 939.679 177.514  19
   1  -4 -10 1015.09 210.814  12
  -1  -4   9 1158.14 191.409   8
  -1  -4   9 940.068 215.536   6
   1   4  -9 971.929 182.866  19
   1  -4  -9 1248.11 221.183  12
  -1  -4   8 5292.08 367.690   6
  -1  -4   8 4756.18 361.140   8
   1   4  -8 4562.89 314.044   1
   1  -4  -8 5288.67 345.708   1
  -1  -4   8 5226.90 372.105   4
   1   4  -8 5312.70 341.177  19
   1  -4  -8 4761.14 347.512  12
  -1  -4   7 3014.04 258.824   4
   1   4  -7 2825.20 240.440   1
   1  -4  -7 2628.43 242.249   1
  -1  -4   7 3052.21 276.224   6
  -1  -4   7 2739.87 265.364   8
   1  -4  -7 2303.86 243.472  12
   1  -4  -6 2791.64 226.790   1
   1   4  -6 2841.57 229.356   1
  -1  -4   6 3268.73 251.644   4
  -1  -4   5 1420.11 171.763   4
   1   4  -5 1352.78 174.173   1
  -1  -4   4 9368.63 327.972   4
   1   4  -4 9477.73 372.042   1
  -1   4   3 53149.1 602.103   5
  -1  -4   3 53465.0 692.725   4
   1   4  -3 55072.1 834.280   1
   1   4  -2 30960.7 437.432   2
  -1  -4   2 29653.7 469.989   4
   1  -4  -2 29682.5 526.062   4
  -1   4   2 30164.9 457.843   5
  -1   4   1 79160.6 748.941   5
   1  -4  -1 78381.3 849.364   3
  -1  -4   1 78542.3 721.792   4
   1  -4  -1 79375.1 845.438   4
   1   4  -1 78942.4 672.177   2
   1  -4   0 86935.1 876.195   4
  -1  -4   0 84650.8 767.646   4
   1  -4   0 82832.1 771.420   3
   1   4   0 83424.0 754.809   2
   1   4   0 86394.3 850.809   5
   1  -4   1 1046.46 83.8699   3
   1  -4   1 1003.83 132.837   4
   1   4   1 1094.34 126.993   5
  -1   4  -1 1287.16 139.024   1
  -1   4  -2 40906.6 650.130   1
   1  -4   2 41671.7 673.267   4
   1   4   2 41148.4 596.739   5
   1  -4   3 33641.6 653.401   4
  -1   4  -3 32662.1 600.832   1
   1  -4   4 75.8228 97.3161   4
  -1   4  -4 53.5721 94.2433   1
  -1  -4  -5 24319.7 652.714   1
  -1   4  -5 25700.7 599.674   1
   1  -4   5 26187.7 715.574   4
   1  -4   6 13392.9 571.094   4
  -1  -4  -6 12962.9 523.203   1
  -1   4  -6 13704.2 474.105   1
   1   4   6 13458.2 423.049  10
   1  -4   6 12378.2 541.814   8
   1  -4   6 13661.1 545.784   6
  -1  -4  -6 11882.1 496.900  12
  -1  -4  -7 299.706 134.393   1
  -1   4  -7 307.821 114.191   1
   1  -4   7 421.588 160.328   4
   1  -4   7 93.2180 147.177   6
   1   4   7 126.342 102.012  10
   1  -4   7-9.24873 135.472   8
  -1  -4  -7 131.333 114.603  12
   1  -4   8 340.292 164.613   6
   1  -4   8 320.264 152.621   7
   1  -4   8 480.270 168.278   8
   1   4   8 682.415 146.310  10
  -1  -4  -8 204.668 146.552  12
   1   4   9 406.320 129.704  10
   1  -4   9 142.448 104.185   8
   1  -4   9 18.1138 146.931   6
  -1   4  -9 76.7898 134.621  19
  -1  -4  -9-12.2890 130.035  12
   1  -4  10 36.6272 144.767   6
  -1   4 -10 118.946 108.234  19
  -1  -4 -10-42.9518 88.5822  12
   1  -4  11 26.6398 98.5080   6
  -1   4 -11-150.325 80.8045  19
  -1  -4 -11-9.74793 84.1589  12
   1   4  12 104.441 54.7893   6
   1  -4  12 43.5614 56.0511   6
  -1  -5  12 1507.19 148.227   6
   1   5 -12 1747.30 140.196  19
   1  -5 -12 1372.03 131.937  12
  -1  -5  11 244.080 113.561   6
  -1  -5  11 155.028 81.5517   7
   1   5 -11 76.3506 93.0881  19
   1  -5 -11-28.7716 55.2046  12
  -1  -5  10 724.965 161.274   7
  -1  -5  10 897.810 187.836   6
   1   5 -10 997.367 188.252  19
   1  -5 -10 904.709 172.922  12
  -1  -5   9 1071.20 203.569   8
  -1  -5   9 1556.02 234.935   6
   1   5  -9 1352.01 211.268  19
   1  -5  -9 1335.79 205.969  12
  -1  -5   8 9719.02 492.669   6
  -1  -5   8 9907.35 526.215   8
   1   5  -8 10012.7 463.254   1
   1   5  -8 9281.66 445.770  19
   1  -5  -8 8585.62 441.003  12
  -1  -5   7 3588.37 288.040   6
  -1  -5   7 3412.85 302.849   8
   1   5  -7 3695.46 284.263   1
   1   5  -7 3473.39 270.976  19
  -1  -5   6-82.0836 124.751   8
  -1  -5   6 207.839 96.7800   4
  -1  -5   6-88.3018 64.2328   6
   1   5  -6 294.399 126.919   1
   1   5  -6 148.335 90.1894  19
   1  -5  -6 278.713 74.0223  16
  -1  -5   5 2722.20 218.369   4
   1   5  -5 2931.28 253.044   1
   1   5  -4 679.214 154.848   1
  -1  -5   4 773.833 125.401   4
  -1   5   3 363.510 91.2946   5
  -1  -5   3 316.790 97.0021   4
   1   5  -3 289.455 148.431   1
   1  -5  -2 6227.87 314.468   3
   1  -5  -2 6050.46 279.527   4
  -1   5   2 6425.32 247.355   5
  -1  -5   2 6275.03 255.325   4
   1  -5  -1 22821.7 516.819   3
  -1   5   1 23443.1 472.165   5
  -1  -5   1 23525.8 466.887   4
   1  -5  -1 23493.5 523.400   4
  -1  -5   1 21873.0 376.290   3
   1   5   0 34114.3 497.755   2
   1  -5   0 34510.4 632.558   4
   1  -5   0 34285.5 553.817   3
   1   5   0 34872.3 618.442   5
  -1  -5   0 33651.3 558.984   4
   1  -5   1 19597.8 504.605   4
   1   5   1 19224.6 457.094   5
  -1   5  -1 18775.9 485.559   1
   1   5   1 18470.5 429.937   2
   1  -5   2 35282.2 692.706   4
   1   5   2 35041.9 624.344   5
  -1   5  -2 37058.9 694.155   1
   1  -5   3 20071.4 554.814   4
  -1   5  -3 20484.0 531.512   1
   1  -5   4 703.563 151.234   4
  -1   5  -4 674.084 147.626   1
  -1   5  -5 1463.32 184.235   1
   1  -5   5 1497.56 198.093   6
   1  -5   5 1448.60 205.082   4
   1   5   5 1453.49 156.031  10
   1  -5   5 1655.27 228.987   8
  -1  -5  -5 1813.98 161.250  16
   1  -5   6 2569.06 292.437   4
  -1   5  -6 2813.93 249.948   1
   1  -5   6 2441.38 240.504   7
   1   5   6 2235.14 208.236  10
   1  -5   6 2982.56 319.179   8
   1  -5   6 2839.35 291.063   6
  -1  -5  -6 2260.50 190.408  16
   1  -5   7 3247.04 333.445   4
  -1   5  -7 2977.81 270.350   1
   1   5   7 2922.88 235.375  10
   1  -5   7 2642.82 268.595   7
   1  -5   7 2859.74 312.197   6
   1  -5   7 2802.42 319.577   8
  -1  -5  -7 2273.36 253.063  12
   1  -5   8 515.577 183.838   6
   1   5   8 309.180 132.074  10
   1  -5   8 318.750 137.842   7
   1  -5   8 712.630 198.652   8
  -1  -5  -8 414.180 148.429  12
   1  -5   9 1292.91 222.286   8
   1  -5   9 583.285 123.026   7
   1  -5   9 1361.26 244.034   6
  -1   5  -9 1468.32 210.343  19
  -1  -5  -9 1201.04 208.133  12
   1  -5  10 295.058 143.553   6
  -1   5 -10 75.6596 101.083  19
  -1  -5 -10-13.3826 82.7119  12
   1  -5  11 40.1300 83.1148   6
  -1   5 -11-48.8873 57.2973  19
   1   6 -12 66.2188 54.5768  19
  -1  -6  11 1993.28 177.895   7
  -1  -6  11 2340.95 200.473   6
   1   6 -11 2656.34 200.196  19
  -1  -6  10 228.941 112.660   6
  -1  -6  10 213.217 130.465   7
   1   6 -10 237.645 137.584  19
   1   6 -10 466.230 116.704  11
  -1  -6   9 777.102 197.198   6
  -1  -6   9 587.806 189.253   8
  -1  -6   9 543.993 172.385   7
   1   6  -9 742.999 181.376  19
  -1  -6   8 10235.5 554.713   8
  -1  -6   8 10634.4 525.059   6
  -1  -6   8 10101.3 493.115  17
   1   6  -8 11294.8 489.725  19
  -1  -6   7 649.091 213.087   8
  -1  -6   7 797.731 179.866   6
   1   6  -7 733.232 157.106   1
   1  -6  -7 955.675 254.788   3
   1   6  -7 526.801 158.409  19
   1  -6  -7 531.598 118.085  16
  -1  -6   7 786.896 165.160  17
  -1  -6   6 1669.79 198.557   6
  -1  -6   6 1464.03 249.474   8
   1   6  -6 1714.61 221.012   1
   1   6  -6 1770.83 189.734  19
  -1  -6   6 1609.23 217.263  17
   1  -6  -6 1577.45 177.134  16
  -1  -6   5 49.3789 66.3726   6
  -1  -6   5 79.4807 140.958   8
   1   6  -5 20.8038 100.779   1
   1   6  -5 209.050 82.7964  19
  -1  -6   5 262.658 136.098  17
   1  -6  -5-68.1899 74.4728  16
  -1  -6   4 401.630 94.3740   4
   1   6  -4 116.026 115.020   1
  -1  -6   3 9562.55 371.610   4
  -1   6   3 9044.45 322.669   5
   1   6  -3 9309.60 432.336   1
   1  -6  -3 8845.29 447.466   3
  -1  -6   2 40548.0 703.435   4
  -1   6   2 40237.8 682.265   5
   1  -6  -2 39998.2 837.066   3
   1  -6  -1 2434.87 210.305   4
   1  -6  -1 2242.89 190.019   3
  -1  -6   1 2355.49 176.649   4
   1   6  -1 2726.72 212.738   5
  -1   6   1 2544.98 195.122   5
  -1   6   0 3486.22 229.706   5
   1  -6   0 3549.08 249.052   4
   1   6   0 3386.37 228.606   5
   1   6   1 77336.4 1001.94   5
  -1   6  -1 80338.0 1096.98   1
   1  -6   1 80114.3 1115.79   4
   1   6   2 16041.7 463.011   5
  -1   6  -2 16981.1 518.927   1
   1  -6   2 16219.5 533.408   4
  -1   6  -3 8127.24 367.454   1
   1  -6   3 8242.17 398.139   4
   1  -6   4 1301.91 198.709   4
  -1   6  -4 1225.80 172.807   1
   1  -6   4 1345.05 211.306   8
   1   6   4 1448.46 157.462  10
   1  -6   4 1399.08 188.454   6
   1  -6   4 1379.59 186.807   7
  -1  -6  -4 1110.80 120.682  15
  -1  -6  -4 1261.79 161.606  16
  -1   6  -5 3200.36 260.862   1
   1  -6   5 2826.39 285.387   4
   1   6   5 3308.22 234.231  10
   1  -6   5 3316.84 311.871   8
   1  -6   5 3367.80 294.652   6
   1  -6   5 3232.96 294.654   7
  -1  -6  -5 2815.67 225.997  16
   1  -6   6 665.840 177.070   4
  -1   6  -6 848.756 153.881   1
   1  -6   6 846.067 200.258   6
   1   6   6 632.680 148.060  10
   1  -6   6 595.798 165.185   7
   1  -6   6 833.765 233.999   8
  -1  -6  -6 741.932 131.651  16
   1  -6   7 2951.26 299.090   7
   1  -6   7 3657.93 345.274   6
   1   6   7 3318.86 242.459  10
   1  -6   7 3429.38 362.648   8
  -1   6  -7 4001.64 311.618  19
   1  -6   8 1670.56 217.658   7
   1  -6   8 2009.74 288.574   6
   1   6   8 1809.46 197.968  10
   1  -6   8 2123.40 293.606   8
  -1   6  -8 2569.54 266.017  19
   1  -6   9 718.949 174.992   8
   1  -6   9 557.066 161.149   6
   1  -6   9 888.561 141.455   7
  -1   6  -9 892.758 173.841  19
   1  -6  10 209.714 125.790   6
  -1   6 -10 227.753 100.152  19
   1  -6  11 203.001 70.8772   6
  -1   6 -11 71.1448 50.8006  19
  -1  -7  11 625.550 87.9288   7
   1   7 -11 512.607 99.5149  19
  -1  -7  10 38.3991 84.2595   6
  -1  -7  10-221.664 101.677   7
   1   7 -10 61.7996 92.1892  19
   1   7 -10-20.4472 72.3351  11
  -1  -7   9 177.132 98.1161   6
  -1  -7   9 248.332 110.622   7
   1   7  -9 74.8448 120.809  19
   1   7  -9 227.880 111.485  11
  -1  -7   8 2554.53 291.390   6
  -1  -7   8 2517.62 323.808   8
  -1  -7   8 2676.09 306.978   7
   1   7  -8 2443.30 254.133  19
  -1  -7   8 2248.46 235.005  17
  -1  -7   7 2422.99 293.650   7
  -1  -7   7 2249.93 280.305   6
  -1  -7   7 2268.45 312.228   8
   1   7  -7 2251.07 240.769  19
  -1  -7   7 2115.97 255.508  17
  -1  -7   6 8321.23 505.471   8
  -1  -7   6 9283.60 492.203   7
  -1  -7   6 9052.30 474.319   6
   1  -7  -6 8561.88 578.554   3
   1   7  -6 9198.43 461.911   1
   1   7  -6 8587.19 408.623  19
  -1  -7   6 7932.55 457.241  17
   1  -7  -6 8090.20 377.270  16
  -1  -7   5 480.331 154.388   6
  -1  -7   5 147.425 125.378   7
  -1  -7   5 189.396 169.225   8
   1  -7  -5 497.950 181.531   3
   1   7  -5 238.385 110.182   1
   1   7  -5 72.0852 104.466  19
  -1  -7   5 190.539 134.029  17
   1  -7  -5 476.627 135.981  16
  -1  -7   4 466.144 178.946   8
  -1  -7   4 269.155 109.312   6
  -1  -7   4 258.453 117.577   7
   1   7  -4 221.539 142.889   1
   1  -7  -4 344.356 155.599   3
   1   7  -4-49.9785 67.6342  19
  -1  -7   4 415.114 139.388  17
   1  -7  -4 419.965 112.614  16
   1  -7  -4 365.761 101.348  15
  -1  -7   3-233.783 139.978   8
  -1  -7   3-21.4152 96.3604   7
   1   7  -3 15.8002 133.133   1
  -1   7   3 107.050 69.9457   5
   1  -7  -3-70.6116 118.801   3
  -1  -7   3-20.9118 126.287  17
   1  -7  -3 76.7384 111.311  16
   1  -7  -3 71.6586 100.068  15
   1  -7  -2 3206.88 264.372   3
   1   7  -2 3059.62 291.797   1
   1   7  -2 2862.26 250.965   5
  -1   7   2 3291.39 224.875   5
  -1  -7   2 3398.17 267.975  17
   1  -7  -2 3357.04 259.832  16
   1  -7  -2 3506.43 239.171  15
  -1  -7   1 602.231 115.050   4
   1   7  -1 607.927 134.397   5
   1  -7  -1 916.639 165.876   4
  -1   7   1 671.040 128.535   5
  -1  -7   1 917.213 143.514  17
   1  -7  -1 841.975 148.994  15
  -1   7   0 15664.4 513.961   5
   1   7   0 15151.8 502.246   5
   1  -7   0 14960.9 532.222   4
  -1   7   0 15769.4 534.524   1
   1  -7   1 367.725 125.489   7
   1  -7   1 341.221 120.846   4
  -1   7  -1 462.645 112.620   1
   1   7   1 152.431 101.120   5
   1  -7   1 292.054 116.265  17
  -1  -7  -1 382.551 133.553  16
   1  -7   2 427.330 120.275   7
   1  -7   2 864.384 182.327   8
   1   7   2 297.900 109.953   5
   1  -7   2 584.870 150.412   4
  -1   7  -2 407.045 120.875   1
   1   7   2 403.039 115.404  20
   1  -7   2 409.588 135.893  17
  -1  -7  -2 697.001 167.214  16
   1   7   2 277.020 112.138  13
  -1  -7  -2 482.025 125.255  15
   1  -7   3 3839.07 287.395   6
   1  -7   3 3552.24 269.142   7
   1  -7   3 3377.62 320.178   8
  -1   7  -3 3421.34 267.669   1
   1  -7   3 3255.58 280.204   4
   1  -7   3 3258.69 273.060  17
   1   7   3 3251.90 233.610  20
   1   7   3 3185.16 210.745  13
  -1  -7  -3 3195.90 224.606  15
  -1  -7  -3 3713.55 280.101  16
   1  -7   4 6314.22 380.100   6
   1  -7   4 6087.71 420.744   8
   1  -7   4 5877.96 376.269   7
   1   7   4 6425.39 326.331  10
   1  -7   4 5688.53 393.893   4
  -1   7  -4 5815.79 342.384   1
   1  -7   4 5582.29 344.590  17
  -1   7  -4 6149.80 338.966  19
  -1  -7  -4 5141.12 265.023  15
  -1  -7  -4 5960.37 347.773  16
   1  -7   5 291.423 149.244   6
   1  -7   5 329.670 194.481   8
   1   7   5 381.184 144.489  10
   1  -7   5 201.269 149.642   7
   1  -7   5 172.911 160.982   4
  -1   7  -5 115.099 100.269   1
  -1   7  -5 280.078 121.768  19
  -1  -7  -5 449.390 131.872  16
   1  -7   6 1267.40 271.479   8
   1   7   6 1534.04 183.663  10
   1  -7   6 1589.13 248.477   7
   1  -7   6 1384.09 242.877   6
  -1   7  -6 1575.22 206.814  19
  -1  -7  -6 1320.25 174.206  16
   1  -7   7 529.170 218.539   8
   1   7   7 514.997 120.136  10
   1  -7   7 373.170 162.802   7
   1  -7   7 504.118 185.072   6
  -1   7  -7 750.108 166.643  19
   1  -7   8 225.080 169.095   8
   1  -7   8 36.8531 108.545   7
   1  -7   8-38.8358 126.991   6
  -1   7  -8 312.479 130.022  19
   1  -7   9 0.62139 64.8470   7
   1  -7   9 209.072 126.994   6
   1  -7   9-33.5711 117.141   8
  -1   7  -9-39.0250 104.231  19
   1  -7  10 602.157 108.402   6
  -1   7 -10 735.535 112.180  19
  -1   7 -10 651.586 85.3630  11
  -1  -8  10 1702.03 151.816   7
   1   8 -10 1945.00 162.599  19
   1   8 -10 1747.17 135.257  11
  -1  -8   9 113.411 95.9572   7
   1   8  -9-49.1717 100.344  19
   1   8  -9 35.8119 94.9191  11
  -1  -8   8 221.991 146.065   7
  -1  -8   8 288.006 93.6629  17
   1   8  -8 191.634 98.4973  19
   1   8  -8 336.648 130.766  11
  -1  -8   7 3013.23 340.928   8
  -1  -8   7 2800.17 308.374   7
   1   8  -7 2403.61 240.298  19
  -1  -8   7 2748.13 285.457  17
  -1  -8   6 3243.08 348.000   8
  -1  -8   6 4274.13 371.037   7
   1   8  -6 3703.48 273.377  19
  -1  -8   6 3447.11 320.839  17
   1  -8  -6 3538.35 270.436  16
  -1  -8   5-273.418 148.435   7
  -1  -8   5 6.00527 182.227   8
   1   8  -5-211.958 92.9003  19
  -1  -8   5 18.3816 142.780  17
   1  -8  -5-32.0332 94.1186  16
  -1  -8   4 6393.69 433.683   8
  -1  -8   4 7008.23 410.999   7
   1   8  -4 6701.92 433.796   5
   1   8  -4 6733.55 415.500   1
  -1  -8   4 6792.52 417.567  17
   1  -8  -4 6394.03 324.669  15
   1  -8  -4 6582.64 381.226  16
  -1  -8   3 9405.54 445.645   7
  -1  -8   3 8599.34 480.684   8
   1   8  -3 9770.12 519.161   1
   1   8  -3 9268.91 484.370   5
  -1  -8   3 9296.89 470.535  17
   1   8  -3 9590.03 416.803  11
   1  -8  -3 8975.09 442.420  16
   1  -8  -3 9513.70 402.406  15
  -1  -8   2 3082.14 298.785   8
  -1  -8   2 3250.05 265.044   7
   1   8  -2 3021.79 296.466   1
   1   8  -2 3005.55 297.592   5
  -1   8   2 3592.75 271.052   5
  -1  -8   2 3299.38 289.238  17
   1  -8  -2 3350.46 284.047  16
   1  -8  -2 3430.65 264.758  15
   1   8  -2 3023.13 239.686  11
  -1  -8   2 3491.66 295.856  16
  -1   8   1 2436.63 231.903   5
   1   8  -1 2624.34 258.294   5
   1  -8  -1 2835.03 217.966   7
  -1  -8   1 2313.21 215.162   7
   1  -8  -1 2634.25 242.279  15
   1  -8  -1 2733.77 241.566  16
  -1  -8   1 2398.88 247.685  16
   1   8  -1 2404.65 199.142  11
   1   8   0 14180.3 543.423   5
  -1   8   0 16075.7 570.951   5
   1  -8   0 15139.5 580.656   4
   1  -8   0 16344.9 523.615   7
   1  -8   0 16235.6 557.759  15
   1  -8   0 14957.1 525.034  16
  -1  -8   0 14831.8 564.013  16
   1  -8   1 215.535 110.296   7
   1   8   1 255.182 126.126   5
   1  -8   1 142.366 119.289   4
  -1   8  -1 174.903 121.056   5
   1   8   1 12.7171 76.3201  20
  -1  -8  -1 32.5453 117.503  15
   1  -8   2 42995.0 1060.77   8
   1  -8   2 44557.7 948.027   7
  -1   8  -2 42490.8 980.891   5
   1  -8   2 44850.2 1029.43   4
   1   8   2 43778.4 805.814  20
  -1  -8  -2 44535.7 969.011  16
  -1  -8  -2 44794.7 863.924  15
   1   8   2 42628.1 799.579  13
   1  -8   3-13.3915 177.805   8
   1  -8   3 194.410 118.000   7
   1  -8   3 117.738 91.6375   4
   1   8   3 84.5838 75.3064  20
   1   8   3-0.31128 86.8131  13
  -1  -8  -3 66.8326 92.4059  15
  -1  -8  -3 57.6347 116.537  16
   1  -8   4 3814.97 331.813   7
   1  -8   4 3251.31 364.213   8
   1   8   4 3720.02 270.122  10
   1  -8   4 3167.65 278.609  17
  -1   8  -4 3427.26 267.781  19
  -1  -8  -4 3232.80 294.386  16
   1  -8   5 24.4024 191.043   8
   1   8   5 66.8559 118.079  10
   1  -8   5 210.527 156.841   7
  -1   8  -5 49.4722 111.941  19
  -1  -8  -5 140.172 105.793  16
   1  -8   6 706.622 212.290   6
   1   8   6 489.662 141.030  10
   1  -8   6 804.926 261.115   8
   1  -8   6 752.070 205.908   7
  -1   8  -6 677.914 156.128  19
  -1  -8  -6 607.618 130.644  16
   1  -8   7 832.303 225.783   8
   1  -8   7 890.408 213.657   6
   1  -8   7 1007.92 189.761   7
  -1   8  -7 832.676 163.076  19
   1  -8   8 1100.41 156.040   7
   1  -8   8 1179.51 205.765   8
  -1   8  -8 1061.30 160.045  19
   1  -8   9 37.6910 59.3200   7
  -1   8  -9 145.583 78.7559  19
  -1   8  -9 99.6859 68.0601  11
  -1  -9   9 321.782 95.5727   7
   1   9  -9 150.461 67.2399  19
   1   9  -9 289.065 82.6839  11
  -1  -9   8 103.287 109.643   7
   1   9  -8 27.7246 81.9064  19
   1   9  -8 73.4718 97.8190  11
  -1  -9   7-89.3216 151.231   7
   1   9  -7-19.3521 88.4549  19
  -1  -9   7-59.7415 99.9965  17
   1   9  -7 49.0293 132.177  11
  -1  -9   6 40.8640 157.146   7
  -1  -9   6-71.6828 120.190  17
   1   9  -6-99.8927 68.6126  19
   1  -9  -6 67.0035 86.2307  16
   1   9  -6-302.730 138.497  11
  -1  -9   5 42.3295 142.338   7
  -1  -9   5-270.075 166.254  17
   1   9  -5-8.11722 136.942  11
   1  -9  -5 74.4099 119.353  16
  -1  -9   4 3357.91 307.813   7
  -1  -9   4 2848.20 298.917  17
   1  -9  -4 2735.91 274.226  16
   1   9  -4 3169.80 273.612  11
  -1  -9   3 701.244 156.862   7
  -1  -9   3 641.575 192.539  17
   1   9  -3 591.579 154.039  11
   1  -9  -3 724.262 149.148  15
   1  -9  -3 593.190 177.958  16
  -1  -9   2 4156.90 296.099   7
   1  -9  -2 4677.72 324.740  16
   1   9  -2 4437.37 287.300  11
   1  -9  -2 5043.31 317.705  15
  -1  -9   2 4168.99 323.012  16
  -1  -9   1 500.936 126.885   7
   1  -9  -1 606.389 137.314   7
  -1  -9   1 329.831 161.366  16
   1  -9  -1 506.350 154.007  16
   1   9  -1 529.419 125.480  11
   1  -9  -1 644.406 165.386  15
   1  -9   0 338.263 114.788   7
   1   9   0 269.017 135.359   5
   1   9   0 203.995 123.904  20
   1  -9   0 192.880 137.736  16
  -1  -9   0 87.5355 129.697  15
  -1  -9   0 84.9307 171.192  16
   1  -9   0 442.342 146.781  15
   1  -9   1 2116.61 225.909   7
   1   9   1 2089.98 208.007  20
  -1  -9  -1 2026.63 260.415  16
  -1  -9  -1 2175.18 242.152  15
   1   9   1 1788.53 198.339  13
   1  -9   1 1910.64 238.696  15
  -1   9  -1 1991.01 206.715  11
   1  -9   2 5833.20 440.100   8
   1  -9   2 6068.03 367.875   7
   1   9   2 6213.31 322.944  20
  -1  -9  -2 6309.63 397.344  16
   1  -9   2 5904.53 370.340  15
  -1  -9  -2 5760.92 334.213  15
   1   9   2 6446.09 333.505  13
   1  -9   3 160.446 141.839   7
   1  -9   3 10.4261 157.330   8
   1   9   3 188.006 99.9735  13
  -1  -9  -3 197.963 103.578  15
  -1  -9  -3 278.372 156.325  16
   1  -9   4 451.541 202.494   8
   1  -9   4 111.275 137.182   7
   1   9   4 256.451 141.396  10
  -1  -9  -4 223.150 156.606  16
   1  -9   5 1110.00 221.319   7
   1  -9   5 1087.99 235.411   8
   1   9   5 921.505 152.490  10
  -1   9  -5 816.290 149.553  19
  -1  -9  -5 1031.06 176.932  16
   1  -9   5 710.282 146.153  15
   1  -9   6 19.7444 126.714   7
   1  -9   6 136.922 133.606   8
   1   9   6-113.955 100.830  10
  -1   9  -6-42.6664 91.4460  19
  -1  -9  -6-117.770 89.3905  16
   1  -9   7 2109.85 212.553   7
   1  -9   7 2504.48 258.752   8
  -1   9  -7 2430.93 182.164  19
  -1   9  -7 2463.73 214.193  11
   1  -9   8 42.7890 58.2449   7
  -1   9  -8-6.94832 58.6429  19
  -1   9  -8-50.9588 69.0990  11
  -1   9  -9 48.9203 47.4134  11
  -1 -10   8 529.850 111.308   7
   1  10  -8 765.581 104.941  11
  -1 -10   7 90.6677 114.908   7
   1  10  -7 6.52043 83.4216  11
  -1 -10   6 310.147 142.763   7
   1  10  -6 360.279 127.488  11
  -1 -10   5 148.942 133.202   7
   1 -10  -5 231.000 120.351  16
   1  10  -5-25.6475 96.8475  11
  -1 -10   4 3839.19 294.007   7
   1 -10  -4 3208.86 264.349  16
   1  10  -4 3700.94 277.570  11
  -1 -10   3 323.965 139.020   7
   1 -10  -3 338.989 148.382  16
   1  10  -3 184.454 130.112  11
  -1 -10   2 10130.5 409.539   7
   1 -10  -2 11239.8 445.183  15
   1 -10  -2 10535.6 456.806  16
  -1  10   2 11237.1 415.859  13
  -1 -10   2 10259.8 462.353  16
   1  10  -2 10087.4 408.403  11
  -1 -10   2 10438.1 483.610  15
  -1 -10   1 207.620 73.1370   7
   1  10  -1 13.3055 106.594  20
   1 -10  -1 253.346 129.978  16
  -1 -10   1 58.7886 124.431  16
  -1 -10   1 46.2661 143.558  15
   1 -10  -1 170.994 132.838  15
   1  10   0 12056.9 441.096  20
  -1 -10   0 11930.3 486.289  15
   1 -10   0 12117.5 479.516  15
   1  10   0 12820.8 480.052  13
  -1 -10   0 11455.9 505.898  16
   1 -10   0 11664.3 456.701  16
   1 -10   1 1798.55 206.060   7
   1  10   1 1538.67 180.523  20
  -1 -10  -1 1786.39 243.807  16
   1 -10   1 1512.82 210.585  15
  -1 -10  -1 1936.40 215.691  15
   1  10   1 1533.15 197.366  13
   1 -10   2 7928.58 386.553   7
   1  10   2 6812.86 313.098  20
   1  10   2 6835.40 321.794  13
  -1 -10  -2 7449.91 410.125  16
  -1 -10  -2 7192.18 352.344  15
  -1  10  -2 7314.95 354.556  11
   1 -10   2 6919.38 382.148  15
   1  10   3 3442.12 255.966  10
   1 -10   3 3997.10 290.522   7
   1 -10   3 3008.12 260.680  15
  -1 -10  -3 3318.52 289.675  16
  -1  10  -3 3306.93 251.866  11
   1 -10   4 11071.8 466.883   7
   1 -10   4 10406.7 489.255   8
   1  10   4 9801.84 366.355  10
   1 -10   4 9447.99 393.991  15
  -1  10  -4 11151.2 443.858  11
  -1 -10  -4 10724.4 432.651  16
   1 -10   5 425.876 143.885   7
   1  10   5 582.192 129.150  10
  -1 -10  -5 565.750 139.285  16
  -1  10  -5 666.799 139.038  11
   1 -10   6 1549.51 177.966   7
  -1  10  -6 1615.16 172.085  11
   1 -10   7 49.2988 70.5330   7
  -1  10  -7 76.5160 74.4196  11
  -1 -11   7 1130.27 116.445   7
   1  11  -7 1415.91 119.409  11
   1  11  -7 1363.96 111.510  13
  -1 -11   6 861.506 132.252   7
   1  11  -6 1080.07 130.673  11
  -1 -11   6 709.723 99.0773  15
  -1 -11   5 179.521 93.2464   7
  -1 -11   5 125.427 94.5815  15
   1  11  -5 112.291 90.3660  11
  -1 -11   4 31.6650 80.1291   7
  -1 -11   4-14.6532 107.354  15
   1  11  -4-8.28027 65.6585  11
  -1 -11   3 799.809 128.218   7
   1  11  -3 785.849 122.164  20
   1  11  -3 611.339 115.365  11
   1 -11  -3 866.115 147.409  16
  -1 -11   3 682.514 145.255  15
  -1 -11   2 3.88024 70.1486   7
   1  11  -2-245.095 106.616  20
  -1 -11   2-12.3607 111.987  15
   1 -11  -2 29.4723 82.5271  16
  -1 -11   2-54.3872 85.9591  16
   1  11  -2-20.8723 105.371  13
   1  11  -1 123.401 91.9361  20
  -1 -11   1 256.587 116.012  16
  -1 -11   1 327.186 131.016  15
   1 -11  -1 205.176 111.307  16
  -1  11   1 204.170 98.1524  13
   1  11  -1 246.914 117.607  13
   1 -11  -1 280.065 121.068  15
   1  11   0 791.655 122.461  20
  -1 -11   0 898.637 154.754  16
  -1 -11   0 1161.88 164.829  15
   1 -11   0 1029.39 150.945  15
  -1  11   0 1225.02 155.973  13
   1  11   0 1015.12 154.891  13
   1 -11   0 1251.91 133.498  16
  -1 -11  -1 1561.18 171.863  15
  -1 -11  -1 1614.63 194.903  16
   1  11   1 1551.60 165.194  13
   1 -11   1 1624.63 183.562  15
   1  11   2 95.9132 106.392  10
   1 -11   2 127.700 95.0211   7
  -1 -11  -2 63.4672 105.810  16
   1  11   2 78.3281 77.4643  13
   1 -11   2 191.523 93.5562  15
   1  11   3 8368.61 315.434  10
   1 -11   3 8802.36 359.574   7
  -1  11  -3 8202.28 318.819  11
  -1 -11  -3 8469.12 352.233  16
   1 -11   3 7611.58 318.735  15
   1  11   4 1086.42 122.920  10
   1 -11   4 1313.64 163.305   7
   1 -11   4 1084.37 121.520  15
  -1  11  -4 1173.23 146.298  11
  -1 -11  -4 966.192 139.803  16
   1 -11   5 1943.44 164.746   7
  -1  11  -5 1810.33 151.088  11
   1 -11   6 201.894 68.1088   7
  -1  11  -6 255.154 71.7439  11
   1  12  -5 1807.56 129.595  13
   1  12  -4-65.3974 46.4638  20
  -1 -12   4-43.8174 57.4762  15
   1  12  -4 71.6760 80.5040  13
   1  12  -3 322.056 67.7314  20
   1  12  -3 335.254 106.059  13
  -1 -12   3 268.936 82.9485  15
   1  12  -2 49.3568 79.0697  13
  -1 -12   2-69.2233 74.4053  15
  -1 -12   1 166.699 56.7041  16
  -1 -12   1 151.926 78.3339  15
   1  12  -1-45.7315 69.8720  13
  -1 -12   0-62.0107 55.7263  16
  -1 -12   0 21.3400 67.1375  15
  -1  12   0 20.2804 56.7128  13
   1  12   0 53.4015 61.1553  13
   1  12   1 1377.01 127.378  10
  -1 -12  -1 1249.44 128.016  16
   1 -12   1 1332.26 127.377  15
  -1  12  -1 1511.27 139.004  13
   1  12   2 179.151 72.4816  10
  -1  12  -2 97.5280 75.1395  13
  -1 -12  -2 241.021 80.6172  16
   1 -12   2 232.579 62.9219  15
  -1  12  -3 702.001 102.404  13
  -1  12  -4 17.0520 56.2934  13
   2   0 -14 613.294 86.4909  12
  -2   0  13-54.9297 92.3665   6
   2   0 -13-117.513 69.5035  21
   2   0 -13 29.5767 79.6873  12
   2   0 -12-34.4659 94.6179  21
   2   0 -12 86.6581 124.581  12
   2   0 -11-80.5012 135.037  21
   2   0 -11-153.553 128.373  12
   2   0 -10 39897.8 869.582   1
   2   0 -10 39684.4 987.255  12
   2   0  -9 62.3849 101.701   1
   2   0  -9 69.1274 115.051  12
   2   0  -8 18387.5 567.141   3
   2   0  -8 19190.8 513.730   1
   2   0  -8 18797.0 602.443  12
   2   0  -7-68.9868 77.5135   1
   2   0  -6 3200.98 184.057   1
   2   0  -5-0.30476 65.1476   1
   2   0  -4 194425. 1007.55   1
   2   0  -3 18.0241 44.9813   1
   2   0  -3-16.3967 71.0491   2
   2   0  -3-0.46844 56.4522   3
   2   0  -2 32385.0 399.247   2
   2   0  -2 33201.3 378.382   3
   2   0  -2 32394.3 298.212   1
   2   0  -1 4.40585 45.9035   2
   2   0  -1 75.2162 50.3979   3
   2   0  -1 21.0115 21.7766   4
  -2   0   0 355058. 929.218   1
  -2   0  -1-4.91693 39.4395   1
  -2   0  -2 259798. 1244.41   1
  -2   0  -3 24.1472 74.3982   1
  -2   0  -4 3997.08 225.494   1
  -2   0  -5-63.6760 97.9858   1
  -2   0  -6 1719.06 195.572   1
  -2   0  -7-135.499 112.864   1
   2   0   7-49.2833 133.478  10
  -2   0  -7-64.1725 110.185  12
  -2   0  -8 0.48991 86.4046   1
   2   0   8-148.981 163.933  10
  -2   0  -8-15.7544 122.465  12
  -2   0  -9-130.801 137.086  12
   2   0  10 1619.69 229.141   6
  -2   0 -10 1641.44 224.139  12
   2   0  11 60.5488 107.730   6
  -2   0 -11 55.5388 97.2148  12
   2   0  12 100.264 73.6745   6
  -2   0 -12 27.5846 54.8078  12
   2  -1 -14 73.9487 60.5791  12
  -2  -1  13 147.234 91.8383   6
  -2   1  13 51.3504 101.371   6
   2   1 -13 24.4954 63.8154  21
   2  -1 -13 52.6478 95.9661  12
   2   1 -13-96.9106 76.6262  12
  -2  -1  12 417.086 128.932   6
   2   1 -12 701.539 151.761  21
   2  -1 -12 782.229 143.735  21
   2   1 -12 490.049 143.008  12
   2  -1 -12 472.036 167.355  12
   2  -1 -11 521.614 147.446  21
   2  -1 -11 350.855 164.117  12
   2   1 -11 494.190 146.259  12
   2   1 -10 3833.37 303.988   1
   2  -1 -10 4283.39 304.237   1
   2  -1 -10 3851.19 306.234  21
   2   1 -10 4378.04 351.837  12
   2  -1 -10 4758.78 370.285  12
   2   1  -9 2922.97 249.670   1
   2  -1  -9 2833.85 235.466   1
   2   1  -9 2566.88 211.565  19
   2  -1  -9 3054.15 298.451  12
   2   1  -9 2827.90 259.919  12
   2   1  -8 4878.66 278.215   1
   2  -1  -8 4604.14 254.624   1
   2  -1  -8 4748.60 318.348  12
   2  -1  -7 900.668 123.668   1
   2   1  -7 920.154 131.523   1
   2   1  -6 1188.44 129.637   3
   2  -1  -6 1403.42 126.434   1
   2   1  -6 1446.31 152.196   1
   2   1  -5 912.632 119.375   1
   2  -1  -5 959.329 100.232   1
   2   1  -5 878.147 95.0946   3
   2   1  -4 24738.0 361.002   3
   2   1  -4 25719.2 432.553   1
   2  -1  -4 25167.4 344.472   1
   2   1  -3 7888.39 227.477   1
   2   1  -3 7874.98 178.898   3
   2  -1  -3 7992.04 155.065   1
   2  -1  -3 8298.60 249.314   3
   2  -1  -2 180767. 824.561   4
   2  -1  -2 182943. 401.065   1
   2   1  -2 183182. 785.576   3
   2   1  -2 182629. 1016.76   2
   2  -1  -2 181611. 899.267   2
   2  -1  -1 16508.0 238.994   2
   2   1  -1 15833.3 293.892   2
   2  -1  -1 15969.3 236.601   4
   2   1  -1 16247.9 226.410   5
  -2   1   0 4797.46 104.940   1
   2  -1   0 4798.11 149.085   4
   2   1   0 4475.38 129.721   5
  -2  -1   0 4350.18 140.735   1
  -2  -1  -1 103560. 707.232   1
  -2   1  -1 105084. 639.470   1
  -2   1  -2 1634.70 110.265   1
  -2  -1  -2 1544.12 114.230   1
  -2  -1  -3 19077.6 408.239   1
  -2   1  -3 18780.0 397.339   1
  -2  -1  -4 105292. 1071.32   1
  -2   1  -4 103522. 1025.22   1
  -2   1  -5 1363.87 164.766   1
  -2  -1  -5 1125.92 171.920   1
  -2   1  -6 1764.52 202.084   1
  -2  -1  -6 1515.77 203.168   1
  -2  -1  -6 1461.50 184.955  12
  -2   1  -7 5288.97 329.996   1
  -2  -1  -7 5030.25 342.125   1
   2   1   7 4970.72 316.154  10
  -2   1  -7 5492.51 362.533  12
  -2  -1  -7 4993.20 356.742  12
   2  -1   7 5170.20 362.795  10
  -2   1  -8 208.208 104.893   1
  -2  -1  -8 6.33821 94.5997   1
   2   1   8-13.8163 129.225  10
  -2  -1  -8-78.6858 143.902  12
  -2   1  -8 36.3891 79.5433  12
   2  -1   9 1365.36 242.224   6
   2   1   9 1417.16 240.606  10
  -2  -1  -9 1199.06 211.733  12
  -2   1  -9 1410.69 214.939  12
   2  -1  10 41.5468 142.054   6
  -2  -1 -10 145.728 126.327  12
  -2   1 -10 290.360 149.782  12
   2  -1  11 99.9786 120.542   6
   2   1  11-59.8978 105.850   6
  -2  -1 -11-22.2740 105.611  12
  -2   1 -11-37.7558 82.1703  12
   2   1  12 127.422 75.6419   6
   2  -1  12-84.8017 71.0735   6
  -2  -1 -12-17.8294 58.1620  12
  -2   1 -12-2.40331 32.7970  12
   2  -2 -14-56.6348 43.6705  12
  -2  -2  13-19.8850 82.2112   6
   2   2 -13 11.4338 69.1672  21
   2   2 -13 211.727 78.6493  12
   2  -2 -13-45.1359 80.7402  12
  -2  -2  12 756.413 150.801   6
   2  -2 -12 800.408 122.044  21
   2   2 -12 1212.42 178.888  12
   2  -2 -12 1210.88 209.512  12
  -2  -2  11 1917.01 241.001   6
   2   2 -11 2074.43 199.341  19
   2  -2 -11 1948.48 238.508  21
   2  -2 -11 2445.63 278.372  12
   2   2 -11 2130.94 258.565  12
  -2  -2  10 1050.08 171.994   6
   2  -2 -10 739.911 190.701  21
   2   2 -10 965.057 171.477  19
   2   2 -10 901.411 174.272  12
   2  -2 -10 919.261 214.193  12
   2  -2  -9 16530.2 668.369   3
   2  -2  -9 16781.3 531.722   1
   2   2  -9 18068.6 573.347   1
   2   2  -9 16436.7 530.614  19
   2  -2  -9 15984.9 566.332  21
   2  -2  -9 18261.9 659.252  12
   2   2  -9 17284.2 608.972  12
   2  -2  -8 404.232 110.272   1
   2   2  -8 329.393 118.175   1
   2   2  -8 293.892 102.567  19
   2  -2  -8 339.502 132.823  21
   2   2  -8 363.867 113.651  12
   2  -2  -8 514.337 125.723  12
   2  -2  -7 12048.8 374.643   1
   2   2  -7 12083.1 403.537   1
   2  -2  -6 13220.7 359.563   1
   2   2  -6 13052.4 394.970   1
   2   2  -5 14864.6 393.096   1
   2  -2  -5 14724.4 328.195   1
   2   2  -4 35706.6 563.486   1
   2  -2  -4 34716.5 420.494   1
   2  -2  -3 30373.5 314.528   1
   2   2  -3 31432.3 501.414   2
   2   2  -2 95749.3 793.761   2
   2  -2  -2 94929.0 833.444   3
   2  -2  -2 95852.5 735.492   4
   2  -2  -1 723684. 2109.90   3
   2   2  -1 724176. 2166.23   2
   2   2  -1 723940. 1875.04   5
   2  -2   0 106035. 548.310   2
   2  -2   0 106143. 764.132   3
  -2   2   0 106578. 594.189   1
  -2   2  -1 35301.5 411.241   1
   2  -2   1 34454.5 490.367   4
  -2  -2  -1 34477.8 469.834   1
  -2   2  -2 15.4087 51.2711   1
  -2  -2  -2 64.5288 78.0728   1
  -2   2  -3 436.446 95.6453   1
  -2  -2  -3 558.324 125.562   1
  -2  -2  -4 550.874 139.905   1
  -2   2  -4 512.430 113.531   1
  -2   2  -5 12206.8 399.061   1
  -2  -2  -5 12386.0 455.627   1
  -2   2  -6 6765.50 330.115   1
  -2  -2  -6 7131.96 383.232   1
   2   2   6 6010.60 310.364  10
  -2  -2  -6 5959.73 369.819  12
  -2   2  -7 115.170 87.4047   1
   2  -2   7 32.9836 111.704   6
  -2  -2  -7 96.0297 93.5887   1
   2   2   7 172.935 142.812  10
  -2  -2  -7 51.1066 136.867  12
  -2   2  -7 133.761 135.124  12
   2  -2   8 1939.55 275.684   6
  -2  -2  -8 2088.22 278.919  12
  -2   2  -8 2480.68 256.094  12
   2   2   8 2339.27 257.668  10
   2  -2   9-5.26008 145.068   6
   2   2   9-33.3465 151.430  10
  -2  -2  -9-109.059 152.170  12
  -2   2  -9-15.5539 109.779  12
   2  -2  10 71.6721 138.981   6
  -2   2 -10-68.1852 63.0535  19
  -2  -2 -10-23.2903 109.008  12
  -2   2 -10 98.2811 92.7724  12
   2  -2  11 801.779 149.087   6
   2   2  11 803.689 131.305   6
  -2  -2 -11 935.286 150.835  12
  -2   2 -11 849.492 125.267  12
   2   2  12 67.6835 53.4952   6
   2  -2  12 123.173 68.9571   6
  -2  -2 -12 23.5939 46.8582  12
  -2  -3  13-183.997 76.8527   6
   2   3 -13-27.6308 59.2197  21
   2  -3 -13-7.85760 73.8136  12
  -2  -3  12 206.541 111.862   6
   2   3 -12 230.868 84.0473  19
   2  -3 -12 342.097 136.798  12
   2   3 -12 247.468 106.145  12
  -2  -3  11 5079.42 339.614   6
   2   3 -11 4612.53 289.345  19
   2  -3 -11 5100.41 368.309  12
   2   3 -11 5069.75 336.392  12
  -2  -3  10-15.1994 127.925   6
   2  -3 -10 104.733 126.611  21
   2   3 -10 26.8174 115.840  19
   2   3 -10 32.2237 78.4987  12
   2  -3 -10 145.373 166.486  12
   2   3  -9 428.128 142.200   1
   2  -3  -9 455.746 157.110   3
  -2  -3   9 362.844 118.260   6
   2  -3  -9 364.365 150.005  21
   2   3  -9 314.855 146.384  19
   2  -3  -9 223.779 152.841  12
   2   3  -9 235.582 119.303  12
  -2  -3   8 7362.09 402.942   8
  -2  -3   8 7580.26 390.359   6
   2  -3  -8 7920.95 373.001   1
   2   3  -8 7659.84 373.682   1
   2  -3  -8 7387.39 405.511  21
   2   3  -8 7858.72 364.843  19
   2  -3  -8 7682.67 418.952  12
   2   3  -8 7553.28 371.278  12
   2   3  -7 16986.8 504.830   1
   2  -3  -7 18360.9 498.760   1
   2  -3  -6 19506.9 465.789   1
   2   3  -6 18953.2 503.922   1
   2   3  -5 333.436 126.553   1
   2  -3  -5 309.811 91.2224   1
   2   3  -4 3087.90 213.905   1
   2  -3  -4 2925.01 144.067   1
   2   3  -3 19026.8 408.986   2
   2  -3  -3 19510.6 476.265   3
  -2  -3   3 19563.1 318.263   4
   2   3  -2 21241.1 407.069   2
  -2   3   2 21915.5 304.281   5
   2  -3  -2 22034.2 455.129   3
   2  -3  -2 21286.4 412.228   4
  -2  -3   2 21533.5 284.711   4
  -2  -3   1 187576. 809.338   4
   2   3  -1 182897. 1194.89   2
   2  -3  -1 185287. 1221.76   3
   2   3  -1 186749. 1149.60   5
   2  -3  -1 186355. 1177.67   4
   2  -3   0 2737.52 162.945   4
   2  -3   0 2704.36 148.577   3
   2   3   0 2434.07 167.204   2
  -2   3   0 2586.74 125.367   1
   2   3   0 2571.17 148.675   5
   2   3   1 11882.7 301.816   5
   2  -3   1 12369.1 346.205   4
  -2   3  -1 11480.5 269.676   1
  -2  -3  -2 22599.2 478.775   1
   2  -3   2 23322.2 496.668   4
  -2   3  -2 22318.3 405.658   1
  -2   3  -3 52921.2 694.253   1
  -2  -3  -3 54893.6 814.908   1
  -2   3  -4 28539.0 565.831   1
  -2  -3  -4 29490.0 665.015   1
  -2   3  -5 2915.69 216.091   1
  -2  -3  -5 2859.25 250.006   1
  -2   3  -6 2918.23 229.313   1
  -2  -3  -6 3075.17 286.691   1
   2  -3   6 2772.99 255.793   6
   2  -3   6 2469.37 261.256   8
   2   3   6 2829.15 230.880  10
  -2  -3  -6 2904.34 282.903  12
  -2   3  -7 4509.59 301.538   1
  -2  -3  -7 4296.51 356.169   1
   2   3   7 4028.39 297.814  10
   2  -3   7 3941.15 318.408   8
   2  -3   7 4198.74 341.016   6
  -2  -3  -7 3898.98 326.720  12
  -2   3  -7 4632.52 326.226  12
   2  -3   8-5.54126 166.776   6
   2   3   8 155.750 158.803  10
  -2  -3  -8 234.773 141.742  12
  -2   3  -8 163.681 91.9987  12
   2  -3   9 1603.93 262.952   6
   2   3   9 1334.81 211.400  10
  -2   3  -9 1340.85 200.207  12
  -2  -3  -9 1360.88 226.138  12
   2  -3  10 256.960 149.197   6
  -2   3 -10 229.602 91.6092  19
  -2   3 -10 413.936 111.699  12
  -2  -3 -10 319.084 141.512  12
   2  -3  11-44.8449 99.7373   6
  -2   3 -11 16.3448 30.8484  19
  -2  -3 -11-37.9873 78.8023  12
   2   4 -13 119.591 68.3196  21
   2  -4 -13 143.818 49.0644  12
  -2  -4  12-26.1447 89.6294   6
   2   4 -12 28.7489 76.7180  19
   2  -4 -12-40.6810 75.9301  12
  -2  -4  11 684.321 173.015   6
   2   4 -11 777.355 158.402  19
   2  -4 -11 598.245 141.103  12
  -2  -4  10 226.876 153.610   6
   2   4 -10 449.331 147.385  19
   2  -4 -10 638.323 185.521  12
  -2  -4   9 2144.52 254.660   6
  -2  -4   9 1786.33 229.830   8
   2  -4  -9 2583.06 338.582   3
   2   4  -9 1824.46 211.852   1
   2   4  -9 1956.04 227.627  19
   2  -4  -9 2396.95 248.698  21
   2  -4  -9 1957.44 249.107  12
  -2  -4   8 49.0012 115.562   8
   2  -4  -8-6.13706 173.120   3
   2   4  -8 73.7119 91.0849   1
  -2  -4   8-142.694 110.597   6
   2   4  -8 19.5612 114.455  19
   2  -4  -8 165.906 108.052  12
  -2  -4   7 1799.02 239.944   8
   2   4  -7 1451.83 180.618  19
  -2  -4   7 2058.43 207.470   4
   2   4  -7 1821.93 196.450   1
   2  -4  -7 1929.94 189.836   1
  -2  -4   6 2597.46 206.517   4
   2   4  -6 2366.95 218.424   1
  -2  -4   5 1959.47 162.063   4
   2   4  -5 1850.90 197.974   1
  -2  -4   4 14892.8 363.762   4
   2   4  -4 14982.7 475.890   1
  -2  -4   3 89807.1 778.249   4
   2   4  -3 89253.9 916.749   2
   2  -4  -3 94487.1 1132.80   3
  -2   4   3 92597.7 728.430   5
  -2  -4   2 3170.74 141.430   4
   2  -4  -2 3106.52 215.387   3
   2  -4  -2 3419.18 207.032   4
  -2   4   2 3362.87 155.583   5
   2   4  -2 3209.59 175.404   2
   2  -4  -1 13623.6 379.670   4
   2  -4  -1 13937.9 375.618   3
   2   4  -1 13421.4 352.214   2
  -2  -4   1 14095.8 283.862   4
   2   4  -1 13810.6 371.259   5
   2  -4   0 1578.95 163.934   4
   2   4   0 1388.98 140.125   2
   2  -4   0 1502.20 128.482   3
  -2   4   0 1594.65 128.706   1
   2   4   0 1348.87 141.220   5
   2  -4   1 3824.17 233.764   4
   2   4   1 3437.67 202.510   5
   2   4   1 3571.15 231.417   2
  -2   4  -1 3775.72 188.826   1
   2  -4   2 23072.4 549.129   4
  -2   4  -2 22632.0 456.465   1
   2  -4   3 13562.1 461.653   4
  -2   4  -3 12834.2 372.429   1
  -2   4  -4 8259.78 329.235   1
   2  -4   4 9334.92 427.432   4
  -2  -4  -5 6458.05 379.832   1
   2  -4   5 6488.07 405.750   4
  -2   4  -5 6026.96 306.384   1
   2  -4   5 6489.49 398.158   8
   2  -4   5 6302.48 366.101   6
   2   4   5 6573.33 310.510  10
  -2  -4  -6 2879.75 295.093   1
   2  -4   6 3035.53 311.422   4
  -2   4  -6 3448.66 257.946   1
   2  -4   6 2997.38 296.505   8
   2  -4   6 2964.94 287.936   6
   2   4   6 3232.67 230.828  10
   2  -4   6 2883.21 251.352   7
  -2  -4  -6 2946.83 263.518  12
  -2   4  -7 5719.75 357.550   1
   2  -4   7 5659.72 443.475   4
   2  -4   7 5299.46 395.917   6
   2   4   7 4981.62 324.879  10
   2  -4   7 5194.64 389.036   8
  -2  -4  -7 4823.07 355.724  12
   2  -4   8 87.5837 149.060   6
   2  -4   8 40.9413 111.620   8
   2   4   8-269.485 155.402  10
  -2  -4  -8-58.8020 127.879  12
   2  -4   9 2121.48 289.143   6
  -2   4  -9 2301.72 235.289  19
  -2  -4  -9 1785.42 238.242  12
   2   4  10 498.659 117.945  10
   2  -4  10 393.442 145.755   6
  -2   4 -10 667.093 131.049  19
  -2  -4 -10 595.003 141.069  12
   2  -4  11 89.5485 89.5883   6
  -2   4 -11-68.3724 50.5706  19
  -2  -4 -11 16.7779 49.4471  12
   2   5 -13 305.810 72.7315  21
  -2  -5  12 111.934 83.8168   6
  -2  -5  12 148.668 70.6199   7
   2   5 -12 74.8220 74.4414  19
   2  -5 -12 246.936 81.2087  12
  -2  -5  11 72.6764 73.0947   7
  -2  -5  11 208.681 118.771   6
   2   5 -11-26.2785 104.785  19
   2  -5 -11 49.8165 78.8053  12
  -2  -5  10 2510.99 270.374   6
   2   5 -10 2842.52 266.495  19
   2  -5 -10 2612.08 246.089  12
   2   5 -10 2723.50 209.501  11
  -2  -5   9 260.647 151.885   6
   2   5  -9 105.983 146.255  19
   2  -5  -9 561.671 154.468  12
  -2  -5   8 1072.76 226.055   8
  -2  -5   8 1019.86 192.922   6
   2   5  -8 1177.78 198.328   1
   2  -5  -8 1175.49 263.404   3
   2   5  -8 811.926 189.109  19
   2  -5  -8 1270.44 178.641  12
  -2  -5   7 1631.78 237.601   8
   2   5  -7 1547.14 196.503   1
   2  -5  -7 1560.41 255.165   3
  -2  -5   7 2056.17 212.607   6
   2  -5  -7 1457.16 218.060  21
   2   5  -7 1448.75 186.429  19
  -2  -5   6 4330.24 324.348   8
   2  -5  -6 4253.61 371.921   3
   2   5  -6 4455.73 303.387   1
   2   5  -6 4251.73 264.995  19
   2  -5  -6 4270.72 244.100  16
   2  -5  -5 3122.13 301.751   3
   2   5  -5 2970.52 255.753   1
  -2  -5   4 24358.2 509.307   4
   2   5  -4 23177.4 644.821   1
   2  -5  -4 23862.8 697.422   3
  -2  -5   3 5456.54 226.340   4
  -2   5   3 5477.55 216.656   5
   2  -5  -3 5421.86 322.362   3
   2   5  -3 5780.00 241.686   2
   2  -5  -2 3823.75 249.420   3
   2  -5  -2 4069.60 251.896   4
  -2  -5   2 4109.10 189.024   4
   2   5  -2 4283.01 201.832   2
  -2   5   2 4150.74 200.752   5
   2  -5  -1 328.107 122.944   4
   2   5  -1 269.671 87.2634   2
   2  -5  -1 460.355 108.161   3
   2   5  -1 223.537 106.843   5
  -2   5   0 44736.2 672.082   1
   2  -5   0 43937.3 777.660   4
   2   5   0 45351.6 726.052   5
   2  -5   0 44569.9 657.093   3
   2   5   0 44280.0 705.274   2
   2  -5   1 64622.5 961.228   4
   2   5   1 62001.8 928.767   2
  -2   5  -1 62713.1 815.406   1
   2   5   1 62771.6 859.473   5
   2   5   2 1865.09 212.440   2
   2  -5   2 1980.14 200.373   4
  -2   5  -2 1996.62 170.304   1
   2  -5   3 1770.81 196.257   4
  -2   5  -3 1716.13 167.442   1
   2  -5   4 876.694 158.227   4
   2  -5   4 1254.70 177.181   6
  -2   5  -4 1105.72 148.144   1
   2  -5   4 1276.23 203.213   8
   2   5   4 1134.82 156.372  10
   2  -5   5 1048.85 174.301   6
   2  -5   5 1324.39 216.328   4
  -2   5  -5 1072.72 157.043   1
   2  -5   5 1560.15 214.340   8
   2  -5   5 967.439 181.877   7
   2   5   5 1358.29 167.188  10
  -2   5  -6 1544.01 179.435   1
   2  -5   6 1605.68 238.109   6
   2  -5   6 1367.61 255.785   4
   2   5   6 1451.23 186.000  10
   2  -5   6 1191.62 184.899   7
   2  -5   6 1381.25 261.457   8
  -2  -5  -6 819.361 160.018  12
   2  -5   7-145.215 158.984   6
   2  -5   7 156.694 164.735   8
   2   5   7 81.9075 122.709  10
   2  -5   7-7.09436 123.096   7
  -2  -5  -7-120.809 95.3314  12
   2  -5   8 1409.21 234.924   8
   2  -5   8 1755.77 269.189   6
   2   5   8 1389.23 216.606  10
  -2  -5  -8 1192.35 194.867  12
   2  -5   9-208.655 137.267   8
   2   5   9-11.3212 110.194  10
   2  -5   9-26.6750 147.346   6
  -2   5  -9 96.0344 105.568  19
  -2  -5  -9-34.7147 105.604  12
  -2   5 -10 349.473 107.940  19
  -2  -5 -10 214.221 84.8682  12
   2  -5  11 254.193 81.7676   6
  -2   5 -11 232.282 61.4530  19
  -2  -6  12 969.601 100.053   7
   2   6 -12 1066.09 120.034  19
  -2  -6  11 1626.42 192.059   7
  -2  -6  11 1561.00 173.958   6
   2   6 -11 2169.72 196.269  19
  -2  -6  10-63.8707 120.312   7
  -2  -6  10-5.53601 64.6248   6
   2   6 -10 48.4011 121.333  19
   2   6 -10-75.6077 75.4176  11
  -2  -6   9 1907.80 238.354   6
   2   6  -9 1729.89 227.955  19
  -2  -6   9 1488.43 230.992  17
  -2  -6   8 390.785 140.512   6
  -2  -6   8 318.535 197.041   8
   2   6  -8 133.959 153.825  19
  -2  -6   8 71.3746 133.663  17
  -2  -6   7 10159.0 485.447   6
  -2  -6   7 8898.93 511.534   8
   2  -6  -7 9684.85 596.060   3
   2   6  -7 9082.44 451.936   1
  -2  -6   7 8630.88 469.053  17
   2   6  -7 9419.92 425.677  19
  -2  -6   6-91.2573 133.184   8
  -2  -6   6 184.185 111.254   6
   2  -6  -6 55.0732 140.294   3
   2   6  -6 175.836 123.161   1
   2   6  -6 84.1539 91.2909  19
  -2  -6   6 164.566 98.5829  17
   2  -6  -6 79.4108 78.0144  16
  -2  -6   5 221.535 130.815   8
   2   6  -5-102.328 116.750   1
   2  -6  -5 52.7642 156.964   3
   2   6  -5-252.554 82.4557  19
   2  -6  -5 119.416 93.5920  16
  -2  -6   5-70.7905 105.190  17
   2  -6  -4 3266.30 311.414   3
   2   6  -4 3163.69 278.709   1
   2  -6  -3 2834.95 266.595   3
  -2   6   3 3213.39 189.484   5
   2  -6  -2 20681.9 573.136   4
   2  -6  -2 21456.3 605.078   3
  -2   6   2 22216.7 501.867   5
   2   6  -2 21009.1 563.010   5
  -2   6   1 576.455 124.236   1
   2   6  -1 682.987 139.864   5
   2  -6  -1 585.549 140.922   4
   2  -6  -1 602.739 121.912   3
  -2   6   1 645.153 116.989   5
   2  -6   0 755.805 172.051   4
  -2   6   0 1073.55 144.679   1
   2   6   1 24661.6 595.480   5
   2  -6   1 25086.0 668.137   4
  -2   6  -1 25048.6 568.063   1
   2  -6   2 21543.4 639.363   4
  -2   6  -2 21710.0 538.618   1
   2  -6   3 5140.38 322.952   6
   2  -6   3 5334.70 325.739   7
   2  -6   3 5549.38 380.126   8
   2  -6   3 5361.85 345.196   4
  -2   6  -3 5789.61 296.886   1
   2   6   3 5128.93 269.700  20
  -2  -6  -3 6113.25 333.801  16
   2  -6   4 775.783 169.068   4
  -2   6  -4 602.157 124.632   1
   2  -6   4 684.605 159.174   6
   2   6   4 554.005 127.193  10
   2  -6   4 634.974 154.629   7
   2  -6   4 758.938 178.394   8
  -2  -6  -4 838.136 144.874  16
   2  -6   5 422.179 150.193   4
  -2   6  -5 411.892 121.723   1
   2  -6   5 240.224 169.239   8
   2  -6   5 514.169 174.873   6
   2   6   5 536.424 140.537  10
   2  -6   5 353.186 151.723   7
  -2  -6  -5 262.461 103.279  16
   2  -6   6 493.735 153.588   7
   2  -6   6 529.096 184.575   6
   2  -6   6 693.518 218.919   8
   2   6   6 533.214 136.372  10
   2   6   7 3481.41 275.699  10
   2  -6   7 3493.77 299.144   7
   2  -6   7 3468.76 368.647   8
   2  -6   7 4124.63 370.982   6
   2  -6   8 3065.45 318.542   6
   2  -6   8 1987.06 265.849   8
   2  -6   8 2699.74 220.047   7
  -2   6  -8 3173.20 278.201  19
   2   6   8 2311.26 229.852  10
   2  -6   9-127.304 123.192   6
   2  -6   9 69.5101 97.2254   8
  -2   6  -9 99.2938 104.751  19
   2  -6  10 42.5550 87.4582   6
  -2   6 -10 23.7567 65.7270  19
  -2   6 -10 23.8722 31.1117  11
   2   7 -12-90.2180 49.3438  19
   2   7 -11 151.134 84.5780  19
   2   7 -11 189.754 54.2314  11
  -2  -7  10 47.7287 99.2224   6
  -2  -7  10-38.4310 98.1095   7
   2   7 -10-3.08141 100.736  19
   2   7 -10-191.653 87.5388  11
  -2  -7   9 382.320 122.930   6
  -2  -7   9 571.339 203.347   7
   2   7  -9 747.354 167.188  19
  -2  -7   9 990.337 170.253  17
   2   7  -9 569.235 149.766  11
  -2  -7   8 2279.95 289.572   7
  -2  -7   8 2191.48 245.426   6
   2   7  -8 1885.68 227.047  19
  -2  -7   8 1738.95 249.070  17
   2   7  -8 1850.61 220.465  11
  -2  -7   7 2306.61 301.784   8
  -2  -7   7 2328.13 275.365   6
   2   7  -7 2100.62 225.743  19
  -2  -7   7 2304.10 275.489  17
  -2  -7   6 484.943 204.167   8
  -2  -7   6 670.745 142.627   6
   2   7  -6 784.821 185.088   1
   2  -7  -6 699.440 231.637   3
   2   7  -6 670.662 140.458  19
  -2  -7   6 1037.76 212.449  17
   2  -7  -6 795.052 156.886  16
  -2  -7   5 462.558 170.220   8
  -2  -7   5 173.530 143.143   7
   2   7  -5 419.585 144.826   1
   2  -7  -5 170.105 190.107   3
   2   7  -5 173.885 109.829  19
   2  -7  -5 378.538 127.110  16
  -2  -7   5 373.672 161.886  17
  -2  -7   4 801.044 202.047   8
  -2  -7   4 1277.79 190.807   7
   2   7  -4 1196.57 206.328   1
   2  -7  -4 1181.38 223.425   3
   2   7  -4 1057.58 136.900  19
   2  -7  -4 1072.67 172.359  16
  -2  -7   4 954.121 159.563  16
   2  -7  -4 928.663 142.065  15
  -2  -7   4 828.572 151.329  17
  -2  -7   3 1027.10 150.160   7
  -2  -7   3 1077.56 190.034   8
   2   7  -3 1010.37 194.049   1
   2  -7  -3 944.055 190.296   3
   2   7  -3 1047.71 174.766   5
  -2  -7   3 998.294 193.662  17
   2  -7  -3 1240.11 155.156  15
  -2  -7   3 869.537 186.134  16
   2   7  -3 1233.25 156.667  11
   2  -7  -3 1152.53 165.981  16
   2  -7  -2 4872.29 256.808   7
   2  -7  -2 5068.09 330.715   3
  -2   7   2 5342.10 279.769   5
   2   7  -2 4930.18 312.160   5
  -2  -7   2 4877.04 310.222  17
   2  -7  -2 5311.64 294.217  15
   2  -7  -2 4859.72 287.133  16
  -2  -7   2 5094.90 343.856  16
   2   7  -2 4645.96 256.086  11
   2  -7  -1 1090.34 155.231   7
   2  -7  -1 1065.70 194.938   4
   2   7  -1 1132.91 175.676   5
  -2   7   1 1308.43 166.359   5
  -2  -7   1 1244.10 178.446  17
  -2  -7   1 1255.78 203.531  16
   2  -7  -1 1074.19 166.287  15
   2  -7   0 5272.03 341.773   4
   2   7   0 4960.48 299.104   5
  -2   7   0 5221.58 301.338   5
   2  -7   0 5651.54 311.465   7
   2  -7   0 6006.12 319.439  15
  -2  -7   0 5485.06 352.097  16
   2  -7   1 2688.28 267.753   8
   2  -7   1 3062.70 245.606   7
   2   7   1 2403.90 220.889   5
   2  -7   1 2657.99 259.619   4
   2   7   1 3088.78 221.930  20
  -2  -7  -1 3091.04 273.616  16
  -2  -7  -1 3039.04 231.770  15
   2   7   1 3009.98 226.320  13
   2  -7   2 4984.40 370.785   8
   2  -7   2 4981.12 319.823   7
   2  -7   2 4421.24 328.525   4
   2   7   2 4563.22 266.248  20
  -2  -7  -2 4605.32 322.119  16
   2   7   2 4738.53 275.514  13
  -2  -7  -2 4898.30 278.629  15
   2  -7   3 261.608 107.357   6
   2  -7   3 88.4301 134.785   8
   2  -7   3-18.8813 97.9784   7
   2  -7   3 84.9638 140.583   4
   2   7   3-59.0144 95.3158  20
   2   7   3-227.080 101.207  13
  -2  -7  -3-139.180 68.2082  15
  -2  -7  -3 29.0090 110.715  16
   2  -7   4 401.787 142.590   4
   2  -7   4 389.885 183.809   8
   2  -7   4 571.529 161.387   7
   2  -7   4 428.121 159.769   6
   2   7   4 533.627 140.916  10
  -2  -7  -4 598.926 158.555  16
   2  -7   5 141.819 168.662   8
   2  -7   5 22.6550 158.851   6
   2   7   5 54.2673 130.247  10
   2  -7   5-3.99442 144.688   7
  -2  -7  -5 162.752 95.7049  16
   2  -7   6 1591.60 259.188   6
   2  -7   6 1585.35 227.737   7
   2  -7   6 1682.97 302.153   8
   2   7   6 1345.24 180.311  10
  -2   7  -6 1796.37 208.948  19
  -2  -7  -6 1379.86 155.700  16
   2  -7   7 526.963 185.882   6
   2   7   7 388.815 140.749  10
   2  -7   7 552.218 157.667   7
   2  -7   7 691.956 213.925   8
  -2   7  -7 485.099 149.202  19
   2  -7   8-73.0762 83.4798   7
   2  -7   8 73.4124 144.421   6
   2  -7   8 14.4081 136.954   8
   2   7   8-5.73386 97.8944  10
  -2   7  -8 86.9609 118.391  19
   2  -7   9 294.334 124.006   6
  -2   7  -9 210.911 84.8730  19
  -2   7 -10 96.5109 53.7600  19
  -2  -8  11 1247.92 115.646   7
   2   8 -11 1386.14 123.361  19
  -2  -8  10 44.9543 90.8846   7
   2   8 -10 83.9603 85.2808  19
   2   8 -10-22.6458 46.6513  11
  -2  -8   9 2056.31 234.867   7
  -2  -8   9 1715.93 166.503  17
   2   8  -9 2087.36 197.418  19
   2   8  -9 2267.48 201.706  11
  -2  -8   8 1620.65 257.681   7
  -2  -8   8 1428.96 221.796  17
   2   8  -8 1548.50 198.888  19
   2   8  -8 1721.88 210.206  11
  -2  -8   7 13365.4 597.115   7
  -2  -8   7 11702.0 557.879  17
   2   8  -7 12934.5 481.359  19
   2   8  -7 12563.9 502.508  11
  -2  -8   6 2753.63 305.565   7
   2   8  -6 2690.61 230.905  19
  -2  -8   6 2424.39 290.749  17
   2   8  -6 2459.67 252.330  11
   2  -8  -6 2566.14 236.110  16
  -2  -8   5 1422.37 234.102   7
   2  -8  -5 1292.20 229.770   3
   2   8  -5 1639.03 165.649  19
  -2  -8   5 1584.47 244.682  17
   2  -8  -5 1375.39 204.617  16
   2   8  -5 1398.06 203.112  11
  -2  -8   4 259.006 134.353   7
   2   8  -4 429.130 158.290   1
   2   8  -4 480.634 149.385   5
  -2  -8   4 321.462 147.069  17
   2  -8  -4 312.066 105.963  15
   2   8  -4 274.008 125.333  11
  -2  -8   4 506.661 156.324  16
   2  -8  -4 191.399 143.727  16
  -2  -8   3 305.350 123.676   7
   2   8  -3 307.080 163.385   1
   2   8  -3 184.691 116.969   5
  -2  -8   3 246.127 140.131  17
   2  -8  -3 271.864 143.951  16
   2   8  -3 391.247 111.173  11
  -2  -8   3-93.7568 117.087  16
   2  -8  -3 262.418 113.486  15
  -2  -8   2 5396.75 303.296   7
   2   8  -2 5787.51 371.854   5
  -2  -8   2 6123.08 375.656  17
   2  -8  -2 5609.22 324.184  15
  -2  -8   2 5534.44 378.635  16
   2  -8  -2 5688.72 338.764  16
   2   8  -2 5377.57 300.748  11
   2  -8  -1 2917.40 235.377   7
   2  -8  -1 2713.63 272.561   4
   2   8  -1 2842.51 263.672   5
  -2  -8   1 3174.73 273.278  17
   2  -8  -1 2803.57 247.197  15
   2   8  -1 2360.71 196.154  11
  -2  -8   1 2840.89 281.304  16
   2  -8  -1 2800.76 244.826  16
   2  -8   0 3547.97 264.611   7
   2  -8   0 3785.53 320.397   4
   2   8   0 3512.85 286.141   5
  -2   8   0 3542.21 279.546   5
   2   8   0 3529.56 261.038  20
   2  -8   0 3622.71 283.897  15
  -2  -8   0 3368.26 293.187  16
   2  -8   1 3632.65 337.482   8
   2  -8   1 3589.21 292.655   7
   2  -8   1 3135.72 310.820   4
  -2   8  -1 2987.97 263.943   5
   2   8   1 2984.80 263.214   5
   2   8   1 3051.76 247.865  20
  -2  -8  -1 3363.47 265.049  15
   2  -8   1 3459.51 277.756  15
   2   8   1 3128.00 240.395  13
  -2  -8  -1 3499.21 306.367  16
   2  -8   2 4087.92 371.579   8
   2  -8   2 4074.10 311.977   7
   2  -8   2 4069.32 346.027   4
   2   8   2 4248.59 274.513  20
  -2  -8  -2 4527.19 337.858  16
  -2  -8  -2 3655.52 267.372  15
   2   8   2 3739.01 257.338  13
   2  -8   3 1040.06 247.133   8
   2  -8   3 1123.52 195.354   7
   2  -8   3 969.146 189.028   4
   2   8   3 943.147 160.515  20
  -2  -8  -3 928.163 191.248  16
   2   8   3 811.128 146.217  13
  -2  -8  -3 905.377 139.057  15
   2   8   4 2225.74 224.603  10
   2  -8   4 2090.41 302.522   8
   2  -8   4 2375.86 278.078   7
  -2   8  -4 2608.08 225.585  19
  -2  -8  -4 1896.49 227.064  16
   2  -8   5 1141.85 211.860   7
   2   8   5 1023.35 173.561  10
   2  -8   5 1117.44 257.342   8
  -2   8  -5 1253.27 195.566  19
  -2  -8  -5 886.791 178.653  16
   2   8   6 1209.43 162.160  10
   2  -8   6 1901.86 297.334   8
   2  -8   6 1789.76 267.801   6
   2  -8   6 1806.24 227.971   7
  -2   8  -6 1717.63 200.785  19
  -2  -8  -6 968.082 139.894  16
   2  -8   7 354.505 175.021   8
   2   8   7 312.199 115.228  10
   2  -8   7 138.291 118.427   7
  -2   8  -7 389.064 117.690  19
   2  -8   8 110.081 119.825   8
   2  -8   8-0.25130 78.5441   7
  -2   8  -8 86.2391 87.5539  19
  -2   8  -9 282.121 70.2748  19
  -2   8  -9 332.856 67.8570  11
  -2  -9  10 275.426 75.4997   7
   2   9 -10 267.460 63.2496  19
   2   9 -10 451.935 72.0210  11
  -2  -9   9 50.3140 91.1132   7
   2   9  -9 150.735 77.8557  19
   2   9  -9 154.684 73.1491  11
  -2  -9   8 251.337 127.393   7
  -2  -9   8 140.319 104.890  17
   2   9  -8 119.563 90.2857  19
   2   9  -8 119.205 108.467  11
  -2  -9   7 771.045 199.697   7
  -2  -9   7 631.246 164.767  17
   2   9  -7 694.724 139.474  19
   2   9  -7 776.696 163.378  11
  -2  -9   6-38.8274 145.534   7
  -2  -9   6-350.207 177.316  17
   2   9  -6 39.8540 97.5178  19
   2   9  -6-62.3472 135.294  11
  -2  -9   5 1496.69 208.807   7
  -2  -9   5 1481.38 229.466  17
   2   9  -5 1696.81 212.240  11
   2  -9  -5 1544.39 201.385  16
  -2  -9   4 234.935 118.880   7
  -2  -9   4-21.4318 138.933  17
   2  -9  -4 67.6588 126.535  16
   2   9  -4-98.4337 113.665  11
  -2  -9   3 1903.12 207.436   7
  -2  -9   3 1962.26 249.223  17
  -2  -9   3 2264.05 259.951  16
   2  -9  -3 1860.38 204.188  15
   2  -9  -3 2052.95 229.149  16
   2   9  -3 2244.86 224.118  11
  -2  -9   2 430.020 122.264   7
  -2  -9   2 632.888 177.765  16
   2  -9  -2 353.583 136.060  15
   2  -9  -2 217.306 130.004  16
   2   9  -2 1.06929 104.492  11
   2  -9  -1 2154.27 218.382   7
   2  -9  -1 2234.61 233.195  15
   2   9  -1 2123.50 193.105  11
  -2  -9   1 2266.12 258.195  16
   2  -9  -1 2575.05 246.766  16
   2  -9   0 176.553 121.814   7
   2   9   0-94.9244 119.755  20
  -2  -9   0-73.5123 130.280  15
  -2  -9   0-99.3256 174.040  16
   2   9   0 1.52181 132.779  13
   2  -9   0 16.7478 111.541  15
   2  -9   1 16017.1 556.899   7
   2   9   1 16540.3 533.016  20
  -2  -9  -1 16939.1 566.168  15
   2  -9   1 16125.9 556.442  15
   2   9   1 15182.4 509.291  13
  -2  -9  -1 16063.8 615.967  16
   2  -9   2 208.102 171.388   8
   2  -9   2 79.7515 136.179   7
   2   9   2 4.98202 90.4164  20
  -2  -9  -2 110.786 103.227  15
   2  -9   2-111.129 114.532  15
   2   9   2 106.729 97.8930  13
  -2  -9  -2 41.6931 149.240  16
   2   9   3-43.7286 128.174  10
   2  -9   3 1.25586 168.358   8
   2  -9   3 11.9338 132.956   7
  -2  -9  -3-53.8494 117.381  16
  -2  -9  -3 43.5750 59.0180  15
   2  -9   3 35.2782 95.6331  15
   2   9   4 354.437 133.632  10
   2  -9   4 474.252 207.214   8
   2  -9   4 450.344 174.641   7
  -2  -9  -4 347.866 154.243  16
   2  -9   5 292.364 138.332   7
   2  -9   5 560.568 188.877   8
   2   9   5 412.884 121.709  10
  -2   9  -5 135.985 86.6510  19
  -2  -9  -5 374.624 128.783  16
   2  -9   6 1992.28 210.669   7
   2   9   6 1530.57 161.366  10
   2  -9   6 1690.09 241.724   8
  -2   9  -6 1608.75 163.021  19
   2  -9   7 57.2925 83.3186   7
  -2   9  -7 40.2658 68.6750  19
  -2   9  -8-13.4564 35.6900  19
  -2   9  -8 47.3272 60.5062  11
  -2 -10   9 474.306 87.4415   7
   2  10  -9 679.362 78.3769  11
  -2 -10   8 864.675 138.272   7
   2  10  -8 895.931 118.137  11
  -2 -10   8 610.204 92.7113  15
  -2 -10   7 21.0399 98.9198   7
   2  10  -7 42.5252 94.9823  11
  -2 -10   6 978.174 177.259   7
   2  10  -6 975.102 166.823  11
  -2 -10   5 1416.33 198.941   7
   2  10  -5 1549.23 194.477  11
  -2 -10   4 1089.89 171.590   7
   2 -10  -4 1467.80 190.378  16
   2  10  -4 1114.86 179.845  11
  -2 -10   3 2010.10 198.853   7
  -2 -10   3 2275.38 244.464  16
   2 -10  -3 2061.00 221.488  16
   2  10  -3 2031.53 209.830  11
   2  10  -2 209.500 121.747  20
   2 -10  -2 37.5364 117.148  15
   2 -10  -2 203.462 120.299  16
   2  10  -2 11.9665 117.341  11
  -2 -10   2-44.4740 169.789  15
  -2 -10   2 106.074 129.939  16
   2  10  -1 1297.39 175.817  20
   2 -10  -1 1154.07 177.989  16
   2 -10  -1 1300.40 195.170  15
  -2 -10   1 968.332 186.213  15
   2  10  -1 1318.81 196.154  13
   2  10   0-0.35991 106.999  20
  -2 -10   0-249.854 179.816  16
  -2 -10   0-50.2168 131.153  15
   2 -10   0 81.7703 128.685  15
   2  10   0-34.9169 124.303  13
   2 -10   1 7244.53 364.401   7
   2  10   1 6755.42 339.834  20
  -2 -10  -1 6677.13 352.607  15
   2 -10   1 6973.04 357.627  15
   2  10   1 6660.24 336.985  13
  -2 -10  -1 6713.33 401.735  16
   2 -10   2 1736.32 211.607   7
   2 -10   2 1656.15 212.518   8
   2  10   2 1538.34 177.220  13
  -2 -10  -2 1828.17 190.326  15
   2 -10   2 1885.48 202.572  15
  -2 -10  -2 1691.93 235.994  16
  -2  10  -2 1260.76 143.519  11
   2 -10   3 5275.40 370.101   8
   2 -10   3 6048.39 356.569   7
   2  10   3 6029.76 311.778  10
   2 -10   3 5860.90 291.144  15
  -2  10  -3 5713.06 317.195  11
  -2 -10  -3 5838.77 344.622  16
   2  10   4 32.8523 106.447  10
   2 -10   4-19.7879 124.282   7
   2 -10   4-49.5254 142.316   8
  -2  10  -4-8.23998 100.691  11
  -2 -10  -4-19.9220 111.771  16
   2 -10   5 1066.94 189.952   8
   2 -10   5 1178.19 164.861   7
   2  10   5 1027.71 143.091  10
  -2  10  -5 1262.55 161.331  11
  -2 -10  -5 988.074 142.620  16
   2 -10   6 201.329 88.2373   7
  -2  10  -6 92.9693 85.1376  11
   2 -10   7 2112.03 134.877   7
  -2  10  -7 2576.56 153.484  11
  -2 -11   7 216.300 76.1197   7
   2  11  -7 182.730 68.1493  13
   2  11  -7 352.574 80.2346  11
  -2 -11   6-98.8061 79.0193   7
  -2 -11   6-10.5638 66.3757  15
   2  11  -6 72.8408 69.6317  11
   2  11  -6 12.3421 78.2281  13
  -2 -11   5 70.1171 62.1371   7
   2  11  -5 62.4119 103.277  13
   2  11  -5 126.033 85.9489  11
  -2 -11   5 223.831 109.263  15
  -2 -11   4 214.665 87.2669   7
   2  11  -4 37.7674 97.7857  20
  -2 -11   4 72.1906 109.386  15
   2  11  -4 184.273 82.4151  11
   2  11  -4 153.456 125.854  13
  -2 -11   3 99.1554 71.8939   7
   2  11  -3-33.1343 85.2926  20
  -2 -11   3-22.5368 116.694  15
   2  11  -3 28.6649 117.468  13
   2  11  -2-22.7932 97.1322  20
  -2 -11   2 81.4068 114.997  15
  -2 -11   2 159.462 98.8263  16
   2  11  -2 35.5766 111.607  13
   2  11  -1 87.3693 86.7508  20
   2 -11  -1 56.5952 88.1293  15
  -2 -11   1 62.9339 94.7297  15
  -2 -11   1 123.197 102.402  16
   2  11  -1 113.995 116.105  13
  -2  11   1-54.9664 72.0513  13
   2  11   0 3299.62 215.248  20
  -2 -11   0 3272.68 230.947  15
   2  11   0 3305.10 230.678  13
   2 -11   0 3401.12 229.002  15
  -2 -11   0 3192.16 258.134  16
  -2 -11  -1 261.231 100.929  15
   2 -11   1 353.548 97.9540  15
   2  11   1 214.141 95.5689  13
  -2 -11  -1 393.028 135.122  16
   2  11   2 4058.90 251.838  10
   2 -11   2 3676.52 220.291  15
  -2 -11  -2 4185.32 261.968  16
   2  11   3 2625.57 184.902  10
   2 -11   3 2256.44 156.639  15
  -2 -11  -3 2424.74 197.204  16
  -2  11  -3 2519.40 169.676  11
   2  11   4 570.802 103.609  10
  -2  11  -4 595.711 103.494  11
  -2 -11  -4 380.005 106.605  16
  -2  11  -5 157.221 67.3449  11
   2  12  -5-13.9176 35.2638  20
   2  12  -5 60.1519 59.5461  13
  -2 -12   5 26.4805 41.4522  15
   2  12  -4 603.806 78.2210  20
  -2 -12   4 538.186 98.9007  15
   2  12  -4 662.381 110.039  13
   2  12  -3 589.308 91.6664  20
  -2 -12   3 462.018 95.3674  15
   2  12  -3 577.725 110.230  13
   2  12  -2 243.906 71.2859  20
   2  12  -2 367.695 91.6166  13
  -2 -12   2 134.901 78.8126  15
  -2 -12   2 189.652 41.7529  16
   2  12  -1-83.9599 51.5127  20
  -2 -12   1 95.4541 77.4670  15
   2  12  -1 76.5201 68.3962  13
  -2 -12   1 123.692 64.3636  16
  -2 -12   0 1162.58 124.493  16
  -2  12   0 1250.74 114.972  13
   2  12   0 1227.46 117.296  13
   2  12   1 162.933 82.5388  10
  -2 -12  -1 101.304 71.3937  16
  -2  12  -1 116.943 60.0632  13
  -2  12  -2 126.017 58.6037  13
  -2 -12  -2 25.2703 54.1581  16
  -2  12  -3 249.849 76.5113  13
   3   0 -14 29.2343 46.8261  21
   3   0 -14 37.0196 64.6130  12
  -3   0  13 137.776 93.7021   6
   3   0 -13 130.412 104.346  21
   3   0 -13 85.7234 102.949  12
   3   0 -12 48.0917 124.541  21
   3   0 -12 21.7867 113.337  12
   3   0 -11 10101.4 483.522  21
   3   0 -11 9962.04 521.246  12
   3   0 -10-119.729 115.825   1
   3   0 -10-14.3481 134.344  12
   3   0  -9 2861.27 227.551   1
   3   0  -9 3463.11 289.320  12
   3   0  -8-127.178 87.0326   3
   3   0  -8 60.9633 76.7809   1
   3   0  -7 53869.8 721.818   1
   3   0  -7 52181.3 835.091   3
   3   0  -6 32.6397 70.3977   3
   3   0  -6 13.2523 63.4108   1
   3   0  -5 93539.9 921.872   3
   3   0  -5 96246.0 766.734   1
   3   0  -4-20.7614 77.0118   2
   3   0  -4 39.3490 47.9307   1
   3   0  -4 22.5695 64.9230   3
   3   0  -3 417071. 1657.83   3
   3   0  -3 415921. 1295.67   1
   3   0  -2 8.01781 30.9564   4
   3   0  -2 51.0323 72.2085   2
   3   0  -2-2.18815 64.4026   3
   3   0  -1 40688.0 353.848   4
   3   0  -1 41965.2 530.949   2
  -3   0   0 19.2493 41.3877   1
  -3   0  -1 163135. 918.700   1
  -3   0  -2-11.0960 61.2340   1
  -3   0  -3-18.4967 91.2458   1
  -3   0  -4-44.9067 105.087   1
  -3   0  -5 966.948 161.103   1
  -3   0  -6 32.5887 105.841   1
   3   0   6-7.13156 120.457  10
  -3   0  -6-15.0427 76.5265  12
  -3   0  -7 4352.35 327.969   1
  -3   0  -7 4219.55 347.494  12
   3   0   7 4029.08 328.906  10
   3   0   7 4076.63 298.115  14
   3   0   8-41.3888 172.804  10
  -3   0  -8-53.7710 124.577  12
   3   0   9 1546.27 233.175   6
  -3   0  -9 1791.21 238.739  12
   3   0  10-140.113 122.689   6
  -3   0 -10 70.2382 106.200  12
   3   0  11 276.316 93.8723   6
  -3   0 -11 437.974 98.9702  12
  -3   1  14 603.064 93.2562   6
   3   1 -14 507.861 97.1992  21
   3  -1 -14 707.930 119.903  12
   3   1 -14 528.736 112.083  12
  -3  -1  13-24.4941 82.4240   6
  -3   1  13 117.487 85.0374   6
   3   1 -13 47.8919 101.249  21
   3  -1 -13-26.9510 96.6193  21
   3  -1 -13 31.0369 101.175  12
   3   1 -13-10.7353 87.4253  12
  -3  -1  12 462.678 134.591   6
   3  -1 -12 632.643 165.754  21
   3   1 -12 826.663 184.721  21
   3   1 -12 752.070 173.334  12
   3  -1 -12 733.411 187.970  12
   3  -1 -11 3528.87 310.928  21
   3  -1 -11 4081.75 351.641  12
   3   1 -11 3462.30 327.843  12
   3   1 -10 31422.5 747.304   1
   3   1 -10 31155.8 860.595  12
   3  -1 -10 30803.1 882.468  12
   3   1  -9 2938.95 235.596   1
   3  -1  -9 2867.16 215.308   1
   3  -1  -9 2583.06 256.260   3
   3   1  -9 2575.60 222.590  19
   3   1  -9 2915.36 271.563  12
   3  -1  -9 2937.58 282.914  12
   3   1  -8 12454.7 414.226   1
   3  -1  -8 12496.9 378.535   1
   3  -1  -8 11380.2 481.449   3
   3   1  -7 9261.22 328.202   1
   3  -1  -7 9217.15 293.861   1
   3  -1  -7 9254.86 397.417   3
   3   1  -6 33324.6 551.275   1
   3   1  -6 34851.3 555.710   3
   3  -1  -6 35684.5 694.607   3
   3  -1  -6 34327.7 491.953   1
   3   1  -5 42934.1 590.817   1
   3  -1  -5 43703.5 479.615   1
   3   1  -5 44087.8 571.339   3
   3  -1  -4 32954.0 340.726   1
   3   1  -4 33043.9 459.768   3
   3  -1  -4 34380.6 564.137   3
   3   1  -4 33167.2 490.596   1
   3   1  -3 90014.2 864.022   2
   3  -1  -3 92115.6 805.281   2
   3   1  -3 91313.2 715.065   3
   3  -1  -2 26934.1 351.438   4
   3   1  -2 26420.3 309.332   5
   3   1  -2 28439.0 471.284   2
   3  -1  -2 27904.3 403.557   2
  -3   1   1 47349.5 277.615   1
   3  -1  -1 46607.6 468.142   4
   3   1  -1 48887.1 622.830   2
   3   1  -1 47976.0 434.392   5
   3  -1  -1 47818.1 525.894   2
  -3  -1   0 19661.4 325.244   1
   3  -1   0 19325.9 340.216   4
  -3   1   0 18640.4 246.032   1
  -3   1  -1 1455.43 94.4161   1
  -3  -1  -1 1564.11 116.611   1
  -3   1  -2 3728.54 168.754   1
  -3  -1  -2 3418.15 186.759   1
  -3   1  -3 6849.62 265.919   1
  -3  -1  -3 6690.86 278.343   1
  -3  -1  -4 625.661 136.321   1
  -3   1  -4 578.030 120.528   1
  -3   1  -5 3362.02 239.741   1
  -3  -1  -5 3162.52 249.843   1
  -3   1  -6 2781.46 240.551   1
  -3  -1  -6 2939.11 269.811   1
  -3   1  -6 2720.58 259.615  12
  -3  -1  -6 2587.60 268.095  12
   3  -1   6 2556.69 239.865  14
   3   1   6 2391.17 218.528  14
   3   1   6 2750.87 240.383  10
   3  -1   6 2808.78 269.455  10
  -3  -1  -7 675.462 166.008   1
  -3   1  -7 904.860 154.149   1
   3  -1   7 910.147 233.984  10
   3   1   7 634.263 190.054  10
  -3  -1  -7 513.304 184.391  12
  -3   1  -7 1042.81 207.820  12
   3  -1   8 6122.95 405.351   6
  -3   1  -8 7289.08 445.218  12
   3   1   8 7535.11 437.841  10
  -3  -1  -8 7154.87 450.842  12
   3  -1   9 1116.29 220.289   6
  -3   1  -9 1013.70 197.259  12
  -3  -1  -9 1328.95 213.410  12
   3  -1  10 294.160 144.902   6
   3   1  10 320.617 122.519   6
  -3   1 -10 238.567 110.029  12
  -3  -1 -10 460.515 126.048  12
   3   1  11 64.7770 70.2235   6
   3  -1  11 278.575 93.3450   6
  -3   1 -11 63.3810 61.4602  12
  -3  -1 -11 232.431 91.2334  12
  -3   2  14-36.7090 38.3442   6
   3   2 -14 88.1144 56.1050  21
   3  -2 -14-17.1110 62.5144  12
  -3  -2  13 24.9216 77.4048   6
   3   2 -13 358.982 118.300  21
   3  -2 -13 555.515 109.301  21
   3  -2 -13 206.184 107.049  12
   3   2 -13 477.269 110.204  12
  -3  -2  12 1351.93 183.506   6
   3  -2 -12 1300.43 190.726  21
   3   2 -12 1491.91 211.845  12
   3  -2 -12 1433.13 228.205  12
  -3  -2  11 438.994 130.155   6
   3  -2 -11 348.418 136.860  21
   3   2 -11 635.631 123.880  19
   3   2 -11 214.211 145.162  12
   3  -2 -11 338.062 169.332  12
  -3  -2  10 3894.62 284.708   6
   3   2 -10 4900.45 324.783   1
   3  -2 -10 4174.09 339.652  21
   3   2 -10 4094.13 289.495  19
   3   2 -10 4239.81 338.486  12
   3  -2 -10 4549.64 366.522  12
   3   2  -9 28812.0 698.016   1
   3  -2  -9 27722.5 840.342   3
   3  -2  -9 27728.9 763.243  21
   3   2  -9 28378.9 671.226  19
   3  -2  -9 28163.4 803.253  12
   3   2  -9 28734.4 757.870  12
   3  -2  -8 552.791 184.564   3
   3   2  -8 540.211 122.766   1
   3  -2  -8 1105.56 120.707   1
   3  -2  -8 663.691 153.649  21
   3  -2  -8 821.926 163.955  12
   3  -2  -7 5509.48 346.170   3
   3  -2  -7 5843.30 247.206   1
   3   2  -7 5951.92 285.406   1
   3  -2  -6 39940.6 549.828   1
   3  -2  -6 39070.9 793.486   3
   3   2  -6 37627.1 654.801   1
   3   2  -5 26494.7 363.783   3
   3  -2  -5 26420.5 379.312   1
   3  -2  -5 27539.5 611.388   3
   3   2  -4 4515.01 232.430   2
   3   2  -4 4270.42 216.892   1
   3  -2  -4 4610.93 242.371   3
   3  -2  -4 4507.60 126.639   1
   3   2  -3 8873.56 299.623   2
   3  -2  -3 9474.96 261.515   4
   3  -2  -3 9015.97 295.071   3
   3  -2  -2 40456.1 507.847   4
   3  -2  -2 40705.0 452.754   2
   3   2  -2 41214.2 482.224   5
   3  -2  -2 42355.7 603.803   3
   3   2  -2 41557.3 611.550   2
  -3   2   1 211905. 539.304   1
   3  -2  -1 211745. 1193.52   4
   3  -2  -1 214268. 1306.82   3
   3   2  -1 211582. 1383.07   2
   3   2  -1 214879. 1091.95   5
  -3   2   0 27489.4 300.737   1
   3  -2   0 26540.5 396.108   2
   3   2   0 26395.6 407.977   5
   3   2   0 28536.6 553.884   2
   3  -2   0 28804.7 473.615   4
  -3   2  -1 4237.47 153.713   1
   3  -2   1 4192.92 206.959   4
  -3  -2  -1 4094.92 196.510   1
  -3   2  -2-13.4786 65.7326   1
  -3  -2  -2 7.85754 89.0147   1
  -3   2  -3 1429.25 139.264   1
  -3  -2  -3 1145.47 155.310   1
  -3   2  -4 43242.5 715.638   1
  -3  -2  -4 43991.8 824.323   1
  -3   2  -5 7946.85 352.442   1
  -3  -2  -5 8595.79 421.212   1
   3  -2   5 7978.10 394.557  10
   3  -2   6 387.163 159.193   6
  -3   2  -6 386.536 106.456   1
  -3  -2  -6 216.064 122.257   1
   3  -2   6 429.448 95.6256   8
   3   2   6 240.363 136.381  10
  -3   2  -6 468.431 115.043  12
  -3  -2  -6 397.018 133.727  12
   3  -2   7 189.591 170.097   6
  -3  -2  -7 17.7733 102.096   1
  -3   2  -7-215.746 103.776   1
   3   2   7-55.1300 142.996  10
  -3   2  -7 46.9809 103.568  12
  -3  -2  -7-68.3620 121.548  12
   3  -2   8-82.4573 169.683   6
   3   2   8 58.9266 161.197  10
  -3  -2  -8-16.3843 152.544  12
  -3   2  -8 90.5113 129.540  12
   3  -2   9 189.677 179.336   6
   3   2   9 156.407 160.651  10
  -3   2  -9 122.571 113.461  12
  -3  -2  -9 312.730 145.133  12
   3  -2  10 627.289 165.140   6
   3   2  10 657.528 141.171   6
  -3   2 -10 759.691 106.664  19
  -3  -2 -10 795.442 162.208  12
  -3   2 -10 665.140 129.656  12
   3  -2  11 40.9944 67.1557   6
   3   2  11 31.9917 66.9904   6
  -3  -2 -11 3.21674 71.6857  12
   3   3 -14 2.65537 40.6319  21
   3   3 -13 221.810 90.2739  21
   3  -3 -13 213.397 101.568  12
  -3  -3  12-126.228 84.2733   6
   3   3 -12-13.0913 71.2258  19
   3  -3 -12-31.4138 74.7677  21
   3  -3 -12-157.908 129.301  12
   3   3 -12 145.418 98.6640  12
  -3  -3  11 3237.98 274.012   6
   3   3 -11 3722.19 266.329  19
   3  -3 -11 3711.79 324.083  21
   3   3 -11 3793.28 307.403  12
   3  -3 -11 3866.09 337.287  12
  -3  -3  10 9651.72 455.483   6
   3   3 -10 10230.2 445.342  19
   3  -3 -10 10456.2 515.544  21
   3  -3 -10 10829.1 532.027  12
   3   3 -10 10280.4 474.395  12
  -3  -3   9 28519.7 736.990   6
   3   3  -9 26650.0 693.424   1
   3  -3  -9 27126.8 893.502   3
   3  -3  -9 26115.9 779.295  21
   3   3  -9 26721.9 677.359  19
   3  -3  -9 27272.0 794.433  12
   3   3  -9 26564.5 726.005  12
   3  -3  -8 306.733 172.594   3
   3   3  -8 242.054 120.806   1
   3  -3  -8 484.827 164.739  21
   3   3  -8 208.672 114.243  19
   3  -3  -8 253.760 141.706  12
   3   3  -7 18836.6 529.754   1
   3  -3  -7 20126.3 673.790   3
   3  -3  -6 26405.6 724.480   3
   3   3  -6 26614.6 607.400   1
   3  -3  -5 17246.5 532.478   3
   3   3  -5 16840.8 475.385   1
   3  -3  -5 17414.3 331.981   1
  -3  -3   4 22112.8 325.295   4
   3   3  -4 22029.1 511.111   2
   3   3  -4 21532.9 517.989   1
   3  -3  -4 22842.8 568.697   3
   3  -3  -3 97755.5 937.802   4
  -3   3   3 97550.1 491.062   5
   3  -3  -3 99122.9 1059.82   3
   3   3  -3 97520.7 999.863   2
   3   3  -2 20363.6 461.292   2
   3  -3  -2 21403.3 433.992   4
   3  -3  -2 22618.2 492.305   3
  -3   3   2 20827.7 188.445   1
   3   3  -2 21985.3 421.255   5
   3  -3  -1 23734.1 468.363   4
   3  -3  -1 23551.1 475.433   3
  -3   3   1 22770.1 259.876   1
   3   3  -1 23027.0 505.776   2
   3   3  -1 22503.0 431.402   5
   3   3   0 7834.39 257.186   5
   3  -3   0 8335.55 293.565   4
   3  -3   0 7095.56 157.759   2
  -3   3   0 7796.28 189.560   1
   3   3   0 7543.95 316.794   2
   3  -3   1 5653.99 266.673   4
  -3   3  -1 5669.40 192.377   1
   3  -3   2 29177.5 614.188   4
  -3   3  -2 27859.0 472.696   1
  -3   3  -3 485.702 99.4170   1
   3  -3   3 604.461 144.689   4
  -3  -3  -3 542.729 136.558   1
  -3   3  -4 6836.40 298.199   1
  -3  -3  -4 6864.75 362.786   1
  -3   3  -5 627.831 133.634   1
   3  -3   5 731.888 168.066   6
  -3  -3  -5 482.458 146.839   1
   3   3   5 800.571 151.329  10
   3  -3   5 519.964 134.157   8
  -3  -3  -5 845.974 164.051  12
  -3   3  -6 2127.95 217.020   1
  -3  -3  -6 1817.06 243.546   1
   3  -3   6 1880.02 234.416   6
   3   3   6 1790.37 217.199  10
   3  -3   6 1921.03 252.561   8
  -3  -3  -6 1792.54 246.378  12
  -3   3  -6 1968.62 215.324  12
   3  -3   7 5275.64 373.958   8
   3  -3   7 5101.49 396.246   6
  -3   3  -7 5384.18 364.434  12
  -3  -3  -7 5436.44 393.174  12
   3   3   7 5287.02 365.710  10
   3  -3   8-36.4072 158.350   6
   3   3   8 96.2153 152.470  10
  -3  -3  -8-54.4793 141.835  12
  -3   3  -8-80.9874 83.3365  12
   3  -3   9 365.274 162.780   6
   3   3   9 246.831 171.576  10
  -3   3  -9 380.038 102.683  12
  -3  -3  -9 413.154 141.620  12
   3  -3  10 154.259 118.882   6
  -3   3 -10 145.339 72.6245  19
  -3  -3 -10 155.875 101.928  12
   3   3  11-92.6191 41.1574   6
   3  -3  11 41.2005 63.3612   6
  -3  -3 -11 49.3459 53.3950  12
  -3  -4  13-93.0198 47.2555   7
   3   4 -13-33.4214 40.6693  19
   3   4 -13-6.23581 78.5628  21
   3  -4 -13-21.0148 66.5183  12
   3   4 -12 591.796 115.992  19
   3  -4 -12 683.156 147.626  12
  -3  -4  11 884.231 159.525   6
   3  -4 -11 1033.77 179.084  21
   3   4 -11 969.017 170.294  19
   3  -4 -11 899.928 175.362  12
  -3  -4  10 2599.67 249.888   6
   3  -4 -10 2870.64 297.385  21
   3   4 -10 2748.39 267.341  19
   3  -4 -10 2574.94 272.085  12
   3   4  -9 625.119 165.299   1
  -3  -4   9 901.871 160.710   6
   3  -4  -9 511.409 193.518   3
   3  -4  -9 712.428 177.927  21
   3   4  -9 583.850 173.805  19
   3   4  -9 619.690 139.010  11
   3  -4  -9 737.226 171.884  12
   3  -4  -8 7066.43 486.015   3
   3   4  -8 6614.68 366.993   1
   3  -4  -8 6974.65 415.549  21
   3   4  -8 6789.67 352.875  19
   3  -4  -8 6680.87 382.365  12
  -3  -4   7 997.406 186.769   8
   3   4  -7 1131.81 156.947  19
   3   4  -7 893.296 161.167   1
   3  -4  -7 964.130 208.393   3
   3  -4  -6 14955.5 587.185   3
   3   4  -6 14338.7 501.442   1
   3  -4  -5 11021.0 472.746   3
   3   4  -5 10203.9 423.062   1
   3   4  -4 83132.9 1031.68   2
   3  -4  -4 81396.7 1143.72   3
   3  -4  -3 13253.8 396.428   4
   3   4  -3 12866.2 388.805   2
  -3   4   3 13811.2 255.797   5
   3  -4  -3 13293.5 439.630   3
   3  -4  -2 47407.5 777.304   3
   3   4  -2 46026.5 679.738   5
   3   4  -2 47007.2 740.189   2
  -3   4   2 45902.0 523.151   5
   3  -4  -2 45386.1 710.506   4
   3  -4  -1 9468.30 346.171   4
   3  -4  -1 9416.87 333.991   3
  -3   4   1 8981.86 218.979   1
   3   4  -1 9583.09 351.981   2
   3   4  -1 9275.91 321.422   5
   3  -4   0 18311.6 482.387   4
   3   4   0 18602.6 443.130   5
  -3   4   0 18552.2 336.213   1
   3   4   0 17194.4 493.855   2
   3  -4   1 17066.8 487.903   4
   3   4   1 16224.2 533.240   2
  -3   4  -1 16890.6 353.684   1
   3  -4   2 858.338 150.120   4
  -3   4  -2 634.566 99.8269   1
   3  -4   3 495.549 132.717   4
  -3   4  -3 570.747 110.126   1
  -3   4  -4-60.7451 65.3573   1
   3  -4   4-62.4851 107.714   4
   3  -4   4 98.1434 102.674   6
   3  -4   4-28.3901 94.4169   8
   3   4   4-99.2149 95.1292  10
   3  -4   5 335.423 143.526   6
  -3   4  -5 244.815 101.950   1
   3  -4   5 303.346 159.763   4
   3  -4   5 261.892 155.892   8
   3   4   5 227.457 124.818  10
  -3  -4  -5 403.685 130.853  12
   3  -4   6 4403.16 373.416   4
  -3   4  -6 4452.81 295.230   1
   3  -4   6 4191.97 363.013   8
   3  -4   6 4183.44 354.310   6
   3   4   6 4270.46 302.969  10
  -3  -4  -6 3688.27 318.168  12
   3  -4   7 1178.53 247.801   6
   3   4   7 1495.14 233.297  10
   3  -4   7 1369.47 220.156   8
  -3  -4  -7 1219.67 216.515  12
   3  -4   8 1164.59 244.799   6
   3  -4   8 1133.03 199.299   8
   3   4   8 1199.34 212.879  10
  -3  -4  -8 1213.27 193.711  12
   3   4   9 1180.91 183.640  10
   3  -4   9 913.016 186.494   6
  -3   4  -9 1158.98 159.626  19
  -3  -4  -9 863.846 158.189  12
   3  -4  10 169.908 106.408   6
  -3   4 -10 111.670 76.3705  19
  -3  -4 -10 197.203 93.0483  12
   3   5 -13 33.9443 42.3497  19
   3   5 -13 49.7049 60.3164  21
  -3  -5  12 1763.10 183.887   7
   3   5 -12 1986.06 176.343  19
   3  -5 -12 1889.38 178.779  12
   3   5 -11 137.767 101.492  19
   3  -5 -11-65.0173 60.4999  12
  -3  -5  11 138.848 107.436  17
   3   5 -10 3380.39 288.618  19
   3  -5 -10 2888.41 297.774  21
   3   5 -10 3689.36 251.661  11
   3  -5 -10 3530.74 296.288  12
   3  -5  -9 131.812 126.038  21
   3   5  -9-103.434 139.415  19
   3   5  -9-204.282 121.283  11
   3  -5  -9 187.309 116.144  12
   3  -5  -8 41529.8 1050.90  21
   3   5  -8 41120.1 867.827  19
   3  -5  -8 43942.7 1199.34   3
   3   5  -8 42335.5 933.076   1
  -3  -5   7 10196.3 492.075   8
   3  -5  -7 10292.4 571.307   3
   3   5  -7 9881.18 450.917   1
   3  -5  -7 10286.5 522.491  21
   3   5  -7 9781.91 414.155  19
  -3  -5   6 19975.2 651.397   8
   3  -5  -6 20249.6 728.596   3
   3   5  -6 19214.4 615.941   1
   3   5  -6 18677.3 531.835  19
   3  -5  -6 18887.7 488.961  16
   3  -5  -5 2478.44 275.457   3
   3   5  -5 2243.00 235.437   1
   3   5  -4 75201.3 997.207   2
   3   5  -4 74667.4 1168.39   1
   3  -5  -4 72448.0 1179.91   3
   3  -5  -3 9473.95 375.898   4
   3   5  -3 8933.31 334.146   2
   3  -5  -3 9321.46 408.610   3
   3   5  -3 9114.01 357.727   5
   3  -5  -2 73477.3 1031.75   4
   3   5  -2 75581.0 972.129   5
   3  -5  -2 75619.4 1062.44   3
  -3   5   2 78514.6 797.304   5
   3   5  -2 76870.1 983.123   2
   3  -5  -1 3473.84 245.958   4
   3  -5  -1 3095.10 217.060   3
   3   5  -1 2748.81 210.472   2
   3   5  -1 3123.73 219.963   5
   3   5   0 3944.87 258.739   2
   3   5   0 4536.01 257.454   5
  -3   5   0 4500.51 193.969   1
   3  -5   1 8735.65 386.830   4
   3   5   1 8349.21 398.808   2
  -3   5  -1 8588.79 281.876   1
   3   5   1 8305.45 339.071   5
   3  -5   2 47.6979 95.8721   4
  -3   5  -2 123.634 58.1216   1
   3   5   2-94.6255 103.394   2
   3  -5   3 1493.91 208.882   4
  -3   5  -3 1695.63 160.190   1
   3  -5   3 1406.70 195.562   8
   3  -5   3 1469.88 184.921   6
   3   5   3 1666.75 174.177  10
  -3   5  -4 1094.35 146.471   1
   3  -5   4 1236.84 201.902   6
   3  -5   4 1100.09 196.934   4
   3   5   4 1276.40 164.284  10
   3  -5   4 1446.78 232.643   8
   3  -5   4 1382.87 174.588   7
  -3   5  -5 12812.2 462.546   1
   3  -5   5 13194.9 635.373   4
   3  -5   5 11880.1 480.465   7
   3  -5   5 12290.5 596.190   8
   3  -5   5 12728.5 563.679   6
   3   5   5 12781.8 466.966  10
  -3  -5  -5 11423.0 499.014  12
   3   5   6 2604.79 260.916  10
   3  -5   6 2905.17 313.418   6
   3  -5   6 2879.52 265.963   7
   3  -5   6 2418.54 303.217   8
  -3  -5  -6 2260.24 253.489  12
   3  -5   7-95.8156 158.868   6
   3   5   7-14.4300 141.967  10
   3  -5   7-213.023 160.442   8
  -3  -5  -7 148.388 110.603  12
   3  -5   8 941.599 221.901   6
   3  -5   8 879.745 196.519   8
   3   5   8 972.081 197.215  10
  -3  -5  -8 963.527 167.322  12
   3  -5   9-14.4263 114.641   6
   3   5   9-21.4107 121.586  10
   3  -5   9-31.1730 98.4212   8
  -3   5  -9-60.1693 94.9219  19
  -3  -5  -9 9.24378 76.2767  12
   3  -5  10 328.748 108.989   6
  -3   5 -10 299.812 75.2476  19
  -3  -5 -10 265.330 49.5015  12
  -3  -6  12 1293.25 143.019   7
   3   6 -12 1593.17 153.545  19
  -3  -6  11 956.724 155.425   7
   3   6 -11 1000.20 160.887  19
   3   6 -10 1354.71 203.229  19
   3   6 -10 1064.38 143.744  11
   3   6  -9 8670.66 424.053  19
  -3  -6   9 7404.05 447.747  17
   3  -6  -9 7251.26 444.631  21
   3   6  -9 7901.54 387.472  11
   3   6  -8 1636.09 223.277  19
   3  -6  -8 1410.95 238.309  21
   3   6  -8 1450.65 194.378  11
  -3  -6   8 1739.99 249.738  17
   3  -6  -7 10.0420 181.926   3
   3   6  -7 55.0215 103.666   1
   3   6  -7 109.441 117.884  19
   3  -6  -7-366.296 210.697  21
   3   6  -7-58.6834 101.277  11
  -3  -6   6 5076.86 388.781   8
   3  -6  -6 5349.30 420.867   3
   3   6  -6 4969.38 357.461   1
   3   6  -6 4700.08 285.777  19
   3  -6  -6 4407.80 364.948  21
   3  -6  -6 4802.60 275.793  16
  -3  -6   5 959.626 195.819   8
   3   6  -5 826.572 183.801   1
   3  -6  -5 702.790 181.294   3
   3   6  -5 1036.57 128.543  19
   3  -6  -5 1080.95 191.316  21
   3   6  -5 1045.47 151.942  11
  -3  -6   5 1043.47 177.198  17
   3  -6  -5 988.540 149.564  16
   3   6  -4 2285.54 259.331   1
   3  -6  -4 2223.16 263.481   3
   3   6  -4 2118.63 216.392   5
   3  -6  -3 549.308 135.483   4
   3   6  -3 540.256 132.847   5
   3  -6  -3 378.236 139.510   3
   3  -6  -2 842.897 154.746   4
   3  -6  -2 730.544 147.812   3
  -3   6   2 820.894 113.341   5
   3   6  -2 880.058 155.021   5
   3  -6  -1 377.481 134.433   4
   3   6  -1 374.741 114.455   5
   3  -6  -1 365.580 128.486   3
  -3   6   1 420.655 107.119   5
   3  -6   0 2315.15 231.794   4
   3   6   0 1968.00 195.449   5
   3  -6   1 3385.90 272.531   4
   3   6   1 3180.32 237.926   5
   3   6   1 3410.19 280.499   2
   3  -6   2 4089.10 290.309   6
   3  -6   2 4869.21 298.181   7
   3  -6   2 4388.42 344.441   8
   3  -6   2 4435.34 328.471   4
   3   6   2 4345.38 342.160   2
   3   6   2 4255.33 254.741  20
   3   6   2 4121.88 251.148  13
  -3  -6  -2 4665.92 309.396  16
   3   6   3 312.029 134.640   2
   3  -6   3 249.387 112.590   4
   3  -6   3 515.435 135.649   7
   3  -6   3 524.027 157.865   8
   3  -6   3 265.045 133.508   6
   3   6   3 395.313 124.605  10
  -3  -6  -3 548.042 128.042  16
   3  -6   4 2166.15 272.047   4
   3   6   4 1544.66 275.865   2
   3  -6   4 1820.10 235.252   6
   3  -6   4 1862.57 223.958   7
   3   6   4 1705.79 205.304  10
   3  -6   4 1838.38 254.746   8
  -3  -6  -4 1807.61 188.487  16
   3  -6   5 200.065 125.281   7
   3  -6   5 523.699 215.676   8
   3  -6   5 470.385 181.752   6
   3   6   5 442.844 155.433  10
   3  -6   6 1054.36 236.456   6
   3  -6   6 999.801 177.079   7
   3  -6   6 1103.23 260.670   8
   3   6   6 1222.18 213.290  10
   3  -6   7-125.818 129.537   8
   3  -6   7-15.0337 67.2868   7
   3  -6   7-164.150 167.745   6
   3   6   7 16.2867 141.356  10
   3  -6   8 368.885 174.419   6
   3  -6   8 348.910 138.629   8
   3   6   8 210.015 124.045  10
  -3   6  -8 308.261 141.227  19
   3  -6   9 121.514 106.181   8
   3  -6   9 86.4255 104.159   6
   3   6   9 33.1553 78.3630  10
  -3   6  -9 100.980 93.4992  19
   3  -6  10-14.5873 70.6889   6
  -3   6 -10-70.7397 42.6157  19
  -3  -7  12 81.7313 55.7628   7
   3   7 -12-48.3081 60.0716  19
  -3  -7  11 635.229 130.450   7
   3   7 -11 689.288 129.235  19
   3   7 -11 584.757 82.0136  11
  -3  -7  10 382.480 150.874   7
  -3  -7  10 488.273 145.936  17
   3   7 -10 553.102 151.343  19
   3   7 -10 440.783 111.850  11
  -3  -7   9-18.9170 152.164   7
   3   7  -9 71.4895 97.5908  19
   3   7  -9-46.4668 119.871  11
  -3  -7   9 242.603 147.188  17
   3   7  -8-3.65507 123.413  19
  -3  -7   8 82.5605 158.780  17
   3   7  -8-161.334 121.951  11
  -3  -7   7 6878.41 468.390  17
   3   7  -7 7342.39 377.694  19
   3  -7  -7 7086.21 465.854  21
   3   7  -7 7127.91 372.646  11
   3   7  -6 1012.10 192.149   1
   3  -7  -6 872.650 230.971   3
   3  -7  -6 757.502 195.819  21
   3   7  -6 872.542 140.716  19
   3  -7  -6 721.430 157.512  16
  -3  -7   6 859.344 221.329  17
   3   7  -6 839.715 158.756  11
   3   7  -5 2331.44 271.356   1
   3  -7  -5 1713.48 263.927   3
   3   7  -5 1870.54 237.581   5
   3   7  -5 2093.97 198.219  19
   3   7  -5 1702.11 195.888  11
   3  -7  -5 1680.30 189.928  16
  -3  -7   5 1675.94 228.007  17
  -3  -7   4 440.868 119.613   7
   3   7  -4 410.581 165.151   1
   3  -7  -4 374.501 178.223   3
   3   7  -4 252.237 136.736   5
   3   7  -4 454.979 82.0135  19
   3  -7  -4 242.327 115.421  16
   3  -7  -4 250.186 105.151  15
   3   7  -4 204.247 79.0346  11
  -3  -7   4 217.114 109.575  17
  -3  -7   3 499.941 113.810   7
   3  -7  -3 628.733 177.251   3
   3   7  -3 485.355 139.228   5
  -3  -7   3 393.282 126.319  17
   3   7  -3 564.229 120.410  11
   3  -7  -3 474.188 115.200  15
   3  -7  -3 680.698 133.350  16
   3  -7  -2 3131.35 215.583   7
   3  -7  -2 3046.02 269.586   4
   3   7  -2 3024.29 256.600   5
  -3  -7   2 3123.96 261.559  17
   3  -7  -2 3356.70 236.244  15
   3   7  -2 3080.07 217.545  11
   3  -7  -2 3393.55 241.413  16
  -3  -7   2 3010.92 278.133  16
   3  -7  -1 2551.74 217.758   7
   3  -7  -1 2751.00 282.177   4
   3   7  -1 2127.05 213.638   5
  -3  -7   1 2339.11 229.315  17
   3  -7  -1 2528.64 213.931  15
   3   7  -1 2320.16 200.073  11
  -3  -7   1 2479.71 253.294  16
   3  -7   0 3757.41 259.086   7
   3  -7   0 3634.44 302.736   4
   3   7   0 3381.14 260.315   5
   3   7   0 3424.62 245.651  20
   3  -7   0 3712.25 246.392  15
   3   7   0 3393.56 240.811  13
  -3  -7   0 3568.83 279.820  16
   3  -7   1-1.99678 99.2833   7
   3  -7   1 268.400 166.517   8
   3  -7   1 45.5793 128.967   4
   3   7   1 47.5436 88.3441  20
  -3  -7  -1 64.3708 98.9116  16
   3  -7   1-25.2386 90.7370  15
  -3  -7  -1-34.2692 74.4632  15
   3   7   1 38.7502 100.269  13
   3  -7   2-75.0908 95.9310   6
   3  -7   2-17.0954 125.409   7
   3  -7   2 254.323 148.417   8
   3  -7   2-83.9395 91.0412   4
   3   7   2 86.3162 81.0995  20
  -3  -7  -2 118.007 105.947  16
   3   7   2-74.2797 88.5217  13
  -3  -7  -2 127.401 58.6088  15
   3  -7   3 451.429 148.722   4
   3  -7   3 306.898 152.083   6
   3  -7   3 251.877 149.018   8
   3  -7   3 248.377 131.153   7
   3   7   3 154.300 108.608  10
  -3  -7  -3 257.321 119.756  16
   3   7   4 441.823 157.538  10
   3  -7   4 687.993 154.839   7
   3  -7   4 633.987 238.408   8
   3  -7   4 390.171 173.866   6
  -3  -7  -4 293.431 135.827  16
   3  -7   5 260.781 147.933   7
   3  -7   5 354.556 184.798   6
   3   7   5 186.605 145.999  10
   3  -7   5 74.1430 184.300   8
  -3  -7  -5-24.3918 88.2792  16
   3  -7   6 3034.15 329.444   6
   3  -7   6 2895.49 339.668   8
   3   7   6 2734.40 253.718  10
   3  -7   6 2984.58 264.224   7
   3  -7   7 180.014 97.1556   7
   3   7   7 245.401 117.107  10
   3  -7   7 249.493 168.145   6
   3  -7   7 419.583 176.139   8
  -3   7  -7 209.599 126.366  19
   3  -7   8 159.232 137.997   6
   3   7   8-134.817 95.0220  10
   3  -7   8-192.450 125.056   8
  -3   7  -8 264.921 104.780  19
  -3   7  -9-154.624 66.3948  19
  -3  -8  11 137.847 75.5118   7
   3   8 -11 132.458 82.1415  19
   3   8 -11 286.730 60.9419  11
  -3  -8  10 633.290 140.497   7
  -3  -8  10 512.024 105.884  17
   3   8 -10 480.634 120.124  19
   3   8 -10 671.869 116.258  11
  -3  -8   9-4.26716 139.239   7
  -3  -8   9 42.5238 99.0631  17
   3   8  -9-21.2279 102.539  19
   3   8  -9-38.5753 104.866  11
  -3  -8   8 15357.3 622.014   7
   3   8  -8 14052.8 501.437  19
  -3  -8   8 14198.7 601.842  17
   3   8  -8 14862.8 507.319  11
  -3  -8   7-97.7092 154.051   7
  -3  -8   7-21.6937 148.877  17
   3   8  -7 162.930 126.221  19
   3   8  -7-29.0709 111.676  11
  -3  -8   6 4844.04 369.923   7
  -3  -8   6 5125.87 401.117  17
   3   8  -6 4680.12 307.042  19
   3   8  -6 5407.55 332.941  11
  -3  -8   5 2210.92 247.243   7
   3  -8  -5 2353.92 276.171   3
  -3  -8   5 2762.76 303.141  17
   3   8  -5 2433.57 214.450  19
   3   8  -5 2508.28 241.366  11
   3  -8  -5 2362.28 241.033  16
  -3  -8   5 2613.67 283.951  16
  -3  -8   4 438.549 117.011   7
   3   8  -4 705.065 170.262   1
   3   8  -4 701.678 173.262   5
  -3  -8   4 592.198 181.418  17
  -3  -8   4 979.250 192.446  16
   3   8  -4 453.840 126.521  11
   3  -8  -4 370.269 135.168  16
  -3  -8   3 1667.81 189.069   7
   3   8  -3 1738.55 253.346   1
   3   8  -3 1875.54 238.553   5
  -3  -8   3 1791.78 227.675  17
  -3  -8   3 1738.72 232.980  16
   3   8  -3 1631.21 186.899  11
   3  -8  -3 1603.80 182.234  16
   3  -8  -3 1669.45 184.108  15
   3   8  -2 1567.66 225.074   5
  -3  -8   2 1540.52 218.795  17
  -3  -8   2 1520.53 247.326  16
   3   8  -2 1339.57 164.958  11
   3  -8  -2 1800.38 199.353  15
   3  -8  -2 1422.19 176.229  16
   3  -8  -1 10924.4 535.895   4
   3   8  -1 11087.1 484.435   5
   3  -8  -1 11228.4 440.721   7
   3  -8  -1 10873.6 437.397  15
   3   8  -1 10344.1 385.454  11
  -3  -8   1 10994.2 524.333  16
   3   8  -1 10984.5 437.128  13
   3  -8   0 1058.34 182.247   7
   3  -8   0 1121.26 211.903   4
   3   8   0 422.842 138.821   5
   3   8   0 565.081 147.652  20
  -3  -8   0 401.000 180.212  16
   3  -8   0 954.301 172.623  15
   3   8   0 438.990 131.193  13
   3  -8   1 3124.87 334.401   8
   3  -8   1 3775.24 293.053   7
   3  -8   1 3535.40 327.949   4
   3   8   1 3721.81 262.955  20
   3   8   1 3501.28 255.316  13
  -3  -8  -1 3656.65 309.266  16
  -3  -8  -1 3279.20 254.539  15
   3  -8   1 3554.09 263.395  15
   3  -8   2 4251.23 316.033   7
   3  -8   2 3805.05 368.411   8
   3  -8   2 3979.94 346.028   4
   3   8   2 3708.62 263.333  20
  -3  -8  -2 3983.64 325.419  16
   3   8   2 3454.19 256.820  13
  -3  -8  -2 3769.25 240.598  15
   3  -8   2 4442.45 280.306  15
   3   8   3 4796.13 306.293  10
   3  -8   3 4922.26 422.238   8
   3  -8   3 4324.33 326.229   7
  -3  -8  -3 4480.51 331.249  16
   3   8   4 1852.46 210.510  10
   3  -8   4 1710.24 233.199   7
   3  -8   4 2125.47 307.362   8
  -3   8  -4 1756.93 193.233  19
  -3  -8  -4 1401.02 204.985  16
   3  -8   5 475.682 154.358   7
   3   8   5 393.646 137.888  10
   3  -8   5 533.920 225.004   8
  -3   8  -5 670.156 141.336  19
  -3  -8  -5 440.090 121.968  16
   3  -8   6 102.581 80.9273   7
   3  -8   6 180.413 183.443   8
   3   8   6 76.6248 103.816  10
  -3   8  -6 144.243 115.901  19
   3  -8   7 200.417 79.2815   7
   3   8   7 185.221 105.801  10
   3  -8   7 288.252 148.263   8
  -3   8  -7 176.283 86.9605  19
   3  -8   8 96.8460 92.7323   8
  -3   8  -8-27.5914 58.8355  19
  -3  -9  10 109.703 80.5817   7
   3   9 -10 151.552 62.4885  19
   3   9 -10 29.9471 43.7909  11
  -3  -9   9 451.901 136.499   7
   3   9  -9 486.300 111.724  19
  -3  -9   9 632.874 116.454  17
   3   9  -9 544.188 105.949  11
  -3  -9   8 3964.43 307.805   7
   3   9  -8 3657.18 248.706  19
  -3  -9   8 3647.51 290.745  17
   3   9  -8 3958.29 261.114  11
  -3  -9   7 1981.94 250.478   7
  -3  -9   7 2180.12 269.760  17
   3   9  -7 2050.06 199.969  19
   3   9  -7 2051.62 220.716  11
  -3  -9   6 4530.44 343.345   7
   3   9  -6 4348.13 279.186  19
  -3  -9   6 4274.67 358.437  17
   3   9  -6 4376.99 306.111  11
  -3  -9   5 3601.94 295.360   7
  -3  -9   5 3952.53 344.580  17
   3   9  -5 3835.42 290.951  11
  -3  -9   4 2470.93 233.485   7
  -3  -9   4 2957.40 305.288  17
   3   9  -4 2605.49 239.239  11
  -3  -9   4 2347.93 261.822  16
   3  -9  -4 2798.25 247.974  16
  -3  -9   3 13.5816 89.6780   7
  -3  -9   3 177.148 136.228  17
  -3  -9   3 344.700 164.188  16
   3  -9  -3 278.646 126.156  15
   3   9  -3 237.152 106.506  11
   3  -9  -3 109.433 114.999  16
  -3  -9   2 548.453 184.142  16
   3  -9  -2 514.217 136.859  15
   3   9  -2 276.728 111.665  11
   3  -9  -2 356.459 121.155  16
   3   9  -2 304.799 134.828  13
   3   9  -1 251.900 128.384  20
   3  -9  -1 298.660 129.840  15
  -3  -9   1 436.435 171.381  16
   3   9  -1 194.249 142.338  13
   3  -9   0 1325.13 201.764   7
   3   9   0 1268.81 183.032  20
   3  -9   0 1153.69 174.254  15
  -3  -9   0 1120.97 183.495  15
  -3  -9   0 1324.67 233.497  16
   3   9   0 1034.43 171.503  13
   3  -9   1 527.570 167.141   7
   3  -9   1 321.254 179.215   8
   3   9   1 542.801 139.747  20
  -3  -9  -1 493.247 179.861  16
  -3  -9  -1 552.031 130.889  15
   3   9   1 574.637 146.485  13
   3  -9   1 555.480 125.291  15
   3  -9   2 27.8125 130.432   7
   3  -9   2-98.6506 165.533   8
   3   9   2 33.8044 107.684  20
  -3  -9  -2-26.7975 73.1274  15
   3  -9   2 34.2368 82.9405  15
   3   9   2-5.59177 91.1424  13
  -3  -9  -2-158.910 134.715  16
   3   9   3 118.649 135.242  10
   3  -9   3 90.0716 132.522   7
   3  -9   3-266.405 184.576   8
  -3  -9  -3-336.021 148.114  16
   3  -9   4-79.4314 120.602   7
   3   9   4 114.864 122.476  10
   3  -9   4 300.829 182.472   8
  -3  -9  -4 29.2600 108.998  16
   3   9   5-0.28523 103.636  10
   3  -9   5 190.710 163.485   8
   3  -9   5 27.5469 104.444   7
  -3   9  -5-4.92647 94.5455  19
  -3  -9  -5 116.241 90.8982  16
   3   9   6 333.034 109.994  10
   3  -9   6 252.302 136.355   8
   3  -9   6 118.591 84.6649   7
  -3   9  -6 121.344 84.1749  19
   3  -9   7 179.477 44.7966   7
   3  -9   7 313.018 115.911   8
  -3   9  -7 276.967 71.5086  19
  -3 -10   9 453.905 90.9430   7
  -3 -10   8 155.270 94.9717   7
   3  10  -8 254.532 83.9754  11
   3  10  -8 49.0443 66.2237  13
  -3 -10   7 3484.06 258.821   7
   3  10  -7 3458.05 233.951  11
  -3 -10   6 2026.77 207.818   7
   3  10  -6 2357.09 213.327  11
  -3 -10   5-104.054 89.1277   7
   3  10  -5-202.210 111.089  11
  -3 -10   4 134.550 94.8181   7
  -3 -10   4-39.8203 89.7370  16
   3  10  -4-138.793 117.606  11
  -3 -10   3 209.087 148.599  16
   3  10  -3 277.264 149.231  13
   3  10  -2 1051.02 179.787  20
  -3 -10   2 910.140 190.122  15
  -3 -10   2 983.023 202.493  16
   3  10  -2 1046.20 189.705  13
   3  10  -1 1560.39 200.556  20
   3 -10  -1 1432.19 181.385  15
  -3 -10   1 1488.55 207.608  15
   3  10  -1 1735.97 203.436  13
  -3 -10   1 1625.21 237.110  16
   3  10   0-74.7306 86.8727  20
   3 -10   0 51.4359 84.1867  15
   3  10   0-33.3877 105.847  13
  -3 -10   0-56.7632 82.2630  15
  -3 -10   0-125.067 203.478  16
   3 -10   1 1435.06 189.677   7
   3  10   1 1182.74 172.956  20
   3 -10   1 757.133 129.720  15
   3  10   1 942.025 152.685  13
  -3 -10  -1 1034.12 151.917  15
  -3 -10  -1 890.072 210.591  16
   3 -10   2 534.028 179.196   8
   3  10   2 579.198 162.077  10
   3 -10   2 393.804 147.693   7
  -3  10  -2 253.426 109.909  11
   3 -10   2 555.240 99.0427  15
  -3 -10  -2 342.955 171.891  16
   3  10   3 369.643 132.599  10
   3 -10   3 300.405 137.950   8
   3 -10   3 373.375 133.089   7
  -3 -10  -3 287.776 121.716  16
   3 -10   4 63.2076 108.270   8
   3  10   4 30.8986 102.548  10
   3 -10   4 103.230 93.3778   7
  -3 -10  -4-43.0499 97.7479  16
   3  10   5 990.897 122.284  10
   3 -10   5 1088.92 161.926   8
   3 -10   5 1070.14 133.582   7
  -3  10  -5 1073.72 139.035  11
  -3  10  -6 611.690 103.575  11
  -3 -11   7 794.670 111.504   7
  -3 -11   7 792.492 111.225  15
   3  11  -7 1037.71 102.986  13
  -3 -11   6 703.188 106.383   7
  -3 -11   6 664.789 131.727  15
   3  11  -6 929.939 124.955  13
  -3 -11   5 316.989 90.8159   7
   3  11  -5 332.185 115.799  20
   3  11  -5 141.306 95.2707  13
  -3 -11   5 205.642 114.837  15
   3  11  -4-38.5348 96.6368  20
  -3 -11   4-77.2846 107.418  15
   3  11  -4-56.7750 95.7241  13
   3  11  -3-34.7744 91.2269  20
  -3 -11   3-83.4362 104.771  15
   3  11  -3 43.1258 108.907  13
  -3 -11   3 43.3518 50.1476  16
   3  11  -2 66.1037 87.0915  20
  -3 -11   2-132.276 100.567  15
  -3 -11   2-61.8737 94.1710  16
   3  11  -2-126.512 112.191  13
   3  11  -1-22.2669 84.5243  20
  -3 -11   1-44.3083 117.279  16
   3  11  -1-4.51026 78.3736  13
  -3 -11   1 25.0734 86.8315  15
   3  11   0 33.7101 75.0237  20
  -3 -11   0 224.930 94.1575  15
  -3 -11   0 68.6966 105.038  16
   3  11   0 64.6362 85.1776  13
   3  11   1 146.837 131.592  10
  -3 -11  -1 92.0494 117.845  16
   3  11   2 776.735 144.475  10
  -3 -11  -2 802.066 137.867  16
   3  11   3 460.295 113.556  10
  -3 -11  -3 293.749 111.127  16
   3  11   4 64.9109 59.8085  10
  -3  11  -4 9.20610 50.9749  11
  -3 -11  -4 45.7632 61.2297  16
   3  12  -5 79.2137 52.6662  20
   3  12  -5 118.211 57.8366  13
   3  12  -4 795.861 94.9084  20
  -3 -12   4 638.227 94.8199  15
   3  12  -4 737.514 102.410  13
   3  12  -3 115.145 65.7525  20
  -3 -12   3 49.3498 67.9670  15
   3  12  -3 158.013 77.4329  13
   3  12  -2 79.9839 59.2100  20
  -3 -12   2 197.508 65.4781  15
  -3 -12   2 6.99354 45.9092  16
   3  12  -2 3.42622 65.6068  13
  -3 -12   1 227.160 68.2700  15
  -3 -12   1 133.900 69.0794  16
   3  12  -1 193.197 73.8272  13
   3  12   0-138.148 89.0946  10
  -3 -12   0 74.8407 58.3359  16
   3  12   1 294.117 83.7157  10
  -3 -12  -1 413.929 85.8552  16
  -3  12  -1 251.370 53.9595  13
   3  12   2 428.699 81.7692  10
  -3 -12  -2 283.717 68.2922  16
   4   0 -14 442.919 108.015  21
   4   0 -14 589.819 117.023  12
  -4   0  13 18.8550 77.6715   6
   4   0 -13-21.1694 101.934  21
   4   0 -13 81.5999 118.028  12
   4   0 -12 231.356 147.583  21
   4   0 -12 332.115 158.837  12
   4   0 -11 149.808 151.668  21
   4   0 -11-108.820 116.073  12
   4   0 -10-17.1718 121.114  12
   4   0  -9-61.2493 102.606   1
   4   0  -9-67.3471 98.5668  12
   4   0  -8 8794.63 307.271   1
   4   0  -8 8415.01 364.805   3
   4   0  -7 43.6153 55.9406   1
   4   0  -7-16.7463 88.8343   3
   4   0  -6 26858.7 568.775   3
   4   0  -6 25462.1 417.625   1
   4   0  -5 36.1972 46.9654   1
   4   0  -5-5.12069 74.8560   3
   4   0  -4 6888.27 275.992   2
   4   0  -4 6733.84 255.737   3
   4   0  -4 6277.45 177.106   1
   4   0  -4 7005.98 113.003   5
   4   0  -3 1.85953 79.6859   2
   4   0  -3 12.9910 67.6602   3
   4   0  -2 2819.09 106.097   4
   4   0  -2 3039.70 183.207   2
   4   0  -1-20.4621 77.8023   2
   4   0  -1 67.5747 40.8572   4
  -4   0   0 16792.6 313.736   1
   4   0   0 16998.8 440.561   2
  -4   0  -1 14.7149 56.9314   1
  -4   0  -2 61639.6 746.514   1
  -4   0  -3-32.7107 81.1831   1
  -4   0  -4 305.676 112.750   1
  -4   0  -5-150.839 102.514   1
   4   0   5-49.9098 116.515  10
   4   0   5-106.319 119.425  14
  -4   0  -6 341.154 126.162   1
   4   0   6 607.953 187.383  10
   4   0   6 407.115 153.028  14
  -4   0  -6 527.254 186.017  12
   4   0   7 57.3983 131.768  14
  -4   0  -7 186.348 138.865  12
   4   0   8 2741.52 285.906   6
  -4   0  -8 3254.84 312.603  12
   4   0   9-75.7255 118.442   6
  -4   0  -9 45.3769 98.7362  12
   4   0  10 138.325 91.2978   6
  -4   0 -10 47.0084 79.6752  12
   4   1 -14 235.905 86.2654  21
   4  -1 -14 207.085 68.0505  21
   4  -1 -14 179.085 92.4235  12
   4   1 -13-16.7231 109.052  21
   4  -1 -13 248.406 134.393  21
   4   1 -13 65.5061 81.9330  12
   4  -1 -13 150.155 114.252  12
  -4  -1  12-88.4180 83.3051   6
   4  -1 -12 187.234 153.755  21
   4   1 -12 91.3849 127.158  21
   4   1 -12 121.746 132.187  12
   4  -1 -12-105.980 150.073  12
   4  -1 -11 1688.84 237.142  21
   4  -1 -11 1536.30 246.586  12
   4   1 -11 1193.43 221.734  12
   4   1 -10 7293.31 360.708   1
   4   1 -10 7612.18 347.685  19
   4  -1 -10 6654.33 411.716  21
   4   1 -10 7197.70 429.226  12
   4  -1 -10 6953.76 434.061  12
   4   1  -9 6590.51 314.534   1
   4  -1  -9 5708.90 359.020   3
   4   1  -9 6811.73 326.547  19
   4  -1  -9 6200.57 363.208  21
   4  -1  -9 6321.09 386.345  12
   4   1  -9 6218.87 372.382  12
   4  -1  -8 8727.69 296.517   1
   4  -1  -8 8124.11 405.616   3
   4   1  -8 8746.25 337.982   1
   4  -1  -7 11139.4 294.263   1
   4   1  -7 11412.8 364.945   3
   4  -1  -7 11241.5 428.607   3
   4   1  -7 10796.5 336.930   1
   4   1  -6 19587.4 442.857   3
   4  -1  -6 18789.4 510.113   3
   4   1  -6 18211.2 411.693   1
   4  -1  -6 19156.6 334.927   1
   4  -1  -5 94747.3 609.468   1
   4   1  -5 94954.6 909.988   3
   4   1  -5 94288.1 881.253   1
   4  -1  -4 941.856 51.4769   1
   4   1  -4 932.028 132.601   2
   4  -1  -4 1148.11 132.298   2
   4   1  -4 823.757 105.365   3
   4  -1  -4 810.166 121.422   3
   4   1  -4 943.335 107.230   1
   4   1  -4 829.522 71.5616   5
   4  -1  -3 22216.5 354.760   4
   4  -1  -3 21339.6 425.971   2
   4  -1  -3 21734.9 453.570   3
   4   1  -3 21486.2 297.465   5
   4   1  -3 22679.7 489.867   2
   4  -1  -2 6670.56 198.085   4
   4  -1  -2 6733.73 259.604   3
   4   1  -2 6737.52 172.991   5
   4   1  -2 6727.48 276.877   2
   4  -1  -2 6884.02 249.163   2
   4  -1  -1 31317.6 440.753   4
   4   1  -1 31681.7 589.589   2
   4  -1  -1 30365.4 506.673   2
  -4   1   1 30391.7 305.759   1
   4  -1   0 88546.5 826.760   4
  -4   1   0 88861.5 636.199   1
   4   1   0 91388.3 1069.73   2
   4  -1   0 90000.3 946.503   2
  -4  -1   0 90029.2 792.473   1
  -4   1  -1 3186.26 148.894   1
  -4  -1  -1 3171.54 182.308   1
  -4   1  -2 1481.33 128.483   1
  -4  -1  -2 1315.35 144.207   1
  -4   1  -3 295.825 96.0513   1
  -4  -1  -3 358.951 117.177   1
  -4  -1  -4 35.5487 103.101   1
  -4   1  -4 90.5874 92.1929   1
  -4   1  -5 2979.24 243.301   1
  -4  -1  -5 3234.72 280.181   1
   4   1   5 3231.32 258.309  10
   4  -1   5 2719.64 243.397  14
   4   1   5 3077.72 240.107  14
   4  -1   5 3177.94 276.311  10
  -4  -1  -6 45.1011 105.724   1
  -4   1  -6 220.275 111.840   1
   4  -1   6 234.344 129.681   6
   4  -1   6 6.86170 179.397  10
   4   1   6 95.0476 153.006  10
   4  -1   6-23.5409 119.715  14
   4   1   6 290.544 135.997  14
  -4   1  -6 278.219 111.590  12
  -4  -1  -6-114.233 128.878  12
   4  -1   7 114.243 160.558   6
   4   1   7 73.4679 187.116  10
  -4   1  -7-163.120 124.284  12
  -4  -1  -7-19.9408 153.780  12
   4   1   7-192.912 127.071  14
   4  -1   8 37.2939 151.758   6
   4   1   8 233.038 184.290  10
  -4   1  -8 188.971 138.521  12
  -4  -1  -8 12.7205 139.071  12
   4   1   9 88.2569 96.2068   6
   4  -1   9-0.85568 120.764   6
  -4  -1  -9-96.2349 126.527  12
  -4   1  -9-130.568 108.864  12
   4  -1  10 714.164 120.349   6
   4   1  10 559.262 119.793   6
  -4   1 -10 907.626 134.155  12
  -4  -1 -10 937.631 155.430  12
   4   2 -14 645.634 112.497  21
   4  -2 -14 625.755 92.2050  21
   4  -2 -14 653.402 112.248  12
   4  -2 -13 43.2511 73.8581  21
   4   2 -13 199.174 123.655  21
   4   2 -13 279.713 104.604  12
   4  -2 -13 167.130 114.643  12
   4   2 -12-3.69508 45.4733  19
   4  -2 -12 73.4814 143.476  21
   4   2 -12 24.7342 115.225  12
   4  -2 -12 181.508 144.196  12
   4  -2 -11 390.080 166.311  21
   4   2 -11 238.431 120.799  19
   4   2 -11 474.970 157.659  12
   4  -2 -11 582.949 197.700  12
   4   2 -10 7041.72 355.465   1
   4  -2 -10 6203.76 414.785   3
   4   2 -10 6134.23 328.182  19
   4  -2 -10 6145.63 412.060  21
   4   2 -10 5910.74 381.229  12
   4  -2 -10 6134.51 417.671  12
   4  -2  -9 145.283 137.047   3
   4   2  -9-17.2460 85.1238   1
   4  -2  -9 202.876 147.248  21
   4   2  -9 112.090 98.1874  19
   4   2  -9 281.010 115.345  12
   4  -2  -9 505.853 155.292  12
   4  -2  -8 20976.3 678.566   3
   4   2  -8 21216.2 546.472   1
   4  -2  -8 22410.4 682.869  21
   4  -2  -8 20962.5 629.359  12
   4  -2  -7 38067.4 847.216   3
   4   2  -7 36497.9 672.910   1
   4  -2  -6 2448.43 226.797   3
   4   2  -6 2381.53 188.336   1
   4   2  -5 1094.72 167.670   2
   4   2  -5 1182.27 147.394   1
   4  -2  -5 864.888 146.730   3
   4  -2  -4 69789.4 921.891   3
   4   2  -4 68460.5 900.444   2
   4  -2  -3 5273.88 213.179   4
   4  -2  -3 5099.87 209.967   2
   4   2  -3 5289.09 263.072   2
   4  -2  -3 4948.19 246.317   3
   4   2  -3 4997.69 186.166   5
   4  -2  -2 57026.7 655.264   4
   4  -2  -2 56575.7 778.047   3
   4   2  -2 57618.8 594.707   5
   4  -2  -2 58765.7 647.145   2
   4  -2  -1 82973.7 822.652   4
   4  -2  -1 81273.8 763.701   2
  -4   2   1 80767.4 415.696   1
   4   2  -1 82673.6 990.921   2
   4   2  -1 84566.3 741.420   5
   4  -2   0 4173.19 216.494   4
   4  -2   0 3821.84 196.971   2
  -4   2   0 3946.73 130.966   1
   4   2   0 3931.81 255.293   2
  -4  -2  -1 13348.0 378.865   1
   4  -2   1 12963.9 385.195   4
  -4   2  -1 12983.6 284.651   1
  -4   2  -2 53.1021 60.6682   1
  -4  -2  -2 89.0714 91.9833   1
  -4   2  -3 10135.2 341.698   1
  -4  -2  -3 9929.15 399.180   1
  -4   2  -4 265.087 96.6657   1
  -4  -2  -4 378.050 136.438   1
  -4   2  -5 7592.26 360.978   1
  -4  -2  -5 8002.47 440.820   1
   4   2   5 6945.91 359.272  10
   4  -2   5 7799.32 434.470   8
   4  -2   5 6710.03 380.566   6
  -4   2  -5 7645.72 415.852  12
   4  -2   5 7421.28 432.250  10
   4  -2   5 7694.67 405.600  14
   4   2   5 7590.76 351.401  14
  -4  -2  -6 906.683 189.563   1
   4  -2   6 710.592 194.272   6
  -4   2  -6 523.681 129.108   1
   4  -2   6 737.135 170.117   8
   4   2   6 915.801 208.711  10
  -4   2  -6 641.798 160.312  12
  -4  -2  -6 841.839 183.071  12
   4   2   6 819.155 182.571  14
   4  -2   7 479.864 184.235   6
   4   2   7 796.598 229.748  10
  -4   2  -7 446.957 135.660  12
  -4  -2  -7 599.330 190.619  12
   4  -2   8 196.222 165.270   6
   4   2   8 245.190 183.932  10
  -4   2  -8 250.011 125.738  12
  -4  -2  -8 201.430 169.905  12
   4  -2   9-38.5981 99.2800   6
  -4  -2  -9-95.4727 101.569  12
  -4   2  -9-15.2804 96.0385  12
   4  -2  10 101.212 91.0093   6
   4   2  10 153.646 75.9186   6
  -4   2 -10 171.831 44.3878  12
  -4  -2 -10 155.154 84.3599  12
   4   3 -14-96.1405 69.0912  21
   4  -3 -13-97.2659 69.9992  21
   4   3 -13 75.4600 108.728  21
   4   3 -13 116.409 46.5240  19
   4  -3 -13 141.016 98.9728  12
   4   3 -12-13.5360 57.5490  19
   4  -3 -12 184.895 102.961  21
   4   3 -12 204.232 89.7716  12
   4  -3 -12-94.9043 110.903  12
   4  -3 -11 3217.27 314.276  21
   4   3 -11 3378.39 258.063  19
   4   3 -11 3576.87 294.622  12
   4  -3 -11 3269.51 310.338  12
   4   3 -10 148.326 127.305  19
   4  -3 -10 104.092 181.579  21
   4   3 -10 79.3922 99.6354  12
   4  -3 -10 209.663 145.113  12
   4  -3  -9-252.173 159.010   3
   4   3  -9-171.587 112.865   1
   4   3  -9 54.8186 110.326  19
   4  -3  -9 3.86531 154.618  21
   4   3  -9 8.64878 117.770  12
   4  -3  -9-175.679 127.807  12
   4  -3  -8 7076.89 442.085   3
   4   3  -8 7325.45 354.630   1
   4   3  -8 7553.95 350.710  19
   4  -3  -8 7667.23 440.374  21
   4   3  -8 7314.59 355.333  12
   4  -3  -8 7259.45 396.582  12
   4  -3  -7 818.060 183.817   3
   4   3  -7 812.291 142.624   1
   4  -3  -6 7418.09 391.989   3
   4   3  -6 7053.56 331.921   1
   4   3  -5 75858.5 1074.85   2
   4  -3  -5 74123.2 1089.02   3
   4   3  -5 72092.0 993.529   1
   4   3  -4 5037.39 278.274   2
   4  -3  -4 5478.95 297.070   3
   4  -3  -3 16089.3 407.707   4
   4  -3  -3 14880.8 454.461   3
   4   3  -3 14673.0 361.294   5
   4   3  -3 16375.6 470.984   2
   4  -3  -2 138.849 91.4569   4
   4   3  -2 87.1931 112.015   2
   4  -3  -2 160.725 53.0396   2
   4  -3  -2 193.730 107.939   3
   4   3  -2 160.519 80.8306   5
   4  -3  -1 4156.29 232.160   4
   4  -3  -1 4297.38 241.909   3
   4   3  -1 4042.47 257.257   2
   4   3  -1 4019.54 203.557   5
   4  -3  -1 4419.76 156.716   2
  -4   3   0 15395.4 262.303   1
   4  -3   0 14968.3 426.167   4
   4   3   0 15056.2 509.270   2
   4  -3   0 13955.1 301.345   2
  -4   3  -1 16641.0 334.626   1
   4  -3   1 16152.6 472.740   4
   4  -3   1 15821.1 386.315   2
   4   3   1 16273.2 567.337   2
  -4   3  -2 352.391 84.8657   1
   4  -3   2 338.458 131.535   4
  -4  -3  -3 1389.49 187.772   1
  -4   3  -3 1238.66 140.291   1
   4  -3   3 1560.13 216.691   4
  -4  -3  -4 2991.76 271.307   1
   4  -3   4 2922.12 287.610   4
  -4   3  -4 3301.14 221.266   1
   4  -3   4 3506.66 311.183   8
   4   3   4 3278.08 235.948  10
   4  -3   4 3545.58 282.047   6
  -4  -3  -5 3242.89 305.537   1
   4  -3   5 2503.55 306.981   4
  -4   3  -5 2679.04 224.703   1
   4  -3   5 3107.54 292.661   8
   4   3   5 2642.59 244.366  10
   4  -3   5 2765.62 275.480   6
  -4   3  -5 2679.24 257.444  12
  -4  -3  -5 2454.11 265.779  12
   4  -3   6 6266.04 471.294   4
  -4   3  -6 6053.16 344.107   1
   4  -3   6 6140.69 414.246   8
   4   3   6 6389.84 382.696  10
   4  -3   6 6166.82 417.281   6
  -4   3  -6 5859.66 386.990  12
  -4  -3  -6 5757.32 416.065  12
   4   3   6 6336.84 349.016  14
   4  -3   7 381.138 182.982   6
   4  -3   7 705.780 184.009   8
   4   3   7 669.937 218.909  10
  -4   3  -7 489.030 149.422  12
  -4  -3  -7 463.132 190.406  12
   4  -3   8 199.041 176.206   6
   4   3   8 348.911 197.084  10
  -4  -3  -8 360.897 167.318  12
  -4   3  -8 291.149 115.030  12
   4  -3   9 1392.13 186.660   6
  -4   3  -9 1622.59 162.927  19
  -4  -3  -9 1568.55 192.371  12
   4   3   9 1729.50 223.206  10
   4  -3  10 234.317 89.6498   6
   4   3  10 113.408 66.2088   6
  -4   3 -10 329.885 62.1976  19
  -4  -3 -10 367.890 94.6795  12
   4   4 -14-38.9771 46.0873  21
   4   4 -13 214.171 102.235  21
   4   4 -13 113.438 68.3378  19
   4  -4 -13 112.849 67.0802  12
   4   4 -12 102.161 97.7236  19
   4  -4 -12 1.72849 85.4951  21
   4  -4 -12 131.956 112.231  12
   4   4 -11 517.224 154.011  19
   4  -4 -11 397.030 155.503  21
   4  -4 -11 548.074 158.887  12
   4  -4 -10 1285.11 231.733  21
   4   4 -10 1312.57 193.273  19
   4  -4 -10 1084.44 203.739  12
   4  -4  -9 24162.3 872.035   3
   4   4  -9 22696.4 659.664   1
   4  -4  -9 21965.7 778.585  21
   4   4  -9 22400.7 639.942  19
   4  -4  -9 22725.2 714.228  12
   4   4  -9 22624.7 568.800  11
   4   4  -8 541.961 139.231   1
   4  -4  -8 586.092 207.468   3
   4  -4  -8 788.664 190.133  21
   4   4  -8 589.616 147.408  19
   4  -4  -8 565.230 156.752  12
   4   4  -8 806.042 141.605  11
   4   4  -7 914.628 136.523  19
   4  -4  -7 1192.71 203.896  21
   4   4  -7 1003.25 166.726   1
   4  -4  -7 1132.76 211.814   3
   4  -4  -6 15099.7 580.484   3
   4   4  -6 14701.3 511.707   1
   4   4  -5 13340.8 476.195   2
   4  -4  -5 13455.1 518.701   3
   4   4  -5 12400.6 476.284   1
   4   4  -4 2153.50 194.611   2
   4  -4  -4 2279.16 237.012   3
   4   4  -4 2080.06 172.797   5
   4  -4  -3 76530.1 991.146   4
   4  -4  -3 78272.4 1091.71   3
   4   4  -3 75411.6 901.712   5
   4  -4  -2 14862.9 446.699   4
   4  -4  -2 14085.0 457.387   3
   4   4  -2 14690.6 486.632   2
   4   4  -2 15074.6 413.805   5
   4  -4  -1 9907.87 384.403   4
   4  -4  -1 9768.41 371.960   3
   4   4  -1 9536.21 402.061   2
   4   4  -1 10137.4 344.789   5
   4   4   0 3469.57 271.615   2
   4   4   0 3674.39 226.700   5
  -4   4  -1 7272.90 234.420   1
   4  -4   1 7034.50 346.854   4
   4   4   1 7370.02 419.766   2
  -4   4  -2 445.841 88.0462   1
   4   4   2 403.970 160.924   2
   4  -4   2 413.521 134.895   4
  -4   4  -3 67.2770 54.3004   1
   4  -4   3 173.393 129.677   4
   4   4   3 39.0873 85.1484  10
   4  -4   3 45.2300 89.4824   8
  -4   4  -4 427.513 100.794   1
   4  -4   4 530.530 171.549   4
   4  -4   4 585.563 152.687   6
   4   4   4 560.320 141.490  10
   4  -4   4 376.621 153.818   8
   4  -4   5 2660.77 317.318   4
  -4   4  -5 2336.88 216.642   1
   4   4   5 2458.07 246.361  10
   4  -4   5 1881.22 257.390   6
   4  -4   5 2175.02 266.388   8
  -4  -4  -5 1810.03 249.550  12
   4  -4   6 58.7776 177.642   6
   4   4   6 110.895 171.570  10
   4  -4   6 304.277 187.810   8
  -4  -4  -6-43.9842 166.666  12
   4   4   6-6.70555 77.8739  14
   4  -4   7 855.453 228.358   6
   4  -4   7 916.082 210.364   8
   4   4   7 936.732 209.986  10
  -4  -4  -7 930.241 191.915  12
   4  -4   8 309.964 150.554   6
   4   4   8 14.8553 146.769  10
   4  -4   8 119.479 134.584   8
  -4  -4  -8 45.9768 95.6068  12
   4   4   9-2.89665 117.833  10
   4  -4   9 11.3450 98.1172   6
  -4   4  -9 163.217 88.5006  19
  -4  -4  -9 198.729 105.036  12
   4  -4  10 64.3171 58.6724   6
  -4   4 -10 209.665 44.3558  19
  -4  -4 -10 18.8137 51.0433  12
  -4  -5  13 304.538 74.5371   7
   4   5 -13 280.241 72.1606  19
   4   5 -13 433.999 97.9911  21
   4   5 -12-2.13732 83.6643  19
   4  -5 -12 201.168 92.2659  12
  -4  -5  12 1.03021 64.1852  17
   4   5 -11 215.859 134.281  19
   4  -5 -11 86.2825 116.213  21
   4  -5 -11 165.610 80.4254  12
   4   5 -10 1046.07 185.250  19
   4  -5 -10 772.092 204.531  21
   4   5 -10 969.314 141.568  11
   4  -5 -10 1007.05 168.545  12
   4   5  -9 6888.77 377.628  19
   4  -5  -9 6707.27 457.394  21
   4   5  -9 6540.87 334.651  11
   4  -5  -9 6821.61 394.638  12
   4  -5  -8 18689.9 786.085   3
   4   5  -8 18869.1 629.852   1
   4   5  -8 18492.6 582.445  19
   4  -5  -8 18477.1 727.368  21
   4   5  -8 17606.7 537.029  11
   4  -5  -7 25303.7 853.723   3
   4   5  -7 25203.4 719.605   1
   4  -5  -7 26043.4 837.933  21
   4   5  -7 25305.5 653.307  19
   4   5  -7 25527.2 616.920  11
   4   5  -6 415.748 145.853   1
   4  -5  -6 378.123 172.516   3
   4   5  -6 466.520 113.322  19
   4  -5  -6 649.240 184.112  21
   4   5  -6 356.797 111.090  11
   4  -5  -5 19736.9 670.399   3
   4   5  -5 19994.7 647.409   1
   4  -5  -4 5479.70 360.545   3
   4   5  -4 4895.88 277.056   5
   4   5  -3 15013.7 493.212   2
   4  -5  -3 14545.1 487.860   4
   4  -5  -3 14341.4 518.366   3
   4   5  -3 14023.4 436.944   5
   4  -5  -2 6506.08 340.829   4
   4  -5  -2 6654.70 348.421   3
   4   5  -2 6771.93 313.901   5
   4   5  -2 6805.40 344.946   2
   4  -5  -1 12235.3 457.735   4
   4  -5  -1 11657.7 431.637   3
   4   5  -1 11317.6 405.158   5
   4   5  -1 10798.8 440.239   2
   4  -5   0 17218.9 560.660   4
   4   5   0 16339.2 570.087   2
   4   5   0 17337.1 496.061   5
   4   5   1 2838.24 276.747   2
   4  -5   1 2988.45 253.286   4
   4  -5   2 981.180 188.619   8
   4  -5   2 777.331 152.777   6
   4   5   2 997.128 143.465  10
   4   5   2 957.726 135.752  20
   4   5   2 957.590 200.871   2
   4  -5   2 779.107 161.748   4
   4  -5   3 154.323 114.881   6
   4   5   3 129.469 127.322   2
   4  -5   3 267.087 101.931   4
   4  -5   3-15.6687 122.019   8
   4   5   3 273.783 124.192  10
   4  -5   3 264.597 113.379   7
   4   5   4 904.687 199.189   2
   4  -5   4 946.975 213.584   4
   4  -5   4 755.910 187.945   6
   4  -5   4 502.101 179.561   8
   4   5   4 814.056 168.971  10
   4  -5   4 1007.30 160.110   7
  -4  -5  -4 686.993 160.921  12
   4  -5   5 445.769 172.810   6
   4  -5   5 946.786 241.723   8
   4   5   5 841.938 181.755  10
  -4  -5  -5 581.666 159.507  12
   4  -5   6 2371.45 303.534   8
   4  -5   6 2299.64 292.772   6
   4   5   6 2538.79 263.248  10
  -4  -5  -6 2055.87 253.793  12
   4  -5   7 971.020 228.826   6
   4  -5   7 1077.17 224.187   8
   4   5   7 1189.51 210.249  10
  -4  -5  -7 666.419 156.099  12
   4  -5   8 110.122 116.252   6
   4   5   8 283.667 132.509  10
   4  -5   8 294.930 125.579   8
  -4  -5  -8 27.5701 76.1674  12
   4  -5   9 63.2247 95.4164   6
   4   5   9 123.367 92.0555  10
  -4   5  -9 125.692 83.3764  19
  -4  -5  -9 97.6073 55.0789  12
   4   6 -13 594.119 88.8047  21
   4   6 -13 440.029 75.0511  19
  -4  -6  12 80.1783 87.4791   7
   4   6 -12-64.3424 89.8957  19
   4   6 -11 173.897 105.052  19
   4   6 -11 115.640 64.2061  11
  -4  -6  11 125.819 106.330  17
   4  -6 -10 1035.45 191.296  21
   4   6 -10 1270.64 204.095  19
  -4  -6  10 895.848 206.001  17
   4   6 -10 1296.84 168.472  11
   4   6  -9 76.7295 120.569  19
   4  -6  -9 98.2516 145.966  21
   4   6  -9 17.2448 110.427  11
   4  -6  -8 303.025 185.174  21
   4   6  -8 376.189 141.001  19
   4   6  -8 387.737 136.684  11
   4   6  -7 1639.52 225.590   1
   4  -6  -7 1294.03 271.380   3
   4   6  -7 1852.39 205.237  19
   4  -6  -7 1142.24 248.580  21
   4   6  -7 1683.24 186.842  11
   4   6  -6 140.452 131.833   1
   4  -6  -6 79.8222 128.634   3
   4   6  -6 227.849 112.536   5
   4   6  -6 45.7037 77.9162  19
   4  -6  -6 4.73473 114.617  21
   4   6  -6 10.6306 83.0422  11
   4   6  -5 296.798 171.796   1
   4  -6  -5 221.162 167.842   3
   4   6  -5 124.886 123.308   5
   4  -6  -5 466.348 162.428  21
   4   6  -5 233.680 97.2948  19
   4   6  -5 343.657 98.5643  11
  -4  -6   5 277.146 95.7644  17
   4  -6  -5 361.349 108.279  16
   4  -6  -4 10551.0 518.769   3
   4   6  -4 10517.0 426.802   5
   4  -6  -4 10659.1 503.470  21
  -4  -6   4 11382.4 458.921  17
   4   6  -4 10930.7 392.901  11
   4  -6  -4 10660.5 371.535  16
   4  -6  -3 17938.4 596.979   4
   4  -6  -3 18615.6 636.399   3
   4   6  -3 17614.1 533.931   5
   4  -6  -2 5717.31 355.485   4
   4  -6  -2 5497.00 336.028   3
   4   6  -2 6375.05 343.461   2
   4   6  -2 5859.55 319.147   5
   4  -6  -1 66.7541 110.292   4
   4   6  -1 139.733 118.464   5
   4  -6   0-65.1515 77.2451   7
   4   6   0 111.657 85.5791   2
   4  -6   0 86.6061 104.753   4
   4   6   0 26.5714 107.591   5
   4  -6   0-98.0139 134.090  18
   4   6   0 40.7682 73.7115  20
  -4  -6   0-218.254 113.702  16
   4   6   0 78.9768 91.3412  13
   4  -6   1 4341.90 303.875   6
   4  -6   1 4279.70 280.937   7
   4  -6   1 4152.91 342.003   8
   4  -6   1 4296.99 321.608   4
   4   6   1 3884.77 340.039   2
   4   6   1 4302.87 261.394  20
  -4  -6  -1 4197.73 305.475  16
   4   6   1 4042.46 249.653  13
   4   6   2 1174.07 178.857  10
   4  -6   2 1029.96 157.351   7
   4  -6   2 733.697 172.578   6
   4  -6   2 1247.08 227.144   8
   4   6   2 725.883 174.930   2
   4  -6   2 908.342 175.555   4
   4   6   2 1057.89 153.052  20
  -4  -6  -2 1021.09 170.862  16
   4  -6   3 3085.97 307.775   4
   4   6   3 2922.68 325.434   2
   4  -6   3 3014.30 293.479   6
   4  -6   3 2731.35 324.873   8
   4  -6   3 2897.48 254.744   7
   4   6   3 3041.98 255.847  10
  -4  -6  -3 2488.62 224.266  16
   4  -6   4 1232.01 186.502   7
   4  -6   4 1348.80 270.477   8
   4  -6   4 981.961 218.054   6
   4   6   4 1641.95 218.871  10
   4  -6   4 1421.80 229.952   4
   4  -6   5 19.8017 68.2299   7
   4  -6   5-21.7601 182.441   8
   4  -6   5 74.0813 167.866   6
   4   6   5 65.0045 142.263  10
   4  -6   6 290.686 162.402   6
   4  -6   6 237.860 170.968   8
   4   6   6 191.868 154.928  10
   4  -6   7 164.030 129.284   6
   4  -6   7 283.888 150.293   8
   4   6   7 131.752 132.878  10
   4   6   8 351.678 131.071  10
   4  -6   8 139.280 113.117   6
   4  -6   8 444.522 129.729   8
  -4   6  -8 404.816 116.716  19
   4  -6   9-5.84642 71.5464   6
  -4   6  -9-51.6389 55.5828  19
  -4  -7  12 615.409 100.930   7
   4   7 -12 827.130 114.388  19
  -4  -7  11 75.3044 96.0702   7
  -4  -7  11 316.545 102.326  17
   4   7 -11 81.3986 105.064  19
   4   7 -11 134.403 60.1780  11
  -4  -7  10 96.7245 151.728   7
   4   7 -10 4.37594 120.165  19
  -4  -7  10 87.4244 116.018  17
   4   7 -10 100.125 85.8610  11
   4   7  -9 1977.72 225.041  19
   4  -7  -9 1664.38 238.243  21
  -4  -7   9 2010.04 285.129  17
   4   7  -9 1885.84 204.845  11
   4   7  -8 4705.29 313.439  19
  -4  -7   8 4537.88 393.261  17
   4  -7  -8 3858.08 358.301  21
   4   7  -8 4393.09 294.976  11
   4  -7  -7 421.955 207.318  21
   4   7  -7 625.990 138.579  19
  -4  -7   7 590.933 204.254  17
   4   7  -7 454.186 145.250  11
   4   7  -6 345.889 169.479   1
   4  -7  -6 83.6996 187.128   3
   4   7  -6 259.721 140.021   5
   4   7  -6 233.124 113.053  19
   4  -7  -6 4.98648 174.979  21
  -4  -7   6 493.960 167.879  17
   4   7  -6 473.371 128.290  11
   4   7  -5 271.449 151.931   1
   4  -7  -5 138.865 165.718   3
   4   7  -5 254.963 109.330   5
   4   7  -5 169.868 102.128  19
   4   7  -5 293.783 117.917  11
  -4  -7   5 125.054 129.421  17
  -4  -7   4 276.077 85.8323   7
   4   7  -4 11.3616 130.090   1
   4  -7  -4 55.1204 140.214   3
   4   7  -4-77.6582 114.511   5
   4   7  -4 59.3882 66.6268  19
   4   7  -4 86.6007 103.002  11
  -4  -7   4 107.143 102.933  17
   4  -7  -4 61.4158 94.0230  16
   4  -7  -3 130.156 134.913   4
   4  -7  -3 138.866 122.758   3
   4   7  -3 166.851 127.928   5
  -4  -7   3 139.534 105.722  17
   4  -7  -3 171.995 91.2519  15
   4   7  -3 9.44067 71.2892  11
   4  -7  -3 115.898 95.2169  16
   4  -7  -2 5742.56 389.840   4
   4   7  -2 5633.98 334.695   5
   4  -7  -2 5258.87 370.981  18
  -4  -7   2 5996.13 354.628  17
   4   7  -2 5708.01 287.399  11
   4  -7  -2 5700.71 294.646  15
   4  -7  -2 5688.85 275.340  16
   4   7  -2 5638.86 306.090  13
  -4  -7   2 6459.19 396.477  16
   4  -7  -1 197.038 85.6803   7
   4  -7  -1 308.116 140.177   4
   4   7  -1 715.184 157.142   5
   4   7  -1 311.382 107.202  20
  -4  -7   1 164.549 77.5877  17
  -4  -7   1 332.334 117.375  16
   4  -7  -1 305.493 111.739  15
   4   7  -1 210.261 113.725  13
   4  -7   0 1982.70 205.615   7
   4  -7   0 1575.98 223.391   8
   4  -7   0 2013.94 248.073   4
   4   7   0 1856.97 214.177   5
   4   7   0 1847.27 195.633  20
   4  -7   0 2130.50 192.867  15
   4   7   0 1981.85 204.606  13
  -4  -7   0 2184.69 257.463  16
   4  -7   1 787.157 151.675   7
   4  -7   1 894.503 203.485   8
   4  -7   1 1023.23 200.776   4
   4   7   1 862.280 156.132  20
  -4  -7  -1 1056.73 182.911  16
   4   7   1 880.207 154.779  13
   4  -7   2 206.712 115.278   7
   4   7   2 223.891 137.065  10
   4  -7   2 258.985 169.789   8
   4  -7   2 78.0042 111.215   4
   4   7   2 142.270 121.020  20
  -4  -7  -2 103.246 124.046  16
   4  -7   3 263.639 169.194   6
   4   7   3 458.220 167.790  10
   4  -7   3 367.380 140.236   7
   4  -7   3 444.930 207.186   8
  -4  -7  -3 304.961 141.882  16
   4   7   4 157.464 152.550  10
   4  -7   4 272.448 126.041   7
   4  -7   4 163.881 169.951   6
   4  -7   4 82.9553 179.761   8
  -4  -7  -4 26.7466 93.4634  16
   4   7   5 2872.04 251.096  10
   4  -7   5 2612.61 324.448   8
   4  -7   5 2310.11 221.168   7
   4  -7   5 2801.45 314.839   6
   4  -7   6 236.336 155.037   6
   4   7   6 333.490 155.399  10
   4  -7   6 51.0154 144.762   8
   4  -7   6 295.239 98.4321   7
   4  -7   7 843.398 172.747   6
   4  -7   7 855.826 199.532   8
   4   7   7 551.564 137.574  10
  -4   7  -7 810.872 145.412  19
   4   7   8 373.935 91.1699  10
   4  -7   8 434.858 129.819   8
  -4   7  -8 582.969 104.724  19
  -4  -8  11 502.816 110.018   7
  -4  -8  11 604.750 88.5131  17
   4   8 -11 726.411 113.534  19
  -4  -8  10 150.915 113.759   7
  -4  -8  10 33.5428 107.523  17
   4   8 -10 156.323 89.2067  19
   4   8 -10 146.752 77.2010  11
  -4  -8   9 1101.85 211.629   7
   4   8  -9 852.945 162.192  19
  -4  -8   9 876.356 194.715  17
   4   8  -9 918.956 148.397  11
  -4  -8   8 3440.35 319.029   7
  -4  -8   8 2964.72 314.298  17
   4   8  -8 2811.17 257.003  19
   4   8  -8 3385.78 260.863  11
  -4  -8   7-139.946 146.556   7
   4   8  -7 0.79214 99.5506  19
   4   8  -7-82.8136 112.700  11
  -4  -8   7-26.4134 164.798  17
  -4  -8   6 90.4570 109.609   7
   4   8  -6-112.400 99.7076  19
  -4  -8   6 29.3385 167.490  17
  -4  -8   6 235.253 144.400  16
   4   8  -6 55.5820 136.482  11
  -4  -8   5 4034.25 304.724   7
   4   8  -5 3928.31 272.579  19
  -4  -8   5 4244.65 353.836  17
  -4  -8   5 4155.72 364.553  16
   4   8  -5 4136.26 288.553  11
  -4  -8   4 4065.51 290.295   7
   4   8  -4 4637.24 343.069   5
  -4  -8   4 4744.88 358.690  17
  -4  -8   4 4288.65 357.790  16
   4   8  -4 4238.99 284.551  11
   4   8  -3 939.128 184.465   5
  -4  -8   3 575.065 161.537  17
  -4  -8   3 679.070 192.174  16
   4   8  -3 412.355 123.071  11
   4  -8  -3 681.387 127.220  16
   4  -8  -2 2320.80 267.109   4
   4   8  -2 2325.81 241.877   5
  -4  -8   2 2355.76 241.671  17
   4  -8  -2 2314.02 213.227  15
   4  -8  -2 2309.64 197.074  16
   4   8  -2 2573.24 239.785  13
  -4  -8   2 2434.76 299.055  16
   4  -8  -1 2036.55 213.154   7
   4  -8  -1 2281.85 267.542   4
   4   8  -1 2170.63 235.744   5
   4   8  -1 2002.43 222.078  20
   4  -8  -1 1923.52 190.796  15
   4   8  -1 1855.48 200.590  13
  -4  -8   1 1908.21 256.217  16
   4  -8   0 4048.48 368.385   8
   4  -8   0 3946.28 292.211   7
   4  -8   0 4071.77 352.718   4
   4   8   0 4257.22 292.123  20
   4  -8   0 3938.59 249.847  15
  -4  -8   0 4011.21 280.264  15
   4   8   0 4113.51 282.101  13
  -4  -8   0 4081.84 344.471  16
   4  -8   1-7.56518 184.626   8
   4  -8   1 128.812 134.073   7
   4   8   1-24.8133 96.4222  20
  -4  -8  -1 95.2217 74.7413  15
   4   8   1-42.5089 106.548  13
  -4  -8  -1 12.8425 165.779  16
   4   8   2 271.989 159.797  10
   4  -8   2 623.910 201.585   8
   4  -8   2 520.586 158.159   7
  -4  -8  -2 489.715 175.391  16
   4   8   3 280.889 151.655  10
   4  -8   3 91.1491 111.993   7
   4  -8   3-130.703 187.307   8
  -4  -8  -3-128.139 136.584  16
   4  -8   4 965.692 172.743   7
   4  -8   4 720.333 195.818   8
   4   8   4 688.034 166.602  10
  -4  -8  -4 695.923 149.112  16
   4  -8   5 139.167 82.4111   7
   4  -8   5-48.2250 175.497   8
   4   8   5 39.6779 124.521  10
  -4   8  -5 5.05635 100.540  19
   4  -8   6 3291.32 299.930   8
   4  -8   6 2944.87 191.112   7
   4   8   6 2665.47 227.807  10
  -4   8  -6 3114.90 218.385  19
   4   8   7 185.367 88.7604  10
   4  -8   7 4.83256 101.422   8
  -4   8  -7 48.2640 66.6453  19
  -4  -9  10 484.098 111.497   7
  -4  -9  10 360.051 79.1606  17
   4   9 -10 684.497 103.504  19
  -4  -9   9 2237.30 218.001   7
   4   9  -9 1972.89 178.402  19
  -4  -9   9 1862.16 203.613  17
   4   9  -9 2456.85 183.164  11
  -4  -9   8 1510.56 203.542   7
  -4  -9   8 1773.67 232.478  17
   4   9  -8 1538.49 182.975  19
   4   9  -8 1849.59 189.933  11
   4   9  -8 1669.47 154.695  13
  -4  -9   7 1193.17 203.133   7
  -4  -9   7 1407.04 252.070  17
   4   9  -7 1381.28 178.511  19
   4   9  -7 1353.96 191.271  11
  -4  -9   6 2351.20 244.869   7
   4   9  -6 2200.08 206.288  19
  -4  -9   6 2645.27 309.879  17
   4   9  -6 2412.00 231.674  11
  -4  -9   5 449.368 133.669   7
  -4  -9   5 468.204 177.382  17
  -4  -9   5 194.519 137.549  16
   4   9  -5 373.674 134.443  11
  -4  -9   4 218.469 149.587  17
  -4  -9   4 230.885 164.752  16
   4   9  -4 258.324 117.022  11
   4   9  -4 100.540 133.796  13
  -4  -9   3 578.223 179.776  17
  -4  -9   3 452.380 187.505  16
   4   9  -3 660.117 180.314  13
   4   9  -2 5222.41 329.604  20
   4  -9  -2 5094.83 290.450  15
   4   9  -2 5069.28 318.301  13
  -4  -9   2 5628.32 408.120  16
   4   9  -1 800.749 169.048  20
  -4  -9   1 1082.88 223.321  16
   4  -9  -1 758.425 138.498  15
  -4  -9   1 616.305 159.666  15
   4   9  -1 1002.97 174.478  13
   4  -9   0 1626.38 201.549   7
   4   9   0 1453.50 189.944  20
   4  -9   0 1701.67 177.248  15
  -4  -9   0 1919.42 207.175  15
   4   9   0 1909.58 205.914  13
  -4  -9   0 2029.98 262.080  16
   4  -9   1 502.100 155.283   7
   4  -9   1 402.554 183.844   8
   4   9   1 465.101 152.011  20
  -4  -9  -1 489.954 191.474  16
  -4  -9  -1 465.459 100.744  15
   4   9   1 457.540 143.580  13
   4   9   2 840.776 192.747  10
   4  -9   2 1056.86 182.934   7
   4  -9   2 726.473 220.617   8
  -4  -9  -2 878.329 194.972  16
   4   9   3 228.186 156.525  10
   4  -9   3-37.1043 155.011   8
   4  -9   3 354.328 126.728   7
  -4  -9  -3 241.983 121.582  16
   4  -9   4 714.648 196.419   8
   4  -9   4 793.188 142.845   7
   4   9   4 570.724 155.206  10
  -4  -9  -4 725.248 132.121  16
   4  -9   5 2337.56 255.385   8
   4  -9   5 2129.00 177.945   7
   4   9   5 1988.08 186.967  10
  -4   9  -5 2014.81 166.911  19
  -4  -9  -5 1568.45 131.032  16
   4   9   6 310.029 95.5053  10
   4  -9   6 486.922 125.292   8
  -4   9  -6 347.451 73.1722  19
  -4   9  -7 77.4422 51.1540  11
  -4 -10   9 265.007 77.8783   7
  -4 -10   8 148.002 97.7403   7
   4  10  -8-20.6679 58.5356  13
  -4 -10   7 5187.23 293.067   7
  -4 -10   7 5442.39 337.753  17
   4  10  -7 5935.19 290.572  11
   4  10  -7 5658.08 262.311  13
  -4 -10   6 423.728 113.329   7
  -4 -10   6 81.4997 134.179  17
   4  10  -6 68.3396 109.734  11
   4  10  -6 124.752 83.9706  13
  -4 -10   5 1332.68 162.769   7
  -4 -10   5 1195.79 176.274  16
   4  10  -5 1535.12 183.155  13
   4  10  -4 206.429 150.496  20
  -4 -10   4 423.136 135.974  16
   4  10  -4 107.639 120.706  13
   4  10  -3 13076.2 486.453  20
   4  10  -3 12366.0 463.283  13
  -4 -10   3 11839.0 527.937  16
   4  10  -2 152.486 134.070  20
  -4 -10   2 3.27104 119.607  15
  -4 -10   2 86.8919 123.490  16
   4  10  -2 353.066 138.568  13
   4  10  -1 2980.00 250.192  20
  -4 -10   1 2565.24 229.830  15
   4  10  -1 2581.40 225.397  13
  -4 -10   1 2613.46 286.408  16
   4  10   0 154.548 118.117  20
  -4 -10   0-9.54942 85.3057  15
   4  10   0 72.2350 103.798  13
  -4 -10   0 103.182 158.996  16
   4  10   1 1485.93 200.511  10
  -4 -10  -1 1182.56 131.860  15
  -4 -10  -1 1486.79 215.284  16
   4  10   2 248.439 135.708  10
   4 -10   2 388.445 119.603   8
  -4 -10  -2 487.870 148.306  16
   4  10   3 968.944 154.024  10
   4 -10   3 1136.96 182.783   8
  -4 -10  -3 775.335 138.038  16
   4 -10   4 171.625 120.437   8
   4  10   4 95.2739 100.126  10
  -4 -10  -4-14.4310 73.8873  16
   4  10   5 168.177 79.3765  10
   4 -10   5 285.620 100.864   8
  -4  10  -5 171.962 58.8660  11
   4  11  -8 142.968 54.8850  20
   4  11  -7 667.307 111.123  20
  -4 -11   7 488.564 105.788  15
   4  11  -7 597.463 82.9103  13
   4  11  -6 375.924 113.495  20
  -4 -11   6 220.021 106.463  15
   4  11  -6 330.351 92.7777  13
   4  11  -5-21.6256 111.290  20
  -4 -11   5-133.184 104.381  15
   4  11  -5-6.03992 77.5363  13
   4  11  -4 495.831 125.248  20
  -4 -11   4 468.908 135.529  15
   4  11  -4 523.669 127.483  13
  -4 -11   4 411.167 103.143  16
   4  11  -3-45.7815 90.5660  20
  -4 -11   3-6.44835 103.067  15
   4  11  -3-15.5591 94.2033  13
  -4 -11   3-31.9440 86.2259  16
   4  11  -2 508.269 126.680  20
  -4 -11   2 492.929 113.922  15
   4  11  -2 641.839 128.591  13
  -4 -11   2 471.102 137.749  16
   4  11  -1 267.473 95.2761  20
  -4 -11   1 268.317 83.7755  15
   4  11  -1 244.680 95.5821  13
  -4 -11   1 292.394 123.046  16
   4  11   0 697.429 147.899  10
  -4 -11   0 656.920 98.7757  15
  -4 -11   0 526.496 138.186  16
   4  11   1 57.0869 108.652  10
  -4 -11  -1-3.18681 92.6912  16
   4  11   2 673.687 123.276  10
  -4 -11  -2 736.119 123.496  16
   4  11   3 96.5602 82.3170  10
  -4 -11  -3 114.924 67.8562  16
   4  12  -5 258.762 68.5329  20
  -4 -12   5 306.353 75.2548  15
   4  12  -5 273.217 64.7149  13
   4  12  -4 429.782 80.0214  20
  -4 -12   4 338.650 77.5448  15
   4  12  -4 405.212 82.1494  13
   4  12  -3 167.516 66.2203  20
  -4 -12   3 85.7872 57.9219  15
   4  12  -3 166.522 79.1770  13
  -4 -12   3-5.86208 57.4555  16
   4  12  -2 461.812 106.522  10
   4  12  -2 356.967 82.3806  20
  -4 -12   2 321.723 73.7704  15
  -4 -12   2 360.533 79.9404  16
   4  12  -1 63.6180 77.5257  10
  -4 -12   1 109.068 64.5289  16
   4  12   0 3.59116 73.6474  10
  -4 -12   0 58.4668 57.3124  16
   4  12   1 291.053 68.6151  10
  -4 -12  -1 145.339 54.0632  16
   5   0 -14-42.2290 87.9387  21
   5   0 -13 83.9920 132.415  21
   5   0 -13 284.625 126.868  12
   5   0 -12 29.5833 144.148  21
   5   0 -12 40.0912 155.481  12
   5   0 -11 292.054 173.145  21
   5   0 -11 600.921 171.564  12
   5   0 -10 276.842 146.189  21
   5   0 -10-31.8781 114.090  12
   5   0  -9 9159.63 446.136  12
   5   0  -8-58.9564 39.7036   3
   5   0  -7 5828.19 304.434   3
   5   0  -7 6127.13 217.579   1
   5   0  -6 79.0546 92.8413   3
   5   0  -6 15.7183 51.3092   1
   5   0  -5 4552.44 277.852   2
   5   0  -5 4024.17 229.586   3
   5   0  -5 4033.60 148.962   1
   5   0  -4 40.6394 50.2163   1
   5   0  -4-57.9904 106.316   2
   5   0  -4 0.24121 82.1463   3
   5   0  -3 101645. 628.388   4
   5   0  -3 105944. 1113.45   2
   5   0  -2 6.82499 124.239   2
   5   0  -2 171.764 53.5429   4
   5   0  -1 104094. 808.179   4
   5   0  -1 114328. 1183.47   2
   5   0   0-158.556 125.200   2
  -5   0   0 3.18415 60.4780   1
  -5   0  -1 27186.2 515.586   1
  -5   0  -2 37.3180 82.1099   1
  -5   0  -3 35551.3 717.836   1
  -5   0  -4-41.5664 109.238   1
   5   0   4 51.4483 132.079  10
   5   0   4 133.170 100.524  14
  -5   0  -5 3772.17 318.333   1
   5   0   5 4051.89 336.915  10
   5   0   5 4269.94 338.756  14
   5   0   6-78.5212 128.584   6
   5   0   6-156.331 214.735  10
   5   0   6-137.109 143.263  14
  -5   0  -6 52.3938 161.826  12
   5   0   7 1231.60 189.091   6
   5   0   7 1382.72 270.483  10
  -5   0  -7 1341.93 243.258  12
   5   0   7 1658.00 228.362  14
   5   0   8-29.2558 79.2551   6
  -5   0  -8-39.8981 100.806  12
   5   0   9 55.5608 77.8216   6
  -5   0  -9 264.281 99.6957  12
  -5   0 -10 114.921 58.9912  12
   5  -1 -14-71.9786 81.6084  21
   5   1 -14 100.253 89.4550  21
   5   1 -13 15.6563 108.137  21
   5  -1 -13 354.364 144.272  21
   5   1 -13 81.7225 120.314  12
   5  -1 -13 176.889 122.613  12
   5   1 -12 1659.12 248.939  21
   5  -1 -12 1796.43 266.343  21
   5   1 -12 1955.01 245.873  12
   5  -1 -12 1657.73 251.328  12
   5  -1 -11 5316.65 391.899  21
   5  -1 -11 5276.66 387.073  12
   5   1 -11 5217.52 371.397  12
   5  -1 -10 1235.58 209.356  21
   5   1 -10 1184.41 163.609  19
   5   1 -10 1014.68 199.083  12
   5  -1 -10 957.474 201.142  12
   5   1  -9-57.2520 65.6996   1
   5  -1  -9 127.417 109.739   3
   5   1  -9 46.7809 77.9530  19
   5  -1  -9 119.504 122.953  21
   5   1  -9-137.961 102.499  12
   5  -1  -9 86.3615 107.019  12
   5  -1  -8 2030.83 212.488   3
   5   1  -8 2031.37 165.907   1
   5  -1  -7 1178.88 156.978   3
   5   1  -7 1054.06 138.200   3
   5   1  -7 1057.02 113.505   1
   5   1  -6 2775.48 235.763   2
   5   1  -6 2511.40 185.998   3
   5  -1  -6 2439.88 217.176   3
   5   1  -6 2305.05 166.481   1
   5   1  -5 58838.6 912.223   2
   5  -1  -5 60646.2 898.246   2
   5  -1  -5 58926.4 873.991   3
   5   1  -5 59270.4 718.820   1
   5   1  -5 60386.4 529.415   5
   5   1  -4 9086.40 361.993   2
   5  -1  -4 9459.27 339.432   2
   5  -1  -4 9468.20 350.861   3
   5   1  -4 10184.9 212.990   5
   5  -1  -3-15.1962 62.5396   4
   5   1  -3 26.3284 108.300   2
   5  -1  -3 70.6661 93.4077   2
   5  -1  -3 31.1665 91.8270   3
   5   1  -2 445.579 40.7764   4
   5  -1  -2 593.125 84.5791   4
   5   1  -2 606.523 141.459   2
   5  -1  -2 477.680 118.828   2
   5  -1  -1 9162.73 279.073   4
   5   1  -1 8299.55 198.343   4
   5   1  -1 8997.25 364.827   2
   5  -1  -1 9428.65 340.559   2
   5  -1   0 45484.9 667.333   4
  -5   1   0 45506.5 538.083   1
   5   1   0 46146.9 874.487   2
   5  -1   0 46658.8 803.473   2
  -5   1  -1 3751.80 185.846   1
   5  -1   1 4211.84 285.187   2
  -5  -1  -1 4002.04 225.042   1
  -5   1  -2 6823.06 273.736   1
  -5  -1  -2 6575.84 306.822   1
  -5   1  -3 53.9663 76.0845   1
  -5  -1  -3-106.998 95.4459   1
  -5   1  -4 32.7625 99.2531   1
  -5  -1  -4 56.1125 108.797   1
   5  -1   4 46.8386 105.536   6
   5  -1   4-90.6623 147.250  10
   5   1   4 80.3466 131.733  10
   5  -1   4-446.740 133.354   8
   5  -1   4-148.990 132.452  14
   5   1   4 114.025 127.883  14
  -5   1  -5 4536.47 330.954   1
  -5  -1  -5 4850.51 359.813   1
   5  -1   5 4360.54 316.521   6
   5  -1   5 4404.22 337.753  14
   5   1   5 4267.87 317.923  14
   5   1   5 4609.45 343.571  10
   5  -1   5 4230.98 366.919  10
   5  -1   6 3198.86 296.026   6
  -5   1  -6 3518.98 337.375  12
  -5  -1  -6 3325.37 338.033  12
   5   1   6 3785.28 350.886  10
   5  -1   6 3478.30 318.184  14
   5  -1   6 3482.91 368.565  10
   5   1   6 3159.11 285.252  14
   5  -1   7 257.953 160.314   6
   5   1   7 457.681 149.335   6
   5   1   7 230.354 207.699  10
  -5   1  -7 199.429 161.762  12
  -5  -1  -7 90.9281 170.484  12
   5   1   7 404.409 160.357  14
   5  -1   8 95.4542 126.953   6
   5   1   8 187.200 101.555   6
  -5   1  -8 44.5647 113.599  12
  -5  -1  -8 181.454 142.703  12
   5  -1   9 742.298 130.057   6
   5   1   9 777.473 126.063   6
  -5   1  -9 1199.51 168.963  12
  -5  -1  -9 1323.99 176.201  12
  -5  -1 -10 37.6867 61.1936  12
   5   2 -14 584.709 126.725  21
   5  -2 -14 833.329 133.736  21
   5   2 -13 1017.18 184.243  21
   5  -2 -13 937.956 152.387  21
   5  -2 -13 989.642 175.529  12
   5   2 -12-138.910 101.811  19
   5  -2 -12-11.6986 124.255  21
   5   2 -12 122.475 123.888  12
   5  -2 -12-46.3322 128.996  12
   5   2 -11 1318.33 180.674  19
   5  -2 -11 1224.15 232.237  21
   5   2 -11 1202.96 203.191  12
   5  -2 -11 1323.57 238.320  12
   5   2 -10 695.336 115.087   1
   5  -2 -10 986.973 165.731   3
   5   2 -10 721.422 146.706  19
   5  -2 -10 512.855 189.467  21
   5   2 -10 837.124 175.983  12
   5  -2 -10 806.648 199.890  12
   5  -2  -9 93.1007 138.249   3
   5   2  -9 28.2260 78.5357   1
   5  -2  -9 162.954 148.083  21
   5   2  -9 162.256 89.3599  19
   5   2  -9 199.863 102.366  12
   5  -2  -9 216.035 123.033  12
   5  -2  -8 2327.84 253.298   3
   5   2  -8 2656.45 210.710   1
   5  -2  -8 2570.05 264.587  21
   5   2  -8 2894.98 210.578  19
   5  -2  -8 2721.67 251.855  12
   5  -2  -7 8524.45 425.475   3
   5   2  -7 8678.11 342.144   1
   5   2  -6 25712.4 675.652   2
   5  -2  -6 24803.0 656.398   3
   5   2  -5 4437.42 287.642   2
   5  -2  -5 4499.72 278.169   3
   5   2  -5 3884.81 234.972   1
   5   2  -5 4277.55 182.052   5
   5  -2  -4 1820.57 150.158   4
   5  -2  -4 1507.78 157.805   2
   5  -2  -4 1484.17 171.545   3
   5   2  -4 1746.62 124.925   5
   5   2  -4 1733.25 204.377   2
   5  -2  -3 26908.9 513.558   2
   5  -2  -3 26914.8 486.821   4
   5  -2  -3 28026.2 607.662   3
   5   2  -3 28551.9 441.960   5
   5  -2  -2 881.452 117.012   4
   5   2  -2 961.223 174.774   2
   5  -2  -2 957.077 125.571   2
   5  -2  -1 47381.8 688.979   4
   5   2  -1 49103.7 870.288   2
   5  -2  -1 48225.7 698.261   2
   5  -2   0 1600.42 165.653   4
  -5   2   0 2144.17 113.941   1
   5   2   0 1979.76 239.776   2
   5  -2   0 1950.79 175.362   2
   5  -2   1 11886.0 415.423   4
  -5   2  -1 12017.8 302.579   1
   5   2   1 11952.7 520.652   2
   5  -2   1 11958.4 435.518   2
  -5  -2  -2 5669.12 305.863   1
   5  -2   2 5812.02 329.056   4
  -5   2  -2 5895.26 250.753   1
   5  -2   3 8912.00 436.860   4
  -5   2  -3 9786.32 363.580   1
  -5  -2  -3 9396.63 421.284   1
   5   2   3 9354.98 365.949  10
   5  -2   3 9407.74 420.203  14
  -5  -2  -4 191.357 130.136   1
   5  -2   4 56.3568 135.419   4
   5  -2   4 102.530 123.891   6
  -5   2  -4 108.330 86.4033   1
   5  -2   4 189.506 123.552   8
   5  -2   4-168.315 158.909  10
   5   2   4 143.220 137.133  10
   5  -2   4 92.7484 133.894  14
   5  -2   5 5618.40 431.758   4
  -5   2  -5 5411.61 340.180   1
  -5  -2  -5 5570.22 398.892   1
   5  -2   5 5440.75 398.189   8
   5   2   5 5144.52 348.982  10
   5  -2   5 4872.41 350.575   6
  -5   2  -5 5759.65 384.067  12
   5  -2   5 4734.13 373.930  14
   5   2   5 4829.53 320.627  14
   5  -2   6 1582.26 238.464   6
   5   2   6 1814.53 271.920  10
  -5   2  -6 2191.10 264.687  12
  -5  -2  -6 1418.43 254.509  12
   5   2   6 1304.81 219.330  14
   5  -2   7 164.962 137.641   6
   5   2   7 95.9162 204.581  10
  -5   2  -7 7.67550 115.246  12
  -5  -2  -7 68.5725 154.859  12
   5   2   7 95.8384 129.724  14
   5  -2   8 94.8177 103.321   6
   5   2   8 13.0503 105.320   6
   5   2   8-138.585 181.421  10
  -5   2  -8-5.83763 91.0626  12
  -5  -2  -8 23.1515 122.827  12
   5  -2   9-9.71598 68.8761   6
   5   2   9-106.199 71.0357   6
  -5   2  -9-89.3571 57.1863  19
  -5   2  -9-118.802 78.7608  12
  -5  -2  -9 25.3331 91.6533  12
  -5  -2 -10 66.2861 45.9010  12
   5   3 -14 49.5335 77.5981  21
   5  -3 -14 2.60859 28.2239  21
   5   3 -13 105.063 106.517  21
   5  -3 -13 129.065 106.452  21
   5   3 -13 108.915 80.1822  19
   5  -3 -13-30.9804 103.395  12
   5  -3 -12 101.677 149.774  21
   5   3 -12 34.1749 90.9069  19
   5  -3 -12 55.6512 120.682  12
   5   3 -11 1520.36 200.599  19
   5  -3 -11 2062.52 261.519  21
   5  -3 -11 1809.00 256.752  12
   5   3 -11 1671.71 223.576  12
   5  -3 -10 50.4244 159.555   3
   5   3 -10-213.297 106.947   1
   5   3 -10-30.7293 105.073  19
   5  -3 -10 66.1898 183.954  21
   5   3 -10 75.0920 95.9850  12
   5  -3 -10 185.754 146.602  12
   5  -3  -9 4754.79 384.310   3
   5   3  -9 5110.97 312.921   1
   5  -3  -9 5079.37 399.347  21
   5   3  -9 4867.44 302.563  19
   5  -3  -9 5402.71 359.240  12
   5   3  -9 5574.55 346.342  12
   5  -3  -8 9175.03 487.560   3
   5   3  -8 9097.02 393.804   1
   5   3  -8 9066.18 387.612  19
   5  -3  -8 9590.07 508.268  21
   5  -3  -8 9426.84 447.089  12
   5   3  -8 9296.73 414.895  12
   5  -3  -7 9600.62 471.141   3
   5   3  -7 9131.90 391.201   1
   5   3  -6 294.473 118.758   1
   5   3  -6 440.640 137.772   2
   5  -3  -6 274.323 135.591   3
   5   3  -5 2996.25 252.207   2
   5  -3  -5 2953.77 250.472   3
   5   3  -5 2552.98 226.437   1
   5   3  -5 2530.14 167.083   5
   5  -3  -4 254.947 114.170   4
   5   3  -4 194.453 130.589   2
   5  -3  -4 95.6651 128.350   3
   5   3  -4 60.4396 78.0489   5
   5  -3  -3 70525.5 893.222   4
   5  -3  -3 70833.8 1029.03   3
   5   3  -3 70178.2 792.745   5
   5   3  -3 72551.5 1115.88   2
   5  -3  -2 917.721 98.0005   2
   5  -3  -2 690.549 133.282   4
   5   3  -2 1078.95 183.339   2
   5  -3  -2 1016.87 171.165   3
   5   3  -2 921.352 116.922   5
   5  -3  -1 12312.0 403.703   4
   5   3  -1 12876.8 489.044   2
   5  -3  -1 12452.1 318.751   2
   5   3   0 1071.99 210.155   2
   5  -3   0 966.066 153.189   4
   5  -3   1 8697.72 380.871   4
   5   3   1 8876.71 484.614   2
   5  -3   2 2080.12 228.626   4
  -5   3  -2 1971.05 153.201   1
   5   3   2 1628.98 253.859   2
   5  -3   3-19.3938 139.877   4
  -5   3  -3 22.1944 68.7017   1
   5  -3   3-8.98425 76.5014   6
   5  -3   3-111.617 106.838   8
   5   3   3-108.062 117.527  10
   5  -3   3 57.1479 136.483  14
   5  -3   4 3554.95 340.359   4
  -5   3  -4 3293.00 249.578   1
   5   3   4 3092.23 252.854  10
   5  -3   4 3541.34 333.048   8
   5  -3   4 3194.36 280.803   6
   5  -3   5 4328.33 421.485   4
   5  -3   5 4760.66 389.049   8
   5  -3   5 4054.59 341.061   6
   5   3   5 4563.25 335.916  10
  -5   3  -5 5056.07 365.279  12
  -5  -3  -5 4687.80 383.414  12
   5   3   5 4531.76 314.161  14
   5  -3   6 149.162 148.945   6
   5  -3   6 138.244 144.362   8
   5   3   6 112.050 200.010  10
  -5   3  -6-229.619 130.158  12
  -5  -3  -6 41.4572 167.571  12
   5   3   6 104.921 126.943  14
   5  -3   7 8377.54 460.256   6
  -5   3  -7 7114.42 379.822  12
  -5  -3  -7 8456.35 473.536  12
   5   3   7 6355.04 352.115  14
   5   3   7 10073.6 477.512  10
   5  -3   8 785.133 176.912   6
   5   3   8 657.770 119.988   6
   5   3   8 800.808 193.271  10
  -5  -3  -8 791.942 167.945  12
   5  -3   9 811.608 127.061   6
  -5   3  -9 786.386 107.551  19
  -5  -3  -9 843.154 131.999  12
  -5  -4  14 361.735 60.5564   7
   5   4 -14 386.574 97.6804  21
   5   4 -13 202.063 93.7235  21
   5   4 -13 258.230 69.2903  19
   5  -4 -13-28.2207 78.6845  21
  -5  -4  13 48.5800 66.1293  17
   5  -4 -12-90.7898 119.836  21
   5   4 -12-10.8624 78.7097  19
   5  -4 -12-92.7058 99.8177  12
   5  -4 -11 831.696 212.064  21
   5   4 -11 968.642 175.496  19
   5  -4 -11 770.594 171.233  12
   5   4 -10 2144.42 231.688  19
   5  -4 -10 2235.91 308.782  21
   5  -4 -10 2337.99 269.805  12
   5  -4  -9 4746.97 417.878   3
   5   4  -9 4676.85 320.786   1
   5   4  -9 4298.55 306.638  19
   5  -4  -9 4965.51 415.899  21
   5  -4  -9 4091.61 333.424  12
   5   4  -9 4603.00 268.946  11
   5  -4  -8 1837.24 267.040   3
   5   4  -8 1899.00 213.438   1
   5  -4  -8 1951.17 275.209  21
   5   4  -8 1886.98 198.422  19
   5  -4  -8 1961.28 208.143  12
   5   4  -8 1923.65 175.321  11
   5  -4  -7 5221.20 384.075   3
   5   4  -7 5798.16 339.644   1
   5   4  -7 5613.58 306.412  19
   5  -4  -7 5754.25 405.337  21
   5   4  -7 5842.39 287.716  11
   5   4  -6 5438.07 341.813   2
   5  -4  -6 5125.28 365.118   3
   5   4  -6 5056.26 332.286   1
   5   4  -6 5430.42 275.173   5
   5   4  -5 5391.98 332.249   2
   5  -4  -5 5100.57 336.681   3
   5   4  -5 5019.04 323.948   1
   5   4  -5 4657.04 250.741   5
   5  -4  -4 569.979 131.154   4
   5   4  -4 680.748 148.254   2
   5  -4  -4 538.672 156.678   3
   5   4  -4 711.938 123.651   5
   5  -4  -3 6755.97 326.311   4
   5  -4  -3 6604.67 358.592   3
   5   4  -3 6557.88 281.907   5
   5   4  -3 7131.66 389.542   2
   5  -4  -2 57573.1 912.264   4
   5  -4  -2 55223.4 963.641   3
   5   4  -2 55789.8 807.817   5
   5   4  -2 56090.1 1016.05   2
   5  -4  -1 28988.5 677.589   4
   5   4  -1 28152.5 582.772   5
   5   4  -1 28347.0 753.349   2
   5  -4   0 1163.16 173.278   4
   5   4   0 1475.04 221.250   2
   5  -4   1 6947.85 370.399   4
   5   4   1 7185.50 450.073   2
   5  -4   2 3133.92 282.180   4
   5   4   2 3444.90 346.344   2
   5  -4   2 3391.08 299.234   8
   5   4   2 3604.90 246.635  10
   5   4   3 293.802 164.310   2
   5  -4   3 406.878 198.355   4
   5  -4   3 73.5392 110.893   6
   5  -4   3 470.282 124.310   8
   5   4   3 274.798 144.459  10
   5   4   4 512.834 207.335   2
   5  -4   4 632.759 211.572   4
   5  -4   4 444.061 156.672   6
   5   4   4 410.926 157.771  10
   5  -4   4 233.468 167.584   8
   5  -4   5 1864.81 259.991   8
   5  -4   5 1979.45 254.935   6
   5   4   5 2466.63 272.439  10
  -5  -4  -5 1579.99 260.944  12
   5  -4   6 177.031 136.793   6
   5  -4   6 600.375 197.538   8
   5   4   6 369.024 187.438  10
  -5  -4  -6 280.798 160.492  12
   5   4   6 352.006 119.218  14
   5  -4   7 579.886 169.520   6
   5  -4   7 412.431 150.550   8
   5   4   7 502.285 186.206  10
  -5  -4  -7 518.677 163.499  12
   5  -4   8 85.5038 106.505   6
   5   4   8 231.768 140.838  10
  -5  -4  -8 59.2744 71.0171  12
   5  -4   9-3.83149 62.2517   6
  -5   4  -9 20.0457 52.7042  19
  -5  -4  -9 125.127 54.0679  12
   5   5 -13 74.2614 82.8009  21
   5  -5 -13-59.7093 44.1838  21
   5   5 -13 41.8248 62.6335  19
  -5  -5  13 126.364 66.0528  17
   5   5 -12-234.355 100.519  19
  -5  -5  12-201.057 101.197  17
   5   5 -11-141.199 125.095  19
   5  -5 -11 69.1398 133.669  21
   5   5 -10 294.562 143.397  19
   5  -5 -10 120.160 155.426  21
   5  -5 -10 183.692 109.250  12
   5   5 -10 63.4374 84.1987  11
   5   5  -9 472.423 155.691  19
   5  -5  -9 555.883 198.181  21
   5   5  -9 381.430 126.918  11
   5  -5  -8 2521.25 317.713   3
   5   5  -8 2968.98 281.894   1
   5  -5  -8 3004.68 354.008  21
   5   5  -8 3060.69 257.489  19
   5   5  -8 2732.91 234.253  11
   5   5  -7 334.732 139.523   1
   5  -5  -7 409.520 180.822   3
   5   5  -7 570.984 140.606   5
   5   5  -7 481.367 133.001  19
   5  -5  -7 484.954 197.197  21
   5   5  -7 460.289 113.721  11
   5  -5  -6 3947.30 343.972   3
   5   5  -6 3769.62 312.947   1
   5   5  -6 3341.98 247.200   5
   5  -5  -6 3977.05 356.118  21
   5   5  -6 3795.94 255.220  19
   5   5  -6 3777.44 245.103  11
   5   5  -5 14947.6 550.404   2
   5  -5  -5 13724.1 579.684   3
   5   5  -5 13923.3 564.656   1
   5   5  -5 13325.5 444.987   5
   5  -5  -5 13098.8 557.462  21
   5  -5  -4 90.0533 121.045   4
   5   5  -4-122.722 114.652   2
   5  -5  -4 37.3786 124.954   3
   5   5  -4 0.62560 84.4463   5
   5  -5  -3 22234.2 630.725   4
   5  -5  -3 21989.6 665.401   3
   5   5  -3 22165.3 556.921   5
   5   5  -3 22611.6 674.729   2
   5  -5  -2 670.233 165.640   4
   5   5  -2 330.411 158.230   2
   5  -5  -2 684.124 159.407   3
   5   5  -2 641.070 136.816   5
   5  -5  -1 33429.8 788.753   4
   5   5  -1 33259.4 703.633   5
   5   5  -1 32828.6 841.345   2
   5  -5   0 1445.78 207.757   4
   5   5   0 1747.54 222.702   2
   5  -5   1 54.4826 117.023   8
   5  -5   1-333.355 83.6728   7
   5  -5   1 120.067 106.011   6
   5   5   1 30.0748 104.892  10
   5   5   1 46.8554 118.661   2
   5  -5   1 66.8563 109.361   4
   5  -5   1 35.2266 95.2128  18
   5   5   1 49.6777 100.284  20
  -5  -5  -1-43.4154 49.2785  16
   5   5   2 1077.77 214.676   2
   5  -5   2 1549.20 221.002   4
   5  -5   2 1227.59 218.375   8
   5  -5   2 1227.43 158.555   7
   5  -5   2 1267.85 185.015   6
   5   5   2 1452.08 185.025  10
  -5  -5  -2 1381.50 162.146  16
   5   5   3 1259.05 256.076   2
   5  -5   3 1428.00 252.146   4
   5  -5   3 1178.90 169.533   7
   5  -5   3 1218.20 244.912   8
   5  -5   3 1210.70 218.047   6
   5   5   3 1162.51 188.234  10
   5  -5   4 555.829 212.715   8
   5  -5   4 664.446 192.014   6
   5   5   4 601.405 172.877  10
  -5  -5  -4 634.761 164.475  12
   5  -5   5 481.656 208.128   6
   5  -5   5 569.671 216.859   8
   5   5   5 648.990 193.619  10
  -5  -5  -5 574.636 165.065  12
   5   5   6 3350.97 295.442  10
   5  -5   6 3251.09 312.112   6
   5  -5   6 3410.46 342.249   8
  -5  -5  -6 2825.43 273.889  12
   5   5   6 2399.66 223.459  14
   5  -5   7 863.512 192.623   6
   5  -5   7 826.385 172.700   8
   5   5   7 1022.56 208.361  10
  -5  -5  -7 589.418 119.544  12
   5  -5   8 1489.64 158.639   8
   5  -5   8 1212.30 163.141   6
  -5   5  -8 1639.78 162.132  19
  -5  -5  -8 1063.23 131.514  12
   5   5   8 1446.71 176.930  10
  -5   5  -9-39.1519 50.5300  19
  -5  -6  13 162.448 71.5210   7
   5   6 -13 273.304 76.5963  21
   5   6 -13 272.164 73.1150  19
   5  -6 -12 76.4584 35.2140  21
   5   6 -12 81.0250 84.5294  19
  -5  -6  12 135.795 92.0762  17
   5  -6 -11-123.308 133.149  21
   5   6 -11 22.4162 110.310  19
   5   6 -11 68.1823 59.3493  11
  -5  -6  11 77.8643 126.722  17
   5   6 -10-64.4571 141.697  19
   5  -6 -10-104.118 156.581  21
   5   6 -10-64.9712 92.1254  11
   5  -6  -9 170.754 178.245  21
   5   6  -9 493.899 163.629  19
   5   6  -9 209.819 120.266  11
   5   6  -8 4119.77 300.134  19
   5  -6  -8 3482.72 370.384  21
   5   6  -8 3683.53 264.084  11
   5  -6  -7 3013.79 341.779   3
   5   6  -7 3171.92 333.841   1
   5   6  -7 2813.24 266.925   5
   5   6  -7 3348.61 262.308  19
   5  -6  -7 3059.88 353.380  21
   5   6  -7 3138.91 250.507  11
   5   6  -6 0.58922 141.073   1
   5  -6  -6 114.720 175.288   3
   5   6  -6-56.0806 128.112   5
   5   6  -6 39.4739 91.6298  19
   5  -6  -6 209.337 143.684  21
   5   6  -6-86.8076 104.419  11
   5   6  -5 397.193 182.382   1
   5  -6  -5 507.914 171.759   3
   5   6  -5 681.052 153.513   5
   5   6  -5 701.687 116.677  19
   5  -6  -5 592.228 180.686  21
  -5  -6   5 908.441 158.462  17
   5   6  -5 516.272 136.259  11
   5  -6  -4 24629.5 781.629   3
   5   6  -4 24060.8 636.324   5
  -5  -6   4 22672.7 665.664  17
   5  -6  -4 24314.3 742.595  18
   5   6  -4 23911.1 587.062  19
   5   6  -4 24192.5 585.297  11
   5   6  -3 15915.5 579.293   2
   5  -6  -3 16742.2 598.315   4
   5  -6  -3 15364.7 596.793   3
   5   6  -3 15547.4 510.573   5
   5  -6  -3 15948.6 609.173  18
  -5  -6   3 16440.5 548.872  17
   5   6  -3 16105.5 471.895  13
   5   6  -3 15079.7 461.049  11
   5  -6  -2 4813.61 349.738   4
   5  -6  -2 5051.09 346.107   3
   5   6  -2 4755.39 303.493   5
   5   6  -2 4905.25 346.029   2
   5  -6  -2 4551.42 355.698  18
   5   6  -2 5067.11 278.998  13
   5  -6  -1-97.6681 113.530   8
   5  -6  -1 1.29209 85.4317   7
   5  -6  -1 43.6271 105.101   4
   5   6  -1-21.9374 102.533   2
   5   6  -1 28.4691 88.9969   5
   5  -6  -1-91.8780 125.337  18
   5   6  -1-43.9036 96.1341  20
   5   6  -1-42.7939 92.6541  13
   5  -6   0 847.885 140.606   7
   5  -6   0 517.151 175.005   8
   5   6   0 886.985 188.297   2
   5  -6   0 834.395 182.304   4
   5   6   0 669.337 139.232  20
   5  -6   0 859.714 196.890  18
  -5  -6   0 774.767 166.489  16
   5   6   0 708.819 142.860  13
   5  -6   1 178.618 105.112   7
   5   6   1 113.956 130.764  10
   5  -6   1-10.0077 137.631   6
   5  -6   1-108.990 130.833   8
   5   6   1 64.9633 112.204   2
   5  -6   1 123.605 149.922   4
   5   6   1 59.8743 88.7236  20
  -5  -6  -1-227.548 102.565  16
   5   6   2 1416.40 240.292   2
   5  -6   2 1387.94 244.757   4
   5   6   2 1653.72 215.007  10
   5  -6   2 1267.53 207.361   6
   5  -6   2 1377.52 176.077   7
   5  -6   2 1208.09 231.167   8
  -5  -6  -2 1067.86 185.032  16
   5  -6   3 1372.27 178.936   7
   5   6   3 1613.48 236.493  10
   5  -6   3 1415.14 237.878   6
   5  -6   3 1780.60 289.049   8
   5  -6   4 439.177 115.705   7
   5  -6   4 313.370 217.751   8
   5  -6   4 180.611 158.498   6
   5   6   4 214.966 165.491  10
   5  -6   5 107.865 153.593   6
   5   6   5-92.1300 162.111  10
   5  -6   5 37.6562 164.485   8
   5  -6   6 667.845 202.621   8
   5  -6   6 916.359 185.076   6
   5   6   6 817.460 180.538  10
   5  -6   7-48.4453 92.4085   6
   5  -6   7-188.276 113.763   8
   5   6   7 12.3951 120.579  10
   5  -6   8-33.5699 70.5545   6
   5  -6   8 152.805 69.9904   8
   5   6   8 216.423 92.5962  10
  -5   6  -8 41.8400 70.6091  19
  -5  -7  12 465.630 101.523   7
   5   7 -12 428.271 94.8358  19
  -5  -7  12 381.147 81.3039  17
  -5  -7  11-58.4708 115.425   7
   5   7 -11-55.4613 101.509  19
  -5  -7  11-76.6769 75.5468  17
   5  -7 -10 170.962 122.831  21
   5   7 -10 270.384 126.715  19
  -5  -7  10-6.52492 115.454  17
   5   7 -10 440.916 95.2564  11
   5   7  -9 1023.42 189.150  19
   5  -7  -9 1172.46 233.105  21
  -5  -7   9 1258.68 241.775  17
   5   7  -9 934.997 161.267  11
   5  -7  -8 81.7562 179.111  21
   5   7  -8-28.4063 111.376  19
  -5  -7   8 32.4501 177.152  17
   5   7  -8-2.96324 107.660  11
  -5  -7   7 3159.01 335.066  17
   5  -7  -7 3129.49 349.333  21
   5   7  -7 2899.49 260.856  19
   5   7  -7 2965.70 250.266  11
   5   7  -6 365.000 156.161   1
   5  -7  -6 65.4179 197.731   3
   5   7  -6 624.940 171.279   5
   5   7  -6 523.529 131.891  19
  -5  -7   6 416.698 159.716  17
   5   7  -6 395.189 126.829  11
   5   7  -5 0.66835 161.311   1
   5  -7  -5-15.4736 153.960   3
   5   7  -5 79.8955 131.940   5
   5   7  -5-191.289 90.1477  19
   5   7  -5 99.4199 84.6635  11
  -5  -7   5-94.8590 110.083  17
   5  -7  -4 941.779 219.995   3
   5   7  -4 1089.32 183.173   5
   5   7  -4 711.895 123.454  19
   5  -7  -4 813.432 192.761  18
   5   7  -4 892.608 149.921  11
  -5  -7   4 749.304 170.290  17
   5   7  -4 958.601 160.184  13
   5  -7  -3 3464.77 318.810   4
   5  -7  -3 3608.91 341.008   3
   5   7  -3 3207.32 271.729   5
  -5  -7   3 3116.86 279.339  17
   5  -7  -3 3527.49 317.263  18
   5   7  -3 3210.64 248.207  13
   5  -7  -2 8899.60 501.029   4
   5   7  -2 7857.19 406.772   5
   5  -7  -2 8614.64 480.397  18
  -5  -7   2 8584.79 425.032  17
   5   7  -2 8366.64 380.156  20
   5   7  -2 7673.54 355.430  13
   5  -7  -1 92.8472 109.397   7
   5  -7  -1 401.268 180.738   8
   5  -7  -1 601.458 168.092   4
   5   7  -1 139.644 111.847   5
  -5  -7   1 366.387 116.989  17
   5  -7  -1 285.247 176.382  18
   5   7  -1 138.840 112.654  20
  -5  -7   1-9.98931 134.599  16
   5   7  -1 113.258 108.141  13
   5  -7   0 269.893 114.946   7
   5  -7   0-49.8441 120.593   8
   5  -7   0-13.8344 126.560   4
   5   7   0-53.1844 91.6595  20
  -5  -7   0 6.27401 121.502  16
   5   7   0 117.614 110.361  13
   5  -7   1 6495.84 459.863   8
   5   7   1 7178.78 375.800  10
   5  -7   1 6374.77 348.158   7
   5  -7   1 6927.78 451.066   4
   5   7   1 6332.61 350.712  20
  -5  -7  -1 6599.35 409.169  16
   5  -7   2 40.4751 107.050   7
   5   7   2-19.4297 163.392  10
   5  -7   2 344.328 198.478   8
  -5  -7  -2-96.0831 105.697  16
   5   7   3 406.806 186.549  10
   5  -7   3 323.186 175.812   6
   5  -7   3 349.934 122.321   7
   5  -7   3 554.598 236.498   8
  -5  -7  -3 410.101 127.404  16
   5  -7   4 2369.99 286.763   6
   5  -7   4 2231.34 319.575   8
   5   7   4 1754.05 236.774  10
   5  -7   4 2105.77 200.733   7
   5   7   5 129.723 128.184  10
   5  -7   5 274.851 150.918   6
   5  -7   5 283.329 190.091   8
   5  -7   6 1442.31 226.570   8
   5   7   6 1333.83 196.347  10
   5  -7   6 1606.03 204.122   6
   5   7   7-58.7624 89.5004  10
   5  -7   7 143.498 107.600   8
  -5   7  -7 43.9135 63.7817  19
  -5  -8  11 56.2556 90.0781   7
  -5  -8  11 43.1811 68.7806  17
   5   8 -11 130.145 88.0797  19
  -5  -8  10 115.089 98.3054   7
  -5  -8  10 107.391 119.624  17
   5   8 -10 149.617 111.899  19
   5   8 -10 142.256 72.2634  11
  -5  -8   9 2281.30 256.350   7
   5   8  -9 2414.41 224.460  19
  -5  -8   9 2229.82 267.537  17
   5   8  -9 2214.39 199.086  11
  -5  -8   8 374.958 148.820   7
   5   8  -8 219.442 130.664  19
   5   8  -8 247.240 130.265  11
  -5  -8   8 384.003 185.810  17
   5   8  -8 312.975 90.2517  13
  -5  -8   7 1024.02 188.214   7
   5   8  -7 1037.85 170.117  19
  -5  -8   7 1134.51 197.163  16
  -5  -8   7 1219.88 254.137  17
   5   8  -7 995.015 177.812  11
   5   8  -7 1346.58 167.675  13
  -5  -8   6 2270.33 247.742   7
  -5  -8   6 2691.26 304.307  17
   5   8  -6 2273.35 215.833  19
   5   8  -6 2935.20 251.460  11
   5   8  -6 2793.94 232.566  13
  -5  -8   6 2366.35 283.113  16
  -5  -8   5 2527.35 284.940  17
   5   8  -5 2184.86 191.666  19
   5   8  -5 2413.01 226.767  11
   5   8  -5 2649.80 243.350  13
  -5  -8   5 2301.61 286.783  16
  -5  -8   4 4939.02 365.679  17
  -5  -8   4 4727.34 394.588  16
   5   8  -4 4594.34 291.419  11
   5   8  -4 4865.10 306.390  13
  -5  -8   3 4378.67 335.366  17
  -5  -8   3 4650.92 389.494  16
   5   8  -3 4534.83 299.227  13
   5   8  -2 1627.34 208.253  20
  -5  -8   2 1503.26 209.775  17
  -5  -8   2 1561.35 256.327  16
   5   8  -2 1363.01 191.150  13
   5   8  -1 190.131 125.537  20
  -5  -8   1 12.0395 111.330  16
   5   8  -1 264.453 131.161  13
   5  -8   0 94.4414 119.882   7
   5   8   0 242.413 138.225  20
  -5  -8   0 71.6416 148.109  16
   5   8   0 90.2189 122.253  13
   5   8   1-4.46174 157.480  10
   5  -8   1 121.838 129.091   7
   5  -8   1 100.047 172.099   8
   5   8   1 81.8509 125.253  20
  -5  -8  -1 100.802 147.143  16
   5  -8   2 6674.74 476.127   8
   5   8   2 7678.92 385.550  10
   5  -8   2 6324.62 345.763   7
  -5  -8  -2 6513.59 395.230  16
   5  -8   3-65.4753 167.165   8
   5  -8   3 63.1072 105.694   7
   5   8   3-3.86847 153.767  10
  -5  -8  -3-283.138 123.672  16
   5  -8   4 525.273 189.765   8
   5  -8   4 691.143 133.481   7
   5   8   4 695.489 163.558  10
   5  -8   5 197.310 147.965   8
   5   8   5 267.353 135.389  10
  -5   8  -5 172.201 77.6099  19
   5   8   6 160.956 105.642  10
   5  -8   6 213.232 125.105   8
  -5   8  -6 374.011 89.5143  19
   5  -8   7 172.860 72.8235   8
  -5  -9  10-19.7035 79.5915   7
  -5  -9  10 66.0258 65.2983  17
  -5  -9   9 97.0118 91.0952   7
   5   9  -9 104.944 93.3968  19
  -5  -9   9 131.655 103.919  17
  -5  -9   8-56.7846 90.7321   7
  -5  -9   8 239.616 131.109  17
   5   9  -8 199.596 116.863  19
   5   9  -8 9.22520 101.533  11
   5   9  -8-0.46724 49.6930  13
  -5  -9   7 328.665 125.260   7
  -5  -9   7 464.705 202.252  17
   5   9  -7 579.435 131.294  19
   5   9  -7 362.488 131.325  11
   5   9  -7 512.760 114.670  13
  -5  -9   6-78.7544 39.3987   7
  -5  -9   6 18.1685 131.163  17
  -5  -9   6 155.326 121.720  16
   5   9  -6 51.5564 104.743  11
   5   9  -6-45.1428 101.512  13
  -5  -9   5 667.464 188.451  17
  -5  -9   5 600.329 199.938  16
   5   9  -5 532.543 143.892  13
  -5  -9   4-137.713 143.899  17
  -5  -9   4-155.718 157.751  16
   5   9  -4 0.36513 136.148  13
   5   9  -3 11085.7 462.085  20
   5   9  -3 11030.5 442.399  13
  -5  -9   3 11052.2 547.837  16
   5   9  -2 1856.72 220.622  20
   5   9  -2 1899.79 212.355  13
  -5  -9   2 1839.56 254.898  16
   5   9  -1 854.708 165.886  20
  -5  -9   1 1171.40 223.412  16
  -5  -9   1 819.630 151.710  15
   5   9  -1 836.500 160.600  13
   5   9   0 1071.83 175.384  20
  -5  -9   0 1130.47 226.739  16
   5  -9   1 283.333 162.089   8
   5   9   1 149.815 156.416  10
  -5  -9  -1 311.986 151.780  16
   5   9   2 1057.63 193.994  10
   5  -9   2 713.819 208.837   8
  -5  -9  -2 973.858 178.866  16
   5  -9   3 150.813 131.310   8
   5   9   3 280.550 142.817  10
  -5  -9  -3 291.785 103.554  16
   5  -9   4 49.7801 126.764   8
   5   9   4 124.758 109.551  10
  -5  -9  -4-130.729 78.7896  16
   5   9   5 310.363 108.476  10
   5  -9   5 559.976 123.520   8
   5  -9   6 223.358 95.5084   8
  -5 -10   9 692.643 94.9592   7
   5  10  -9 867.690 99.6771  20
  -5 -10   8 701.686 114.548   7
  -5 -10   8 970.470 153.946  17
   5  10  -8 857.781 89.6377  13
  -5 -10   7 1059.89 128.549   7
  -5 -10   7 1003.27 180.463  17
   5  10  -7 1132.99 121.003  13
   5  10  -6 1313.63 170.164  20
  -5 -10   6 1133.20 195.009  17
  -5 -10   6 1069.14 129.899  16
   5  10  -6 1056.74 142.193  13
   5  10  -5 1120.90 176.007  20
  -5 -10   5 745.469 138.484  16
   5  10  -5 1035.92 154.628  13
   5  10  -4 6468.20 340.213  20
   5  10  -4 6235.13 313.160  13
  -5 -10   4 5693.78 367.870  16
   5  10  -3-84.6107 121.662  20
  -5 -10   3-23.0948 99.8208  16
  -5 -10   3 9.56665 113.182  15
   5  10  -3-129.412 113.178  13
   5  10  -2 3642.53 258.484  20
  -5 -10   2 3327.86 252.278  15
   5  10  -2 3747.61 261.772  13
  -5 -10   2 3920.89 316.011  16
   5  10  -1 248.646 128.037  20
  -5 -10   1 243.231 146.833  16
  -5 -10   1 305.525 100.409  15
   5  10  -1 425.547 121.174  13
   5  10   0 12575.1 429.339  10
   5  10   0 11049.2 400.950  20
  -5 -10   0 11550.3 483.737  16
   5  10   1 1166.86 172.367  10
  -5 -10  -1 1106.07 177.892  16
   5 -10   2 2025.43 218.671   8
   5  10   2 2136.33 194.375  10
  -5 -10  -2 2106.88 191.359  16
   5 -10   3 445.845 125.957   8
   5  10   3 412.999 122.427  10
  -5 -10  -3 318.596 83.6852  16
   5 -10   4 1766.79 171.763   8
   5  10   4 1765.04 144.979  10
  -5  10  -4 1881.34 138.051  11
   5  11  -7 720.749 107.632  20
  -5 -11   7 494.973 105.202  15
   5  11  -7 809.256 78.1565  13
   5  11  -6 442.971 102.014  20
  -5 -11   6 262.388 92.7616  15
   5  11  -6 395.344 81.2714  13
   5  11  -5 1502.85 162.861  20
  -5 -11   5 1077.01 150.989  15
   5  11  -5 1351.71 135.713  13
  -5 -11   5 1049.60 121.990  16
   5  11  -4 50.6743 87.6041  20
  -5 -11   4 29.2184 80.1572  15
   5  11  -4 151.544 85.8951  13
  -5 -11   4-98.7535 83.3252  16
   5  11  -3 562.688 119.668  20
  -5 -11   3 509.657 109.497  15
   5  11  -3 582.372 115.166  13
  -5 -11   3 515.432 125.652  16
   5  11  -2-7.89993 81.6010  20
  -5 -11   2 81.3860 68.2509  15
  -5 -11   2-58.1951 87.6473  16
   5  11  -1 523.951 132.913  10
  -5 -11   1 497.880 79.1597  15
  -5 -11   1 441.464 118.883  16
   5  11   0 886.508 138.415  10
  -5 -11   0 887.534 145.701  16
   5  11   1 2556.28 173.070  10
  -5 -11  -1 2300.51 174.874  16
   5  11   2-21.1171 76.3970  10
  -5 -11  -2-62.6009 54.3581  16
   5  12  -4 136.930 65.4290  10
   5  12  -4 44.6395 54.1756  20
  -5 -12   4 59.9395 51.3844  15
   5  12  -3 44.2528 61.8125  10
   5  12  -3 170.714 56.0467  20
  -5 -12   3 165.457 47.3145  15
  -5 -12   3-36.1341 32.5687  16
   5  12  -2 2280.75 146.143  10
  -5 -12   2 1771.80 130.459  16
   5  12  -1 643.223 89.7903  10
  -5 -12   1 420.983 73.3926  16
  -5 -12   0 39.3202 45.2423  16
   6   0 -15 26.6495 46.2550  21
   6   0 -14-91.8203 98.0723  21
   6   0 -13 99.1347 146.381  21
   6   0 -13-29.4013 103.202  12
   6   0 -12 2119.52 281.289  21
   6   0 -12 2494.02 277.364  12
   6   0 -11-25.1387 131.449  21
   6   0 -11 50.7990 144.957  12
   6   0 -10 9110.33 482.680  21
   6   0 -10 8459.26 456.489  12
   6   0  -9-78.5673 89.6109  21
   6   0  -9-60.9972 107.487  12
   6   0  -8 8916.59 398.376   3
   6   0  -8 9848.91 433.501  21
   6   0  -8 9732.76 435.144  12
   6   0  -7-17.4511 62.1557   3
   6   0  -6 256.467 130.983   2
   6   0  -6 277.322 112.683   3
   6   0  -5 6.90459 95.4242   2
   6   0  -5 15.1601 92.3255   3
   6   0  -4 44296.5 828.525   2
   6   0  -3-8.72129 43.2434   4
   6   0  -3-31.4854 143.891   2
   6   0  -2 483580. 1693.42   4
   6   0  -2 495345. 2729.66   2
   6   0  -1-26.7258 129.569   2
   6   0  -1 25.4970 61.5334   4
   6   0   0 229506. 1558.46   4
   6   0   0 232965. 2090.77   2
   6   0   1-135.803 146.899   2
  -6   0  -1 150.971 70.7461   1
   6   0   2 24641.7 806.904   2
  -6   0  -2 24257.5 589.658   1
  -6   0  -3 32.2738 96.7682   1
   6   0   3-337.041 132.525   8
   6   0   3-15.2597 155.058  10
   6   0   3-236.429 140.111  14
  -6   0  -4 100105. 1449.81   1
   6   0   4 104294. 1457.75  14
   6   0   4 102103. 1445.38  10
   6   0   5 31.9289 112.906   6
   6   0   5-57.6626 200.935  10
   6   0   5-129.342 190.867  14
  -6   0  -6 7633.99 476.141  12
   6   0   6 7503.64 428.052  14
   6   0   6 7744.93 487.401  10
   6   0   7 273.734 105.260   6
  -6   0  -7 94.8595 129.887  12
   6   0   8 308.255 75.1789   6
  -6   0  -8 306.229 119.127  12
  -6   0  -9-16.7121 59.9266  12
   6   1 -15 137.493 60.3977  21
   6  -1 -14 93.2010 105.445  21
   6   1 -14 28.1164 97.9617  21
   6  -1 -13 753.033 169.984  21
   6   1 -13 823.429 187.943  21
   6  -1 -13 813.718 172.924  12
   6  -1 -12 587.194 213.527  21
   6   1 -12 663.887 204.770  21
   6   1 -12 503.785 162.260  12
   6  -1 -12 406.213 176.187  12
   6   1 -11 165.455 137.341  21
   6  -1 -11-21.6631 138.655  21
   6   1 -11-103.792 134.385  12
   6  -1 -11-87.2473 144.744  12
   6   1 -10 9184.86 403.079  19
   6  -1 -10 9437.75 497.219  21
   6  -1 -10 9124.39 482.237  12
   6   1 -10 9322.82 474.074  12
   6  -1  -9 96.3021 84.8514   3
   6  -1  -9-93.3238 112.368  21
   6   1  -9-177.207 101.471  19
   6   1  -9 12.7395 80.0751  12
   6  -1  -9 111.751 104.079  12
   6  -1  -8 1250.37 186.310   3
   6  -1  -8 1591.71 201.207  21
   6   1  -8 1366.27 190.752  12
   6  -1  -8 1399.80 187.971  12
   6   1  -7 1190.43 151.079   3
   6  -1  -7 994.345 173.705   3
   6   1  -6 16851.8 570.053   2
   6  -1  -6 16006.4 511.705   3
   6   1  -6 15347.5 372.842   1
   6   1  -5 5069.80 313.206   2
   6  -1  -5 5810.50 310.895   2
   6  -1  -5 5683.67 301.665   3
   6   1  -5 6183.81 251.969   1
   6  -1  -4 6545.02 310.592   2
   6  -1  -4 6628.24 328.015   3
   6   1  -4 6908.98 359.424   2
   6  -1  -3 8716.66 264.786   4
   6   1  -3 8908.18 399.241   2
   6  -1  -3 8903.99 367.757   2
   6  -1  -2 21561.2 428.001   4
   6   1  -2 21631.2 610.290   2
   6  -1  -2 22219.2 565.639   2
   6  -1  -1 1158.31 136.330   4
   6   1  -1 1446.26 212.473   2
   6  -1  -1 1190.21 169.168   2
   6  -1   0 45862.4 750.185   4
   6   1   0 45655.7 979.562   2
   6  -1   0 44573.8 886.091   2
  -6   1   0 46045.9 616.128   1
   6  -1   1 8907.24 375.400   4
   6   1   1 9340.31 485.691   2
   6  -1   1 8760.28 434.352   2
  -6   1  -1 8815.28 309.447   1
   6  -1   2 8243.13 398.252   4
  -6   1  -2 8854.95 344.587   1
   6   1   2 8286.42 487.937   2
   6  -1   2 8732.62 470.404   2
  -6  -1  -2 8562.24 377.947   1
   6  -1   2 8337.63 385.568  14
   6  -1   3 16105.3 593.809   4
  -6   1  -3 16704.1 522.795   1
   6   1   3 15659.6 711.486   2
   6  -1   3 15221.1 672.158   2
  -6  -1  -3 15475.4 551.166   1
   6  -1   3 17162.1 637.704   8
   6   1   3 15293.3 520.811  10
   6  -1   3 14926.4 557.178  10
   6  -1   3 16232.2 570.435  14
   6   1   3 15897.1 535.084  14
  -6   1  -4 413.031 150.695   1
   6  -1   4 1130.24 220.407   2
  -6  -1  -4 559.583 161.783   1
   6  -1   4 826.039 210.065   4
   6  -1   4 138.933 122.096   6
   6   1   4 569.954 208.030  10
   6  -1   4 374.912 228.303  10
   6  -1   4 468.530 163.959   8
   6  -1   4 394.142 222.829  14
   6   1   4 368.818 183.864  14
   6  -1   5 830.522 169.679   6
   6  -1   5 964.169 237.091  10
   6   1   5 1063.49 245.329  10
   6  -1   5 816.930 218.082  14
   6   1   5 716.861 195.862  14
   6  -1   6 2497.20 257.373   6
   6   1   6 2274.08 232.358   6
  -6   1  -6 2784.00 314.199  12
  -6  -1  -6 3080.86 333.201  12
   6   1   6 2747.24 283.046  14
   6   1   6 2837.59 339.062  10
   6  -1   7 217.120 104.746   6
   6   1   7 98.2376 86.6710   6
   6   1   7 80.8790 188.444  10
  -6   1  -7 78.7754 135.578  12
  -6  -1  -7 23.5078 138.480  12
   6   1   7 131.147 134.171  14
   6  -1   8-34.5812 77.4367   6
  -6   1  -8 47.1077 76.3418  12
  -6  -1  -8 69.9357 88.2091  12
  -6   1  -9 366.815 64.9948  12
  -6  -1  -9 211.646 67.1579  12
   6  -2 -14 158.597 73.8759  21
   6   2 -14-6.36622 99.5316  21
   6   2 -13 391.131 162.155  21
   6  -2 -13 168.675 141.183  21
   6   2 -12 628.177 175.484  21
   6  -2 -12 646.674 192.179  21
   6   2 -12 566.605 132.112  19
   6  -2 -12 748.015 179.193  12
   6   2 -11 3386.98 265.680  19
   6  -2 -11 3523.16 361.519  21
   6  -2 -11 3315.50 322.248  12
   6   2 -11 2770.46 282.955  12
   6  -2 -10 109.960 113.142   3
   6   2 -10 10.0427 88.5557  19
   6  -2 -10 30.8266 165.950  21
   6   2 -10 127.141 141.719  12
   6  -2 -10 15.4114 131.346  12
   6  -2  -9 705.219 173.345   3
   6  -2  -9 1318.77 215.664  21
   6   2  -9 865.740 143.706  19
   6   2  -9 835.161 166.743  12
   6  -2  -9 681.381 166.453  12
   6  -2  -8 205.945 115.541   3
   6   2  -8 468.734 106.476   1
   6   2  -8 327.297 116.563  19
   6  -2  -8 504.776 155.515  21
   6  -2  -8 415.464 140.914  12
   6   2  -7 100.311 77.3991   1
   6  -2  -7 53.9114 99.2235   3
   6   2  -6 1368.05 198.915   2
   6  -2  -6 1272.51 179.870   3
   6   2  -6 1348.37 151.396   1
   6   2  -5 1569.52 204.385   2
   6  -2  -5 1652.91 189.125   3
   6   2  -5 1409.35 162.679   1
   6   2  -5 1730.63 123.031   5
   6  -2  -4 2328.41 170.006   4
   6  -2  -4 2162.34 185.064   2
   6  -2  -4 2534.65 221.947   3
   6   2  -4 2737.58 148.114   5
   6   2  -4 2733.16 251.631   2
   6  -2  -3 15020.4 436.282   2
   6   2  -3 15540.7 547.987   2
   6  -2  -2 6911.44 280.903   4
   6   2  -2 7014.57 377.514   2
   6  -2  -2 7474.51 320.683   2
   6  -2  -1 129113. 1231.86   4
   6   2  -1 133625. 1612.41   2
   6  -2  -1 132369. 1327.24   2
   6  -2   0 16026.3 483.059   4
   6   2   0 17231.2 637.881   2
   6  -2   0 16055.0 510.474   2
   6   2   1 462.830 179.037   2
   6  -2   1 639.358 136.843   2
   6  -2   1 652.418 151.901   4
   6  -2   2 23041.4 682.051   4
   6   2   2 23393.0 825.271   2
   6  -2   2 22746.6 731.778   2
   6  -2   2 23174.9 721.989   8
   6   2   2 22397.0 568.867  10
   6   2   2 23062.0 604.344   9
   6  -2   2 22897.4 669.382  14
   6  -2   3 15768.3 622.285   4
   6   2   3 15584.7 726.315   2
   6  -2   3 15962.3 639.504   8
   6  -2   3 14950.8 526.322   6
   6   2   3 15092.3 513.534  10
   6   2   3 14788.3 523.163   9
   6  -2   3 15667.6 588.374  14
   6  -2   3 15369.8 590.084  10
   6   2   4 208.112 205.129   2
   6  -2   4 45.0501 174.442   4
   6  -2   4-142.033 142.939   6
   6   2   4-39.2311 155.449  10
   6  -2   4 295.244 160.761   8
   6  -2   4 59.8725 197.295  14
   6   2   4 15.9070 154.847  14
   6  -2   5 10337.2 527.051   8
   6  -2   5 8946.60 463.427   6
  -6   2  -5 10556.5 538.991  12
   6   2   5 10089.9 474.385  14
   6   2   5 10144.6 496.196  10
   6  -2   6 884.369 189.293   6
   6   2   6 1341.14 256.690  10
  -6   2  -6 1198.64 196.554  12
  -6  -2  -6 1314.13 239.858  12
   6   2   6 1166.83 200.351  14
   6  -2   7-235.145 125.196   6
   6   2   7 53.4669 169.496  10
  -6   2  -7 50.9217 102.571  12
  -6  -2  -7-46.0494 136.783  12
   6   2   7-162.972 121.939  14
   6  -2   8 45.9930 93.5518   6
  -6  -2  -8 28.1923 92.6266  12
  -6   2  -8 98.5380 79.4275  12
  -6  -2  -9-81.4684 57.6713  12
   6  -3 -14 400.817 102.038  21
   6   3 -14 305.397 108.282  21
   6   3 -13 48.5938 110.767  21
   6  -3 -13 196.261 120.680  21
   6   3 -13 227.329 79.8133  19
   6   3 -12 41.6288 98.9986  19
   6  -3 -12 149.770 168.636  21
   6  -3 -12-77.1693 125.956  12
   6  -3 -11 193.132 175.622  21
   6   3 -11-50.6051 122.029  19
   6  -3 -11 107.239 141.164  12
   6   3 -10 207.153 133.352  19
   6  -3 -10 159.777 187.969  21
   6  -3 -10 3.71203 127.851  12
   6  -3  -9 431.754 152.276   3
   6   3  -9 434.661 119.319   1
   6   3  -9 280.561 137.357  19
   6  -3  -9 562.004 192.399  21
   6  -3  -9 30.3900 112.095  12
   6  -3  -8 1666.68 236.873   3
   6   3  -8 1695.16 185.858   1
   6   3  -8 1844.76 199.165  19
   6  -3  -8 1680.60 242.665  21
   6  -3  -8 1618.50 221.655  12
   6  -3  -7 991.647 174.676  21
   6   3  -7 1184.51 157.166  19
   6   3  -7 1009.99 155.513   1
   6  -3  -7 1300.13 202.495   3
   6   3  -6 4936.49 344.546   2
   6  -3  -6 5254.92 347.061   3
   6   3  -6 4443.76 283.551   1
   6   3  -6 4973.80 234.880   5
   6   3  -5 247.398 108.401   2
   6  -3  -5 436.478 140.764   3
   6   3  -5 399.858 83.3358   5
   6  -3  -4 46.5927 84.8861   4
   6   3  -4-54.9487 122.323   2
   6  -3  -4 37.9231 106.574   3
   6   3  -4 29.0666 71.0267   5
   6  -3  -3 267.891 110.814   4
   6   3  -3 263.304 140.320   2
   6  -3  -3 317.711 151.014   3
   6   3  -3 279.181 90.5128   5
   6  -3  -2 43.3502 98.6994   4
   6   3  -2 46.6889 121.553   2
   6  -3  -1 29700.3 666.844   4
   6   3  -1 30533.8 828.595   2
   6   3   0 819.327 202.182   2
   6  -3   0 927.494 162.120   4
   6  -3   1 12090.1 491.178   4
   6   3   1 12642.2 611.119   2
   6  -3   1 12513.2 529.397   8
   6   3   2 160.666 150.417   2
   6  -3   2 65.5350 134.133   4
   6  -3   2-157.361 108.039   6
   6  -3   2 170.790 119.171   8
   6   3   2 29.3107 113.087   9
   6   3   2 227.036 127.007  10
   6  -3   2 230.341 155.681  14
   6  -3   3 4524.75 380.538   4
   6   3   3 4231.20 421.750   2
   6   3   3 4256.01 298.084   9
   6  -3   3 4329.09 375.080   8
   6  -3   3 4342.56 308.569   6
   6   3   3 4174.25 295.708  10
   6  -3   3 3807.78 349.432  14
   6  -3   4 1302.68 273.880   4
   6  -3   4 740.509 179.225   6
   6  -3   4 1113.78 231.284   8
   6   3   4 884.112 211.872  10
   6  -3   5 7363.40 464.302   8
   6  -3   5 7812.15 431.390   6
   6   3   5 7923.29 438.628  10
  -6   3  -5 7685.98 438.708  12
  -6  -3  -5 7623.41 489.832  12
   6   3   5 7669.29 405.019  14
   6  -3   6 531.719 163.722   6
   6  -3   6 677.550 157.932   8
   6   3   6 604.258 210.849  10
  -6   3  -6 87.2539 103.761  12
  -6  -3  -6 392.780 182.419  12
   6   3   6 715.807 175.373  14
   6  -3   7 283.141 99.3909   6
   6   3   7 101.110 161.788  10
  -6  -3  -7 143.831 132.164  12
   6   3   7 188.307 109.561  14
   6  -3   8 608.290 117.491   6
  -6  -3  -8 551.514 114.954  12
   6  -4 -14 252.816 71.3550  21
   6   4 -14 360.300 96.6782  21
   6   4 -13 56.9328 87.1269  21
   6  -4 -13 56.8032 102.546  21
   6   4 -13-139.460 66.2403  19
   6  -4 -12 597.625 166.021  21
   6   4 -12 776.112 138.261  19
   6  -4 -11-120.542 178.335  21
   6   4 -11-88.5387 127.544  19
   6   4 -10 474.057 162.876  19
   6  -4 -10 295.653 180.177  21
   6  -4 -10 303.158 137.131  12
   6  -4  -9 3835.44 357.776   3
   6   4  -9 4225.34 295.521   1
   6  -4  -9 4102.50 391.995  21
   6   4  -9 3737.70 292.918  19
   6   4  -9 3636.57 238.002  11
   6  -4  -8 5626.68 427.499   3
   6   4  -8 5102.78 330.785   1
   6   4  -8 5162.07 318.411  19
   6  -4  -8 6079.98 453.243  21
   6   4  -8 5014.15 274.830  11
   6  -4  -7 1840.10 251.315   3
   6   4  -7 1530.23 204.539   1
   6   4  -7 1733.15 181.342  19
   6  -4  -7 2350.31 237.354  18
   6  -4  -7 1462.31 234.589  21
   6   4  -7 1663.48 163.511  11
   6   4  -6 751.013 161.489   1
   6   4  -6 1132.04 192.057   2
   6  -4  -6 547.940 180.407   3
   6   4  -6 748.378 125.106   5
   6   4  -6 760.605 129.228  19
   6  -4  -6 915.959 170.665  21
   6   4  -6 806.565 122.608  11
   6   4  -5 12147.7 519.407   2
   6  -4  -5 12592.5 535.712   3
   6   4  -5 12057.5 388.937   5
   6  -4  -4 7162.54 348.677   4
   6  -4  -4 7007.36 401.112   3
   6   4  -4 6946.10 293.059   5
   6   4  -4 7266.33 413.351   2
   6  -4  -3 2403.87 221.573   4
   6  -4  -3 2281.50 248.628   3
   6   4  -3 2395.94 186.422   5
   6   4  -3 2701.77 266.913   2
   6  -4  -2 3152.60 253.699   4
   6   4  -2 2977.88 280.988   2
   6   4  -1 545.987 169.056   2
   6  -4  -1 498.273 142.696   4
   6  -4   0 16435.6 614.888   8
   6  -4   0 16300.9 604.781  18
   6  -4   0 15801.3 560.102   4
   6   4   0 15840.4 658.225   2
   6   4   1 22697.6 587.358   9
   6  -4   1 24000.8 634.962   6
   6  -4   1 23202.3 763.007   8
   6   4   1 24007.4 578.049  10
   6  -4   1 23976.5 748.596  18
   6  -4   1 23494.0 706.280   4
   6   4   1 23861.2 847.078   2
   6  -4   2 6091.74 410.859   4
   6   4   2 6252.68 478.327   2
   6   4   2 5626.49 316.027   9
   6  -4   2 5818.69 344.525   6
   6  -4   2 6432.98 436.231   8
   6   4   2 5937.69 326.220  10
   6   4   3 1174.91 242.756   2
   6  -4   3 1349.16 246.385   4
   6  -4   3 1135.97 198.268   6
   6  -4   3 1118.59 241.642   8
   6   4   3 1004.26 189.518  10
   6   4   4 13523.9 524.905  10
   6  -4   4 13158.3 559.308   6
   6  -4   4 13998.9 644.878   8
   6  -4   5 180.024 138.599   6
   6  -4   5 107.593 151.959   8
   6   4   5 259.905 174.536  10
  -6  -4  -5 35.7427 144.106  12
   6   4   5 91.3519 149.470  14
   6  -4   6 2400.85 253.545   6
   6  -4   6 2095.43 261.474   8
  -6  -4  -6 2247.19 257.264  12
   6   4   6 2321.62 233.113  14
   6   4   6 2466.14 277.086  10
   6   4   7 629.651 184.100  10
   6  -4   7 442.921 137.811   8
   6  -4   7 585.444 154.137   6
  -6  -4  -7 702.327 144.807  12
   6  -4   8 422.882 93.4272   6
   6   4   8 638.482 146.509  10
  -6   4  -8 765.921 100.669  19
  -6  -4  -8 747.017 110.558  12
   6   5 -13 23.9270 78.9481  21
   6  -5 -13-69.7235 69.3262  21
   6   5 -13 30.6876 57.6493  19
  -6  -5  13-72.2495 84.6863  17
   6  -5 -12 344.379 125.765  21
   6   5 -12 571.933 131.841  19
   6  -5 -11-2.85442 150.171  21
   6   5 -11 24.6034 115.072  19
   6  -5 -10-138.282 189.895  21
   6   5 -10 68.6120 125.626  19
   6   5 -10 35.6594 90.3865  11
   6   5  -9 197.798 122.654  19
   6  -5  -9 14.5893 197.042  21
   6   5  -9 333.448 120.223  11
   6   5  -8 1720.42 217.906   1
   6  -5  -8 1517.45 237.582   3
   6   5  -8 1686.07 211.132  19
   6  -5  -8 1523.17 286.358  21
   6   5  -8 1272.95 178.868  11
   6   5  -7 65.1529 96.8748   1
   6  -5  -7-30.6655 146.975   3
   6   5  -7 143.842 107.667   5
   6  -5  -7 106.987 148.721  21
   6   5  -7 13.3742 94.9673  19
   6   5  -7-32.2694 75.2694  11
   6   5  -6 2856.99 291.751   2
   6  -5  -6 2870.13 308.733   3
   6   5  -6 2427.70 280.982   1
   6   5  -6 2457.47 208.856   5
   6   5  -6 2718.63 228.071  19
   6  -5  -6 2691.96 282.270  18
   6  -5  -6 2780.67 313.931  21
   6   5  -6 2724.42 215.558  11
   6   5  -5 1718.84 232.162   2
   6  -5  -5 1562.41 239.788   3
   6   5  -5 1442.22 173.217   5
   6  -5  -5 1867.70 247.122  21
   6   5  -5 1372.80 164.616  19
   6  -5  -5 1603.75 206.111  18
   6   5  -5 1779.28 176.296  11
   6   5  -5 1764.33 159.996  13
   6  -5  -4 18.9734 135.597   4
   6   5  -4-89.0272 132.932   2
   6  -5  -4 57.2862 150.120   3
   6   5  -4-53.7749 78.4807   5
   6  -5  -4 39.2896 115.722  18
   6  -5  -4 27.0469 113.860  21
   6   5  -4 58.5923 64.1059  19
   6  -5  -3 20662.4 637.226   4
   6  -5  -3 21369.6 700.034   3
   6   5  -3 20097.4 546.330   5
   6   5  -3 21554.8 724.780   2
   6  -5  -3 19485.3 665.325  18
   6   5  -3 20789.1 513.298  13
   6  -5  -2 585.286 152.921   4
   6   5  -2 598.360 172.994   2
   6   5  -2 511.934 131.867   5
   6   5  -2 543.018 125.069  20
   6  -5  -2 652.518 184.342  18
   6   5  -2 829.664 135.497  13
   6  -5  -1 5277.24 377.894   8
   6  -5  -1 5279.15 351.199   4
   6   5  -1 5234.27 402.072   2
   6   5  -1 5087.26 280.856  20
   6  -5  -1 5112.19 363.324  18
   6   5  -1 5163.06 280.158  13
   6   5   0 201.782 127.332  10
   6  -5   0 342.514 115.164   6
   6  -5   0 331.207 141.912   8
   6  -5   0 253.440 101.091   7
   6   5   0-47.2133 144.986   2
   6  -5   0 321.384 133.877   4
   6   5   0 206.949 88.0057  20
   6  -5   0 146.664 139.243  18
  -6  -5   0 491.837 138.542  16
   6   5   1 261.314 137.717  10
   6  -5   1 316.957 159.311   8
   6   5   1 314.490 107.756   9
   6  -5   1-71.9415 119.085   6
   6  -5   1 255.495 76.8486   7
   6   5   1 326.109 163.581   2
   6  -5   1 396.063 189.187   4
   6  -5   1 408.044 152.375  18
  -6  -5  -1 330.736 104.897  16
   6  -5   2 17369.7 693.998   4
   6   5   2 16815.7 765.215   2
   6   5   2 16561.7 528.298   9
   6   5   2 17404.6 553.041  10
   6  -5   2 16759.5 591.858   6
   6  -5   2 16745.9 708.619   8
   6  -5   3 5324.55 368.005   6
   6  -5   3 5962.81 448.680   8
   6   5   3 5428.11 348.338  10
   6  -5   4 436.564 194.235   8
   6  -5   4 618.401 184.567   6
   6   5   4 508.738 198.906  10
  -6  -5  -4 215.783 153.281  12
   6  -5   5-20.7144 140.169   6
   6  -5   5 200.853 154.075   8
   6   5   5 184.890 167.095  10
  -6  -5  -5-183.383 155.984  12
   6   5   5 8.26829 118.179  14
   6  -5   6 523.354 152.859   6
   6  -5   6 633.004 181.124   8
   6   5   6 597.053 181.422  10
  -6  -5  -6 493.679 128.016  12
   6   5   6 720.561 132.622  14
   6   5   7 359.405 138.305  10
   6  -5   7 255.731 106.529   6
   6  -5   7 332.498 126.955   8
  -6  -5  -7-57.3478 77.6819  12
   6   5   8 888.804 120.126  10
  -6   5  -8 809.080 94.9178  19
  -6  -6  13 324.942 87.8931   7
   6   6 -13 365.605 75.0490  21
  -6  -6  13 311.667 57.7452  17
   6   6 -13 381.694 77.2560  19
   6   6 -12-17.5125 85.5521  19
   6  -6 -12-149.039 78.9435  21
  -6  -6  12-54.3328 101.218  17
   6  -6 -11 821.030 170.403  21
   6   6 -11 1164.82 177.507  19
  -6  -6  11 962.886 186.128  17
   6  -6 -10 1001.71 230.530  21
   6   6 -10 1004.34 186.800  19
   6   6 -10 985.010 147.847  11
   6   6  -9 135.797 148.453  19
   6  -6  -9 179.992 104.830  21
   6   6  -9 26.2759 108.322  11
   6  -6  -8 205.654 213.354  21
   6   6  -8 243.934 137.753  19
   6   6  -8 372.135 126.486  11
   6   6  -7 151.232 165.421   1
   6  -6  -7 243.233 173.655   3
   6   6  -7 511.678 133.106   5
   6  -6  -7 242.581 188.302  21
   6   6  -7 107.393 116.315  19
   6   6  -7 120.297 102.462  11
   6   6  -6-8.64011 114.665   1
   6  -6  -6-166.893 180.048   3
   6   6  -6 336.196 120.499   5
   6  -6  -6-74.6302 179.817  21
   6   6  -6 20.8441 100.125  19
   6   6  -6 241.747 109.287  11
   6   6  -6 85.9308 100.295  13
   6   6  -5 11638.4 547.362   2
   6  -6  -5 10352.6 557.238   3
   6   6  -5 11146.9 578.422   1
   6   6  -5 9693.90 424.207   5
  -6  -6   5 9860.20 481.104  17
   6   6  -5 9624.52 406.339  19
   6  -6  -5 10185.2 527.340  18
   6  -6  -5 9966.20 537.326  21
   6   6  -5 9550.86 395.640  11
   6   6  -5 10428.9 392.710  13
   6  -6  -4 390.565 170.051   4
   6   6  -4 520.611 153.321   2
   6  -6  -4 608.178 193.158   3
   6   6  -4 408.803 129.204   5
   6  -6  -4 220.047 117.919  18
   6   6  -4 319.560 94.9135  19
  -6  -6   4 331.122 117.949  17
   6   6  -4 515.698 115.527  13
   6  -6  -3 6599.79 413.962   4
   6  -6  -3 7044.40 442.214   3
   6   6  -3 6445.97 343.105   5
   6   6  -3 7833.61 457.108   2
   6   6  -3 6960.47 336.002  20
  -6  -6   3 6809.21 365.139  17
   6   6  -3 6673.58 331.402  19
   6  -6  -3 6795.18 425.974  18
   6   6  -3 6979.49 327.301  13
   6  -6  -2 3790.17 365.369   8
   6  -6  -2 4269.01 341.916   4
   6   6  -2 3874.80 278.905   5
   6   6  -2 3855.32 346.862   2
   6  -6  -2 3883.30 345.862  18
   6   6  -2 4178.13 279.548  20
   6   6  -2 3719.55 249.514  13
   6  -6  -1 200.879 144.919   8
   6  -6  -1 195.134 142.974   4
   6   6  -1 382.928 155.027   2
   6   6  -1 214.337 112.592  20
   6  -6  -1 253.841 152.130  18
   6   6  -1 5.64768 86.5664  13
   6  -6   0 8853.33 520.684   8
   6  -6   0 7606.93 347.353   7
   6   6   0 8814.12 389.991  10
   6  -6   0 8494.80 478.641   4
   6   6   0 8008.45 508.321   2
   6   6   0 8274.98 387.382  20
   6  -6   0 7880.07 469.020  18
  -6  -6   0 8496.40 454.410  16
   6  -6   1 4635.62 381.666   4
   6   6   1 5210.70 421.848   2
   6   6   1 4718.81 291.826   9
   6  -6   1 4945.24 419.733   8
   6  -6   1 4479.94 271.903   7
   6   6   1 4375.45 309.546  10
  -6  -6  -1 4484.95 331.188  16
   6  -6   2 21252.7 685.494   6
   6  -6   2 20183.1 786.880   8
   6  -6   2 20224.8 547.923   7
   6   6   2 22645.9 637.584  10
   6  -6   3 819.521 247.402   8
   6  -6   3 970.959 203.946   6
   6   6   3 758.050 203.507  10
   6   6   4 252.565 179.847  10
   6  -6   4 126.940 136.619   6
   6  -6   4 407.160 195.973   8
   6  -6   5 33.4797 106.409   6
   6  -6   5 259.533 170.124   8
   6   6   5 37.9335 147.993  10
   6   6   5 165.676 123.827  14
   6  -6   6 1564.33 188.168   6
   6  -6   6 1614.07 211.380   8
   6   6   6 1366.31 204.746  10
   6  -6   7 273.494 80.3935   8
   6   6   7 32.2810 110.513  10
  -6   6  -7 76.1687 72.6185  19
  -6  -7  12 80.4802 78.4333   7
   6   7 -12-120.202 63.0461  21
   6   7 -12 78.9774 70.4498  19
  -6  -7  12 15.1923 56.0109  17
   6   7 -11 485.703 126.129  19
  -6  -7  11 375.276 132.489  17
   6   7 -10 358.538 131.717  19
  -6  -7  10 249.072 133.376  17
   6   7  -9 2488.01 242.990  19
  -6  -7   9 2724.91 329.457  17
   6  -7  -9 2268.96 303.926  21
   6   7  -9 2718.61 222.168  11
   6  -7  -8 742.413 219.531  21
   6   7  -8 795.336 174.493  19
   6   7  -8 1005.02 158.099  11
  -6  -7   8 901.119 215.505  17
   6   7  -7 1501.51 197.735  19
  -6  -7   7 1789.55 272.046  17
   6   7  -7 1883.77 212.950  11
   6   7  -7 1794.53 179.675  13
   6   7  -6 205.696 91.1176  19
   6   7  -6 212.069 119.503  11
  -6  -7   6 75.4539 136.777  17
   6   7  -6 65.3223 107.972  13
   6   7  -5-241.371 167.023   1
   6  -7  -5-138.263 169.290   3
   6   7  -5 6.52225 111.151   5
   6  -7  -5-136.364 140.940  18
   6   7  -5-48.4257 88.6028  19
  -6  -7   5-97.4252 117.006  17
   6   7  -5-0.68489 104.298  13
   6  -7  -4 2440.14 315.066   3
   6   7  -4 2011.11 227.049   5
   6   7  -4 1908.67 196.973  19
   6  -7  -4 2334.80 298.964  18
  -6  -7   4 2453.06 258.007  17
   6   7  -4 2061.36 209.627  13
   6  -7  -3 3584.04 329.439   4
   6   7  -3 3291.95 271.372   5
   6   7  -3 2921.21 255.998  20
   6  -7  -3 2972.04 316.372  18
  -6  -7   3 2811.55 271.658  17
   6   7  -3 3085.42 248.969  13
   6  -7  -2 2760.62 301.777   4
   6   7  -2 2882.51 249.669  20
   6  -7  -2 2675.67 323.078  18
   6   7  -2 2670.17 227.734  13
  -6  -7   2 3369.01 329.151  16
   6  -7  -1 1140.95 209.317   8
   6  -7  -1 1384.20 247.920   4
   6   7  -1 1351.52 189.454  20
   6  -7  -1 1380.47 240.741  18
  -6  -7   1 1377.91 229.591  16
   6   7  -1 1063.10 175.003  13
   6  -7   0 6365.19 454.622   8
   6   7   0 6604.24 360.945  10
   6   7   0 6054.62 343.634  20
  -6  -7   0 6426.09 413.221  16
   6   7   1 723.926 190.403  10
   6  -7   1 514.754 222.204   8
  -6  -7  -1 433.607 159.835  16
   6   7   2 101.181 167.327  10
   6  -7   2-47.3939 198.471   8
  -6  -7  -2-4.47942 93.8455  16
   6  -7   3 1594.07 291.760   8
   6   7   3 1027.45 214.386  10
   6  -7   4 114.198 170.543   8
   6   7   4-51.4366 168.485  10
   6  -7   5 55.1720 159.038   8
   6   7   5 0.31445 131.310  10
   6   7   5 62.3037 100.355  14
   6  -7   6 433.797 133.107   8
   6   7   6 628.415 138.813  10
  -6   7  -6 689.337 118.917  19
  -6  -8  11 62.1997 82.6015   7
   6   8 -11 134.849 84.3067  19
  -6  -8  11 37.7708 78.8640  17
  -6  -8  10-42.4945 102.848   7
   6   8 -10 78.7132 95.6011  19
  -6  -8  10 144.856 132.706  17
  -6  -8   9 593.806 153.396   7
   6   8  -9 291.989 123.262  19
  -6  -8   9 458.605 178.916  17
  -6  -8   8 662.921 173.497   7
   6   8  -8 642.441 144.628  19
  -6  -8   8 477.034 121.612  16
  -6  -8   8 939.133 230.748  17
  -6  -8   7 311.266 118.016   7
   6   8  -7 417.104 128.793  19
  -6  -8   7 582.045 202.857  17
   6   8  -7 280.127 108.937  13
  -6  -8   6 102.767 125.914  17
   6   8  -6-80.7141 86.9061  19
   6   8  -6-86.2658 93.9243  13
   6   8  -5 343.022 126.576  19
  -6  -8   5 452.656 166.550  17
   6   8  -5 316.947 124.109  13
   6   8  -4 5606.83 329.768  20
  -6  -8   4 6078.46 392.401  17
   6  -8  -4 6397.03 435.200  18
   6   8  -4 5934.32 327.396  13
  -6  -8   4 6312.14 443.715  16
  -6  -8   3 3341.49 294.990  17
   6   8  -3 3585.91 271.531  20
   6   8  -3 3125.68 251.080  13
  -6  -8   3 3588.16 355.584  16
   6   8  -2 494.911 161.879  20
  -6  -8   2 619.451 176.247  16
   6   8  -2 547.261 159.197  13
   6  -8  -1 5858.91 418.082   8
   6   8  -1 6171.47 349.347  20
   6   8  -1 6513.60 345.681  13
  -6  -8   1 7145.57 447.852  16
   6   8   0 396.517 166.847  10
   6  -8   0 254.360 168.866   8
   6   8   0 388.660 135.610  20
  -6  -8   0 403.347 157.217  16
   6  -8   1 25893.7 879.634   8
   6   8   1 26770.8 676.545  10
  -6  -8  -1 27372.1 756.287  16
   6  -8   2 4578.02 396.687   8
   6   8   2 4794.48 317.756  10
  -6  -8  -2 3587.12 262.487  16
   6   8   3 4509.60 301.163  10
   6  -8   3 4340.59 358.160   8
   6  -8   4 149.173 131.777   8
   6   8   4 17.4750 121.288  10
  -6   8  -4 90.5600 86.0873  19
   6  -8   5 1059.83 173.853   8
   6   8   5 1125.82 151.613  10
  -6   8  -5 1085.74 127.425  19
   6  -8   6-74.9930 76.1172   8
   6   8   6 39.4799 61.4287  10
  -6  -9  10-99.7475 67.9367   7
   6   9 -10 27.2932 57.8520  19
  -6  -9  10-114.900 80.3831  17
  -6  -9   9 41.3325 69.6331   7
   6   9  -9 90.4797 80.1951  19
  -6  -9   9-46.9385 100.954  17
  -6  -9   8-188.761 99.4331   7
  -6  -9   8 36.9980 125.553  17
   6   9  -8-40.1105 42.3580  13
   6   9  -7 25.7761 96.1487  19
  -6  -9   7-80.8456 92.9222  16
   6   9  -7 90.9741 85.4676  13
  -6  -9   6 790.240 200.589  17
  -6  -9   6 683.478 175.757  16
   6   9  -6 947.475 144.519  13
   6   9  -5 329.046 144.324  20
  -6  -9   5 264.512 142.159  17
  -6  -9   5 290.321 178.315  16
   6   9  -5 298.087 117.832  13
   6   9  -4 3778.94 277.367  20
  -6  -9   4 3946.13 311.022  17
   6   9  -4 3657.44 260.922  13
  -6  -9   4 3997.07 361.968  16
   6   9  -3 267.193 142.048  20
  -6  -9   3 112.891 179.917  16
   6   9  -3 216.394 119.983  13
   6   9  -2-14.1231 116.926  20
  -6  -9   2 70.2826 159.483  16
  -6  -9   2-10.3209 86.9268  15
   6   9  -2-14.7930 119.606  13
   6   9  -1 156.967 146.116  10
   6   9  -1 251.229 126.701  20
  -6  -9   1 485.416 138.196  16
   6   9   0 11.5969 140.695  10
   6  -9   0 81.0577 93.9149   8
   6   9   1 627.392 164.400  10
   6  -9   1 537.377 170.720   8
  -6  -9  -1 570.509 156.293  16
   6  -9   2 50.9916 102.661   8
   6   9   2 16.5565 128.673  10
  -6  -9  -2 103.331 99.8592  16
   6  -9   3 1126.80 190.853   8
   6   9   3 1195.81 154.893  10
  -6  -9  -3 1093.64 113.027  16
   6   9   4 77.1114 95.7192  10
   6  -9   4 149.684 101.285   8
   6   9   4-25.1289 58.2695  14
   6   9   5 96.9603 66.7625  10
   6  -9   5 24.2678 53.1457   8
   6  10  -9 6.29737 45.5343  20
  -6 -10   8 788.671 134.391  17
   6  10  -8 729.150 105.840  20
  -6 -10   7-22.3405 121.450  17
   6  10  -7 12.7485 78.3126  20
  -6 -10   7 216.482 65.7327  16
   6  10  -7-10.0525 54.1241  13
   6  10  -6 3.21459 80.2826  20
   6  10  -6-3.25463 71.7139  13
   6  10  -5 423.359 128.414  20
  -6 -10   5 474.368 155.271  16
   6  10  -5 368.942 104.656  13
   6  10  -4-71.7725 98.4343  20
  -6 -10   4 247.279 135.528  16
   6  10  -4-7.59486 91.4954  13
   6  10  -3 91.7582 110.864  20
  -6 -10   3 86.1824 112.800  16
  -6 -10   3 8.00096 76.8114  15
   6  10  -3 111.428 103.282  13
   6  10  -2 33.0251 103.493  20
  -6 -10   2 32.6121 130.163  16
  -6 -10   2-146.936 93.0821  15
   6  10  -1 4295.76 253.168  10
   6  10  -1 3954.36 242.523  20
  -6 -10   1 4169.65 294.637  16
   6  10   0 3336.15 220.192  10
  -6 -10   0 2861.72 240.993  16
   6  10   1 173.130 114.639  10
  -6 -10  -1 259.000 96.8035  16
   6 -10   2 2023.81 191.417   8
   6  10   2 1955.02 165.740  10
  -6 -10  -2 1782.30 150.279  16
   6 -10   3 1047.48 124.660   8
   6  10   3 1045.14 123.076  10
   6  11  -7 154.226 57.0035  20
  -6 -11   7 94.9165 57.1087  15
   6  11  -6-39.2712 62.7569  20
  -6 -11   6 49.3711 63.2234  15
   6  11  -5 66.0633 70.7648  20
  -6 -11   5-67.2857 73.6480  15
  -6 -11   5-45.0879 63.5546  16
   6  11  -4 143.066 84.6249  20
  -6 -11   4-29.1363 63.0962  15
  -6 -11   4 30.6680 85.1037  16
   6  11  -3 55.6895 84.2508  10
   6  11  -3 10.0306 82.7186  20
  -6 -11   3 175.010 62.6369  15
  -6 -11   3 4.65338 91.2398  16
   6  11  -2 149.350 92.9903  10
  -6 -11   2 182.305 98.1670  16
   6  11  -1 71.3906 81.0496  10
  -6 -11   1 172.644 83.7752  16
   6  11   0 440.764 99.6643  10
  -6 -11   0 393.082 90.7276  16
   6  11   1 56.9888 66.8056  10
  -6 -11  -1 212.375 70.2439  16
   7   0 -15 1811.97 155.900  21
   7   0 -14-159.283 98.4346  21
   7   0 -13 1694.45 247.864  21
   7   0 -12 42.8227 169.986  21
   7   0 -11 213.484 162.197  21
   7   0 -10-18.3689 102.155  21
   7   0  -9-30.5962 102.584  21
   7   0  -8 127.998 86.1292   3
   7   0  -8-258.005 115.640  21
   7   0  -7 2988.29 253.186   3
   7   0  -6-11.2539 92.2286   2
   7   0  -5 7485.64 385.396   2
   7   0  -4-2.92380 99.3816   2
   7   0  -3 1832.71 213.755   2
   7   0  -2-1.25938 119.819   2
   7   0  -1 12428.8 517.337   2
   7   0   0-221.641 124.033   2
   7   0   1 26290.2 850.074   2
   7   0   1 26153.6 683.581   9
   7   0   1 28405.6 782.573   8
   7   0   1 25798.7 666.323  14
   7   0   2 51.9726 132.952   2
  -7   0  -2-163.738 97.7630   1
   7   0   2 99.2735 90.4274   8
   7   0   2 256.828 132.225  10
   7   0   2 27.3972 165.219  14
   7   0   3 16793.2 779.581   2
  -7   0  -3 17346.1 590.989   1
   7   0   3 17132.1 659.495   8
   7   0   3 16110.0 600.370  10
   7   0   3 17330.6 622.295  14
   7   0   4-147.855 189.670  10
   7   0   4-83.4200 169.639  14
   7   0   5 265.016 218.705  10
   7   0   5 458.573 194.169  14
  -7   0  -5 72.7660 185.582  12
   7   0   6 20.5134 163.372  14
  -7   0  -6 98.4086 138.916  12
  -7   0  -7 376.867 130.564  12
  -7   0  -8 96.0675 66.8203  12
   7  -1 -15 37.9652 72.6475  21
   7   1 -15 95.6668 65.8953  21
   7  -1 -14 244.492 112.627  21
   7   1 -14 345.626 136.720  21
   7  -1 -13 390.511 180.866  21
   7   1 -13 342.249 157.739  21
   7   1 -12 2303.06 287.961  21
   7  -1 -12 1873.72 271.117  21
   7  -1 -11 79.9205 170.863  21
   7   1 -11 106.045 141.485  21
   7   1 -10 638.391 173.856  21
   7   1 -10 543.838 136.807  19
   7  -1 -10 397.378 180.326  21
   7  -1  -9-87.4960 93.7524   3
   7   1  -9 37.8003 97.4538  21
   7   1  -9 95.4977 109.777  19
   7  -1  -9 97.0763 122.232  21
   7  -1  -8 2990.05 265.138   3
   7  -1  -8 3387.44 290.543  21
   7   1  -8 3398.54 240.453  19
   7   1  -8 3225.64 259.339  21
   7   1  -7 3191.92 292.901   2
   7  -1  -7 2684.88 245.052   3
   7   1  -6-80.7820 113.406   2
   7  -1  -6 17.6097 94.8847   2
   7  -1  -6 1.63723 90.8803   3
   7   1  -5 57.3552 113.008   2
   7  -1  -5-69.3087 92.4524   2
   7  -1  -4 8634.20 391.888   2
   7   1  -4 8808.61 425.015   2
   7   1  -3 181.491 150.251   2
   7  -1  -3 167.737 108.101   2
   7   1  -2 413.399 153.877   2
   7  -1  -2 362.212 78.3570   4
   7  -1  -2 455.939 134.884   2
   7  -1  -1 16803.9 448.781   4
   7   1  -1 16671.1 614.394   2
   7  -1  -1 16777.6 575.519   2
   7  -1   0 7679.43 348.747   4
   7   1   0 6617.75 430.885   2
   7  -1   0 6634.09 403.148   2
   7  -1   1 1968.84 231.842   4
   7   1   1 1940.83 267.300   2
   7  -1   1 2125.73 256.547   2
   7   1   1 2274.71 228.128   9
   7   1   1 2073.66 219.843   8
   7  -1   1 2291.98 250.859   8
   7   1   1 2423.22 210.307  10
   7  -1   1 2045.24 226.432  14
   7   1   2 319.685 133.020   2
   7  -1   2 297.707 160.378   2
   7  -1   2 338.275 156.788   4
   7   1   2 323.961 134.773   9
   7  -1   2 507.302 145.714   8
   7   1   2 435.284 151.109   8
   7  -1   2-170.845 140.981  10
   7   1   2 288.742 135.889  10
   7  -1   2 124.979 142.970  14
   7   1   2 203.922 134.680  14
   7   1   3 1719.35 297.161   2
   7  -1   3 1578.72 245.948   2
   7  -1   3 1185.69 221.787   4
   7  -1   3 1589.71 255.863  10
   7  -1   3 1736.69 264.829   8
   7   1   3 1706.07 250.082  10
   7  -1   3 1624.53 273.214  14
   7   1   3 1683.98 251.468  14
   7  -1   4 126.426 135.194   8
   7  -1   4 43.1494 203.358  10
   7   1   4 261.772 188.559  10
   7  -1   4 156.964 180.239  14
   7   1   4 422.154 195.459  14
   7   1   5-22.5837 211.970  10
   7  -1   5-133.434 201.737  14
   7   1   5-113.569 179.015  14
  -7   1  -5-45.5103 161.622  12
  -7  -1  -5-143.290 204.735  12
   7   1   6 706.197 211.679  10
  -7   1  -6 753.863 181.527  12
  -7  -1  -6 757.101 189.129  12
   7   1   6 611.891 163.387  14
  -7   1  -7-21.7507 74.7113  12
  -7  -1  -7-14.9719 84.0220  12
  -7   1  -8-39.6495 45.0896  12
  -7  -1  -8-22.5913 65.6281  12
   7   2 -15 125.972 71.7049  21
   7  -2 -14-134.962 110.023  21
   7   2 -14-34.6677 94.3814  21
   7  -2 -13 328.809 158.451  21
   7   2 -13 279.491 143.403  21
   7   2 -12 458.535 175.291  21
   7  -2 -12 637.020 212.204  21
   7   2 -12 520.832 122.406  19
   7   2 -11 938.619 197.122  21
   7  -2 -11 862.675 227.320  21
   7   2 -11 944.649 160.982  19
   7  -2 -10 99.8841 178.790  21
   7   2 -10-87.6884 110.993  19
   7   2  -9 266.280 122.757  19
   7  -2  -9 252.489 167.863  21
   7  -2  -9 196.639 123.187   3
   7   2  -8 402.523 125.154  19
   7  -2  -8 422.165 133.800  21
   7  -2  -8 404.801 132.548   3
   7   2  -7 11925.3 443.920  19
   7  -2  -7 12520.9 544.501  21
   7   2  -7 12079.1 547.915   2
   7  -2  -7 11111.3 504.167   3
   7   2  -6 729.459 181.196   2
   7  -2  -6 695.353 159.501   3
   7   2  -5 1447.29 220.243   2
   7  -2  -5 1553.26 180.194   2
   7  -2  -5 1443.90 199.266   3
   7  -2  -4 2299.62 174.227   4
   7  -2  -4 2168.12 197.984   2
   7   2  -4 2342.18 260.335   2
   7  -2  -3 11576.2 364.782   4
   7   2  -3 12634.2 531.333   2
   7  -2  -3 12223.3 440.454   2
   7  -2  -2 10924.0 379.068   4
   7   2  -2 10149.2 483.357   2
   7  -2  -2 10785.1 420.861   2
   7  -2  -1 9195.53 379.623   4
   7   2  -1 8892.98 492.145   2
   7  -2  -1 9171.43 409.830   2
   7   2   0 50.5665 128.942   2
   7  -2   0 25.3039 62.9594   2
   7  -2   0 77.7717 100.824   4
   7   2   0-58.1603 97.4033   9
   7  -2   0 17.7899 122.607   8
   7   2   1-12.0905 140.816   2
   7  -2   1 27.6763 105.946   4
   7   2   1 128.112 110.255   9
   7  -2   1 108.203 109.608   8
   7   2   1 187.563 94.3904  10
   7  -2   1 154.851 142.322  14
   7  -2   2 3288.41 305.050   4
   7   2   2 3572.96 376.793   2
   7   2   2 3862.78 305.399   9
   7  -2   2 4352.08 354.660   8
   7   2   2 3934.19 291.519  10
   7  -2   2 3511.60 312.735  14
   7   2   3 211.734 122.551   2
   7  -2   3 248.147 173.855   4
   7  -2   3-100.357 133.811   8
   7   2   3-35.4731 162.780  10
   7  -2   3 96.2482 177.362  14
   7   2   3-56.5846 163.202  14
   7  -2   4 148.467 156.883   8
   7   2   4-25.4229 199.942  10
   7  -2   4-56.8705 217.846  14
   7   2   4-153.050 168.946  14
   7   2   5 539.959 204.400  10
   7  -2   5-24.6042 134.540   8
  -7   2  -5-14.5147 121.634  12
   7   2   5 451.377 187.462  14
  -7  -2  -5-25.7112 163.742  12
   7  -2   6 196.213 75.8707   6
   7   2   6 14.7413 181.439  10
  -7   2  -6 104.527 97.1364  12
  -7  -2  -6-1.98377 137.149  12
   7   2   6-67.2764 129.352  14
  -7   2  -7 52.9738 81.8527  12
  -7  -2  -7 27.8462 81.3292  12
  -7  -2  -8 87.0787 63.7235  12
   7  -3 -14 666.399 134.451  21
   7   3 -14 660.360 135.886  21
   7  -3 -13 152.670 114.786  21
   7   3 -13 171.755 76.8594  19
   7   3 -13 291.672 127.876  21
   7   3 -12-110.175 121.420  21
   7   3 -12 84.4472 97.7722  19
   7  -3 -12 19.2515 152.985  21
   7   3 -11 359.160 139.211  21
   7  -3 -11 56.9135 168.567  21
   7   3 -11 18.4236 127.310  19
   7  -3 -10 522.021 212.461  21
   7   3 -10 329.522 137.058  19
   7  -3  -9-10.1707 128.339  18
   7   3  -9 31.7965 113.589  19
   7  -3  -9 207.707 169.403  21
   7  -3  -9 168.248 121.433   3
   7  -3  -8 1577.59 217.395  18
   7   3  -8 1800.15 205.305  19
   7  -3  -8 2152.90 278.958  21
   7  -3  -8 1864.98 247.425   3
   7  -3  -7 585.978 171.214  18
   7  -3  -7 574.624 172.010  21
   7   3  -7 668.130 144.910  19
   7   3  -7 467.061 130.304   1
   7   3  -7 648.935 167.674   2
   7  -3  -7 614.433 161.631   3
   7  -3  -6 274.864 124.139  18
   7  -3  -6 258.679 123.892  21
   7   3  -6 452.173 109.624  19
   7   3  -6 339.025 106.589   1
   7   3  -6 303.809 159.693   2
   7  -3  -6 301.376 120.472   3
   7   3  -5 4960.39 364.264   2
   7  -3  -5 5203.29 345.341   3
   7  -3  -4 11522.1 405.091   4
   7   3  -4 12885.6 556.438   2
   7  -3  -3 2537.17 208.644   4
   7   3  -3 2721.10 286.326   2
   7  -3  -2 12445.9 446.008   4
   7   3  -2 12420.5 555.688   2
   7   3  -1 288.780 157.667   2
   7  -3  -1 412.431 142.605   4
   7   3  -1 558.266 115.571   9
   7  -3  -1 551.295 150.034   8
   7   3   0 1405.44 170.693   9
   7  -3   0 991.535 217.360   8
   7   3   0 1404.60 161.036  10
   7   3   0 1167.46 227.845   2
   7  -3   0 1253.77 179.390   4
   7  -3   0 904.254 171.893  18
   7  -3   0 1147.26 196.338  14
   7   3   1 2548.76 232.862   9
   7  -3   1 2677.09 286.062   8
   7   3   1 2593.12 220.509  10
   7  -3   1 2391.47 258.713   4
   7   3   1 2584.41 337.573   2
   7  -3   1 2643.61 275.157  18
   7  -3   1 3091.48 295.417  14
   7   3   2 898.232 216.927   2
   7  -3   2 753.921 199.529   4
   7  -3   2 735.695 216.340   8
   7   3   2 769.082 167.005   9
   7   3   2 1052.98 188.108  10
   7  -3   2 805.931 208.810  14
   7  -3   3 4684.25 410.388   8
   7   3   3 4134.63 327.323  10
   7  -3   4 11738.2 496.378   6
   7  -3   4 11341.1 591.808   8
   7   3   4 11410.6 516.441  10
  -7   3  -4 12752.4 552.252  12
   7   3   4 12666.0 518.278  14
   7  -3   5 494.783 122.274   6
   7   3   5 476.851 206.263  10
   7  -3   5 299.835 156.950   8
  -7   3  -5 35.8703 74.6518  12
  -7  -3  -5 458.603 185.163  12
   7   3   5 770.719 191.418  14
   7  -3   6 335.258 89.5936   6
   7  -3   6 129.872 126.277   8
   7   3   6 246.108 165.989  10
  -7  -3  -6 117.712 134.787  12
   7   3   6 278.174 124.024  14
   7   3   7 526.579 159.136  10
  -7  -3  -7 618.325 122.512  12
   7  -4 -14 296.784 87.1965  21
   7   4 -14 153.880 81.5122  21
  -7  -4  14 150.366 70.1396  17
   7   4 -13 512.530 120.509  21
   7  -4 -13 434.560 137.867  21
   7   4 -13 461.031 91.9661  19
   7   4 -12 429.440 126.579  21
   7  -4 -12 555.815 160.447  21
   7   4 -12 361.924 129.136  19
   7  -4 -11 141.936 172.966  21
   7   4 -11-108.174 117.388  19
   7   4 -10 1901.15 228.220  19
   7  -4 -10 1812.53 306.165  21
   7  -4  -9 638.657 222.232  21
   7   4  -9 357.743 149.609  19
   7  -4  -8-169.934 154.169  21
   7  -4  -8-90.8303 146.977  18
   7   4  -8-210.330 117.953  19
   7   4  -8 97.6391 110.456   1
   7  -4  -8 13.7134 151.763   3
   7  -4  -7 5003.19 404.816  21
   7   4  -7 4945.82 308.484  19
   7  -4  -7 4040.25 338.456  18
   7   4  -7 4995.52 383.053   2
   7  -4  -7 4472.71 370.578   3
   7   4  -7 4314.79 318.756   1
   7  -4  -6 546.161 168.645  21
   7  -4  -6 275.294 145.928  18
   7   4  -6 718.865 142.763  19
   7   4  -6 232.674 111.744   1
   7   4  -6 590.079 178.300   2
   7  -4  -6 387.895 170.439   3
   7   4  -5 565.771 134.738  19
   7  -4  -5 619.241 170.435  18
   7  -4  -5 495.624 172.852  21
   7   4  -5 429.736 152.401   2
   7  -4  -5 507.265 159.305   3
   7   4  -5 464.265 105.087   5
   7   4  -4 8700.95 387.710  19
   7  -4  -4 9046.87 476.000  18
   7  -4  -4 9387.12 466.479  21
   7  -4  -4 7963.88 375.982   4
   7  -4  -4 9281.67 479.512   3
   7   4  -4 8780.66 338.037   5
   7   4  -4 9089.96 491.481   2
   7   4  -3 882.545 132.204  19
   7  -4  -3 621.115 168.773  18
   7  -4  -3 610.309 142.979   4
   7   4  -3 793.928 186.470   2
   7  -4  -2 147.956 109.682   8
   7   4  -2 253.845 96.3790  20
   7  -4  -2 304.435 159.104  18
   7   4  -2 261.879 104.877  19
   7  -4  -2 463.434 148.682   4
   7   4  -2 245.054 147.801   2
   7  -4  -1 466.486 144.787   8
   7   4  -1 610.362 125.502  10
   7  -4  -1 694.951 185.297  18
   7   4  -1 802.822 145.203  20
   7   4  -1 647.924 147.441  19
   7   4  -1 600.981 218.206   2
   7  -4  -1 631.308 155.914   4
   7   4   0 1227.91 173.775  10
   7  -4   0 1411.05 241.683   8
   7   4   0 1195.86 174.767   9
   7  -4   0 1290.83 214.204  18
   7   4   0 1088.60 226.383   2
   7  -4   0 982.018 202.463   4
   7   4   1 4371.86 315.930   9
   7  -4   1 4650.11 393.976   8
   7   4   1 4351.36 290.525  10
   7  -4   1 4601.24 369.824  18
   7  -4   1 4625.63 360.337   4
   7   4   1 4926.83 435.462   2
   7  -4   2 2862.81 319.023   4
   7   4   2 2354.01 346.858   2
   7   4   2 2146.70 237.508   9
   7   4   2 2584.75 259.649  10
   7  -4   2 2484.26 242.454   6
   7  -4   2 2738.97 332.108   8
   7  -4   3 8903.73 431.887   6
   7  -4   3 8642.42 539.943   8
   7   4   3 8270.46 419.778  10
   7  -4   4 1333.41 196.839   6
   7   4   4 892.767 222.630  10
   7  -4   4 1519.99 272.955   8
   7   4   4 984.781 218.718  14
  -7  -4  -4 1108.38 214.942  12
   7  -4   5 381.190 122.767   6
   7  -4   5 212.462 163.839   8
   7   4   5 201.897 186.413  10
  -7  -4  -5 114.174 134.702  12
   7   4   5 344.180 155.971  14
   7   4   6 885.158 191.548  10
   7  -4   6 708.582 127.705   6
   7  -4   6 873.729 173.734   8
  -7  -4  -6 821.975 160.072  12
   7   4   6 501.309 145.604  14
   7   4   7 42.2397 120.470  10
  -7  -4  -7-75.6109 64.8362  12
  -7  -5  14 223.387 56.6746   7
   7   5 -13 158.663 66.3552  19
   7  -5 -13 368.649 97.3601  21
   7   5 -13 393.752 90.9161  21
  -7  -5  13 311.076 103.248  17
   7   5 -12-84.0982 95.6150  21
   7  -5 -12 54.2068 125.661  21
   7   5 -12-16.6034 95.1262  19
   7  -5 -11 762.433 196.251  21
   7   5 -11 940.710 177.623  19
   7  -5 -10 16.1853 176.969  21
   7   5 -10 117.804 129.966  19
   7  -5  -9 2.12227 202.424  21
   7   5  -9 61.6011 119.584  19
   7   5  -8-85.7921 131.580   1
   7  -5  -8 183.854 147.634   3
   7  -5  -8 1.64303 89.2548  18
   7  -5  -8-54.6139 168.321  21
   7   5  -8-27.4812 113.863  19
   7   5  -7 345.528 121.959   1
   7  -5  -7 100.326 152.619   3
   7  -5  -7 67.2007 158.194  18
   7  -5  -7 87.3110 147.774  21
   7   5  -7-52.9224 88.4549  19
   7   5  -6 527.528 148.093   1
   7   5  -6 501.334 166.493   2
   7  -5  -6 291.149 164.832   3
   7  -5  -6 653.008 210.397  18
   7  -5  -6 318.835 160.012  21
   7   5  -6 430.834 132.396  19
   7   5  -5 5499.31 403.517   2
   7  -5  -5 4821.54 379.905   3
   7   5  -5 4884.99 281.977   5
   7  -5  -5 5278.80 398.760  21
   7   5  -5 4421.55 288.535  19
   7  -5  -5 4500.93 358.139  18
   7   5  -5 4770.20 249.204  13
   7  -5  -4 1309.97 204.765   4
   7   5  -4 1652.46 242.876   2
   7  -5  -4 1508.77 243.644   3
   7   5  -4 1426.45 172.667   5
   7   5  -4 1435.30 167.932  20
   7  -5  -4 1500.57 237.873  18
   7   5  -4 1611.26 181.330  19
   7   5  -4 1537.21 163.195  13
   7  -5  -3 99.1496 138.261   8
   7  -5  -3-185.463 153.780   4
   7   5  -3 27.8858 104.729   2
   7   5  -3 214.026 90.6606  19
   7  -5  -3 149.871 123.136  18
   7   5  -3 58.3322 86.3194  20
   7   5  -3 96.3853 86.3435  13
   7  -5  -2 11608.9 553.971   8
   7   5  -2 12350.1 431.140  20
   7   5  -2 12522.3 480.659  19
   7  -5  -2 12689.9 591.891  18
   7  -5  -2 12323.4 529.160   4
   7   5  -2 13424.4 653.204   2
   7   5  -1 57.8444 108.096  10
   7  -5  -1 19.8502 133.109   8
   7  -5  -1 52.9586 149.824   4
   7   5  -1 159.558 157.745   2
   7   5  -1 14.6753 91.1561  20
   7  -5  -1 323.792 161.544  18
   7   5   0 12747.1 487.536   9
   7  -5   0 12562.4 614.998   8
   7   5   0 12619.6 450.105  10
   7  -5   0 12732.2 587.830   4
   7   5   0 13375.4 690.115   2
   7  -5   0 13007.1 615.303  18
  -7  -5   0 13666.4 529.219  16
   7  -5   1 15818.9 677.822   4
   7   5   1 16014.5 769.102   2
   7  -5   1 15538.9 548.741   6
   7   5   1 15726.3 546.214   9
   7   5   1 15653.7 524.137  10
   7  -5   1 15135.7 694.617   8
   7   5   2 6584.46 354.948   9
   7  -5   2 7451.20 402.808   6
   7  -5   2 7649.24 515.687   8
   7   5   2 7165.53 378.833  10
   7  -5   3-99.5553 127.088   6
   7   5   3-292.012 188.185  10
   7  -5   3 87.2073 160.044   8
   7  -5   4 1888.45 294.190   8
   7  -5   4 1222.51 186.998   6
   7   5   4 1610.49 243.988  10
   7   5   4 1605.83 212.929  14
  -7  -5  -4 1244.16 191.092  12
   7  -5   5 243.057 98.4784   6
   7  -5   5 468.294 179.990   8
   7   5   5 569.189 191.219  10
  -7  -5  -5 261.856 102.313  12
   7   5   5 492.098 138.008  14
   7  -5   6 1174.13 142.780   6
   7  -5   6 1083.39 178.676   8
  -7  -5  -6 957.261 137.196  12
   7   5   6 1337.83 191.996  10
   7   5   6 826.857 126.722  14
   7   5   7 878.108 132.074  10
  -7   5  -7 1088.13 104.995  19
  -7  -6  13-81.6697 75.5467   7
   7   6 -13-103.881 53.0037  19
  -7  -6  13-55.5935 68.3414  17
   7   6 -12 85.2796 54.4177  21
   7  -6 -12-7.94717 85.2351  21
   7   6 -12 213.677 100.796  19
  -7  -6  12 70.1269 87.8049  17
   7   6 -11 193.055 83.0593  21
   7  -6 -11 178.857 155.160  21
   7   6 -11 198.379 125.468  19
  -7  -6  11 104.625 135.336  17
   7  -6 -10 7197.78 489.742  21
   7   6 -10 7097.62 390.297  19
   7  -6  -9 3409.04 372.094  21
   7   6  -9 3732.12 298.084  19
   7  -6  -8 3385.02 383.787  21
   7   6  -8 3672.96 294.535  19
   7  -6  -7 12.0302 161.926  18
   7  -6  -7 164.129 173.383  21
   7   6  -7 90.3816 126.084  19
   7   6  -6 1739.14 267.239   1
   7   6  -6 2311.55 286.430   2
   7  -6  -6 1984.79 288.787   3
  -7  -6   6 2164.12 253.593  17
   7  -6  -6 2040.25 287.777  18
   7   6  -6 1985.66 215.784  19
   7  -6  -6 2392.56 318.143  21
   7   6  -6 1905.40 180.717  13
   7   6  -5 5141.05 395.846   2
   7  -6  -5 4383.82 399.248   3
   7   6  -5 4459.03 294.798   5
   7   6  -5 4364.47 295.791  19
   7  -6  -5 4268.32 381.478  18
  -7  -6   5 4809.06 347.485  17
   7   6  -5 4462.74 262.519  13
   7  -6  -4 27856.2 815.613   4
   7   6  -4 26581.4 674.602   5
   7   6  -4 26672.8 639.599  20
   7   6  -4 25367.6 673.099  19
   7  -6  -4 25693.4 860.012  18
  -7  -6   4 26645.9 735.239  17
   7   6  -4 25632.1 606.745  13
   7  -6  -3 3665.95 347.948   4
   7   6  -3 4498.39 375.511   2
   7   6  -3 3605.55 261.100  20
   7   6  -3 3373.76 260.605  19
   7  -6  -3 3351.99 346.351  18
   7   6  -3 3334.41 236.210  13
   7  -6  -2 1989.83 277.539   8
   7  -6  -2 1788.97 263.595   4
   7   6  -2 1932.73 274.796   2
   7   6  -2 1799.01 200.274  20
   7  -6  -2 1533.56 270.097  18
   7  -6  -1 2687.07 325.000   8
   7   6  -1 2940.59 244.080  10
   7  -6  -1 3076.49 325.935   4
   7   6  -1 2411.53 314.906   2
   7   6  -1 2496.33 236.465  20
   7  -6  -1 2924.10 336.082  18
  -7  -6   1 3138.65 308.291  16
   7  -6   0 144.491 200.120   8
   7   6   0 209.174 153.378  10
   7   6   0 342.529 140.997   9
  -7  -6   0 359.465 144.925  16
   7  -6   1 56.3553 159.456   8
   7   6   1 275.996 119.272   9
   7   6   1 111.116 150.051  10
  -7  -6  -1 125.540 115.928  16
   7   6   2 2003.51 252.018  10
   7  -6   2 2521.31 314.490   8
   7  -6   3 82.8915 185.415   8
   7   6   3 122.550 171.578  10
   7  -6   4 2.78594 159.453   8
   7   6   4 38.0294 165.175  10
   7   6   4 44.6408 116.651  14
   7  -6   5 3920.06 315.987   8
   7   6   5 4133.02 283.965  10
   7   6   5 3673.31 237.239  14
   7   6   6 717.370 144.135  10
   7  -6   6 751.255 134.538   8
  -7  -7  12 670.535 113.251   7
  -7  -7  12 632.867 109.194  17
   7   7 -12 836.276 118.373  19
   7   7 -11 675.561 132.429  19
  -7  -7  11 672.679 154.781  17
   7   7 -10 139.736 124.470  19
  -7  -7  10 99.1863 136.495  17
   7   7  -9-46.5205 126.938  19
  -7  -7   9-115.424 166.919  17
   7   7  -8 1154.33 180.487  19
  -7  -7   8 1322.00 230.116  17
   7   7  -7-64.3129 118.292  19
  -7  -7   7 243.756 167.429  17
   7   7  -7 93.4489 85.4540  13
   7   7  -6-1.64785 100.658  19
   7  -7  -6 60.4251 125.250  18
  -7  -7   6-86.3185 144.939  17
   7   7  -6-220.538 104.646  13
   7   7  -5 750.398 146.595  20
   7   7  -5 904.765 165.224  19
   7  -7  -5 561.902 162.277  18
  -7  -7   5 914.163 180.437  17
   7   7  -5 892.566 153.931  13
   7   7  -4 73.7660 108.874  20
   7   7  -4 216.913 77.9645  19
  -7  -7   4 97.1237 104.798  17
   7  -7  -4 260.215 176.288  18
   7   7  -4-90.1981 92.8868  13
   7   7  -3 1857.72 215.662  20
   7  -7  -3 1893.73 279.842  18
   7   7  -3 1907.63 206.212  13
   7  -7  -2 1878.42 279.625   8
   7   7  -2 1901.34 215.603  20
   7  -7  -2 1952.23 310.931  18
  -7  -7   2 2358.03 293.771  16
   7   7  -1 415.278 156.506  10
   7  -7  -1 427.552 186.134   8
   7   7  -1 286.257 137.882  20
  -7  -7   1 296.750 167.084  16
   7   7   0 581.370 163.743  10
   7   7   0 747.263 141.530   9
   7  -7   0 907.525 244.620   8
  -7  -7   0 777.716 190.123  16
   7  -7   1 233.055 191.730   8
   7   7   1 175.308 161.154  10
  -7  -7  -1 64.6919 122.242  16
   7  -7   2 542.436 216.428   8
   7   7   2 574.815 204.869  10
   7  -7   3 1055.40 231.217   8
   7   7   3 1181.05 205.001  10
   7   7   4 1210.41 183.670  10
   7  -7   4 1499.51 236.737   8
   7   7   4 1307.53 162.006  14
   7  -7   5-44.2184 112.943   8
   7   7   5 59.2500 98.5270  10
   7   7   5 298.977 84.3688  14
   7   7   6 12.1604 68.6146  10
  -7  -8  11-138.571 74.1520   7
  -7  -8  11-55.8551 71.6516  17
   7   8 -11 19.9726 66.9071  19
  -7  -8  10 37.8266 61.2273   7
  -7  -8  10 233.312 121.964  17
   7   8 -10 145.485 107.816  19
  -7  -8   9 23.6944 79.4728   7
  -7  -8   9 90.2744 123.366  17
   7   8  -9 6.72786 85.5384  19
  -7  -8   9 180.261 70.0647  16
  -7  -8   8 497.949 119.026   7
  -7  -8   8 357.921 154.249  17
   7   8  -8 551.516 131.857  19
  -7  -8   8 529.418 147.838  16
   7   8  -7 27.6790 92.7767  19
  -7  -8   7-51.1217 142.423  17
   7   8  -7 115.375 76.2385  13
   7   8  -6 1313.15 165.725  19
   7   8  -6 1535.16 194.920  20
  -7  -8   6 1080.68 218.663  17
   7   8  -6 1446.62 160.110  13
   7   8  -5 963.195 160.566  20
  -7  -8   5 1183.26 206.337  17
   7   8  -5 760.149 135.002  19
   7   8  -5 1140.48 158.853  13
   7   8  -4 125.446 119.729  20
  -7  -8   4 110.917 113.476  17
   7  -8  -4 421.636 155.018  18
  -7  -8   4-157.803 177.065  16
   7   8  -4 63.4492 100.775  13
   7   8  -3 2743.00 230.734  20
   7   8  -3 2554.90 221.207  13
  -7  -8   3 2900.88 322.467  16
   7   8  -2 1500.65 195.835  10
   7   8  -2 1435.62 194.291  20
  -7  -8   2 1566.06 253.539  16
   7   8  -1 283.566 153.896  10
   7  -8  -1 89.9720 117.977   8
   7   8  -1 324.684 144.225  20
  -7  -8   1 249.795 174.418  16
   7   8   0 2478.00 204.717   9
   7  -8   0 3437.27 347.183   8
   7   8   0 3667.06 261.716  10
  -7  -8   0 3257.45 301.080  16
   7   8   1 1493.20 197.714  10
   7  -8   1 1480.03 250.707   8
  -7  -8  -1 1340.14 175.895  16
   7  -8   2 89.8341 149.792   8
   7   8   2 96.2619 134.307  10
   7  -8   3 66.5442 116.523   8
   7   8   3 182.208 112.285  10
   7  -8   4 288.118 125.314   8
   7   8   4 476.266 115.042  10
  -7   8  -4 288.747 76.0463  19
   7   8   4 384.981 97.4058  14
   7  -8   5 70.6173 76.1183   8
   7   8   5-30.4730 74.1115  10
  -7  -9  10 236.942 85.4560  17
   7   9 -10 160.748 43.3422  20
   7   9 -10 206.541 65.4011  19
   7   9  -9 155.645 71.4977  20
  -7  -9   9 76.4622 110.168  17
   7   9  -9 87.8716 61.6684  19
   7   9  -8 486.749 102.875  20
   7   9  -8 378.177 107.479  19
  -7  -9   8 314.246 139.142  17
  -7  -9   8 464.147 111.266  16
   7   9  -7 224.092 93.7982  20
  -7  -9   7 68.8051 135.417  17
   7   9  -7 162.772 88.2029  19
  -7  -9   7 402.628 147.001  16
   7   9  -7 259.562 70.4045  13
   7   9  -6 660.669 135.121  20
  -7  -9   6 664.997 170.253  17
  -7  -9   6 585.107 175.163  16
   7   9  -6 666.219 115.542  13
   7   9  -5 544.119 130.876  20
  -7  -9   5 466.657 136.053  17
  -7  -9   5 490.449 171.349  16
   7   9  -5 479.046 116.685  13
   7   9  -4-77.8205 96.3385  20
  -7  -9   4 44.0752 148.544  16
   7   9  -4-2.70220 89.3514  13
   7   9  -3 76.0117 104.394  20
  -7  -9   3-305.314 163.856  16
   7   9  -2 68.0446 118.404  10
   7   9  -2 90.4263 103.401  20
  -7  -9   2 13.0132 153.683  16
   7   9  -1 502.326 133.125  10
   7   9  -1 522.222 113.814   9
  -7  -9   1 790.474 176.861  16
   7  -9   0 1752.62 210.007   8
   7   9   0 2184.28 201.719  10
  -7  -9   0 2241.48 220.836  16
   7  -9   1 235.410 109.515   8
   7   9   1-38.8621 110.277  10
  -7  -9  -1 66.8342 52.7806  16
   7  -9   2 475.893 130.359   8
   7   9   2 597.044 121.442  10
   7  -9   3 115.573 107.181   8
   7   9   3 199.079 87.1800  10
   7  10  -8 98.9632 44.6007  20
   7  10  -7 114.017 76.3856  20
  -7 -10   7-94.2483 79.2887  16
   7  10  -6-37.6986 65.3473  20
  -7 -10   6-2.17792 89.1779  16
   7  10  -5-6.00775 79.5250  20
  -7 -10   5 36.1491 92.4238  16
   7  10  -4 156.603 94.5708  10
   7  10  -4-0.79711 80.9522  20
  -7 -10   4 172.089 115.911  16
  -7 -10   4-70.6589 61.5152  15
   7  10  -3 87.0235 103.306  10
   7  10  -3 200.009 99.1692  20
  -7 -10   3 147.950 114.060  16
   7  10  -2 245.423 104.933  10
   7  10  -2-10.0591 64.2669   9
  -7 -10   2 141.555 117.961  16
   7  10  -1 369.479 111.652  10
  -7 -10   1 218.139 117.902  16
   7  10   0 192.987 99.8648  10
  -7 -10   0-37.3032 85.9595  16
   7  10   1 101.797 78.1273  10
  -7 -10  -1-136.854 53.1325  16
   7  10   2 684.109 89.2871  10
   7  11  -6-100.828 50.8761  20
   7  11  -5 48.4146 56.4712  20
  -7 -11   5-27.6586 42.3512  15
   7  11  -4 108.790 68.2078  10
   7  11  -4 185.742 68.7864  20
  -7 -11   4 97.8168 73.0417  16
   7  11  -3 89.7583 67.3365  10
  -7 -11   3-113.238 81.1905  16
   7  11  -2 228.342 70.6355  10
  -7 -11   2 151.754 69.0623  16
   7  11  -1 615.940 84.5547  10
  -7 -11   1 645.793 97.8422  16
   8   0 -15 7.49895 76.9885  21
   8   0 -14 205.721 116.395  21
   8   0 -13-76.7692 134.807  21
   8   0 -12 12490.8 572.677  21
   8   0 -11 16.7017 156.453  21
   8   0 -10 7235.09 444.616  21
   8   0  -9 6.17681 78.9309  19
   8   0  -9 101.989 95.6073  21
   8   0  -8 811.369 140.480  19
   8   0  -8 936.313 164.166  21
   8   0  -7 131.004 118.575   2
   8   0  -7-26.3693 70.2594  19
   8   0  -6 21986.1 722.744   2
   8   0  -5-43.1519 125.192   2
   8   0  -4 928.289 186.381   2
   8   0  -3-142.775 120.982   2
   8   0  -2 38602.9 963.351   2
   8   0  -2 38756.7 865.177  19
   8   0  -1-78.5831 129.959   2
   8   0  -1 83.4395 121.681   9
   8   0  -1 110.319 127.391  14
   8   0   0 1831.03 271.297   2
   8   0   0 1859.10 230.386   9
   8   0   0 2543.25 274.392   8
   8   0   0 2336.22 239.939  14
   8   0   1-97.8621 129.329   2
   8   0   1 216.378 119.944   8
   8   0   1-75.0550 157.902  10
   8   0   1-177.335 136.266  14
   8   0   2 1249.20 265.285   2
   8   0   2 1312.61 210.779   8
   8   0   2 1343.58 244.196  10
   8   0   2 1267.59 255.681  14
   8   0   3-8.43997 125.297   8
   8   0   3-294.239 179.462  10
   8   0   3-263.888 212.083  14
   8   0   4 22430.5 739.562  14
   8   0   4 20967.8 706.101  10
   8   0   5-0.45194 142.676  14
  -8   0  -5 54.4937 103.847  12
  -8   0  -6-69.8964 102.107  12
  -8   0  -7 11.3799 54.9942  12
   8   1 -15 42.4763 64.2969  21
   8  -1 -15-35.1962 52.4264  21
   8  -1 -14-50.7315 111.131  21
   8   1 -14-27.7927 93.7299  21
   8  -1 -13 210.760 159.284  21
   8   1 -13 239.785 152.036  21
   8  -1 -12 314.582 152.725  21
   8   1 -12 107.910 135.634  21
   8   1 -11 1019.49 154.092  19
   8  -1 -11 1067.37 231.768  21
   8   1 -11 816.461 215.284  21
   8   1 -10 2318.25 238.670  19
   8  -1 -10 1885.94 278.869  21
   8   1 -10 1807.65 235.496  21
   8   1  -9 2505.44 232.460  19
   8   1  -9 2395.87 249.267  21
   8  -1  -9 2851.43 293.855  21
   8  -1  -9 2025.90 235.628   3
   8   1  -8 253.523 118.316  19
   8  -1  -8 218.536 117.455  21
   8   1  -8 244.878 119.471  21
   8  -1  -8 99.7148 112.205   3
   8   1  -7 1158.56 178.788  19
   8  -1  -7 1662.23 208.851  21
   8   1  -7 1091.26 214.538   2
   8   1  -6 9880.61 424.920  19
   8   1  -6 8911.25 482.334   2
   8  -1  -6 9564.64 471.823   2
   8   1  -5 622.951 162.237   2
   8  -1  -5 477.611 128.731   2
   8  -1  -4 1801.91 227.432   2
   8   1  -4 1792.05 243.802   2
   8   1  -3 4649.45 356.412   2
   8  -1  -3 4893.46 330.843   2
   8   1  -2 6383.51 334.743   9
   8   1  -2 6281.46 409.618   2
   8  -1  -2 6450.65 390.011   2
   8   1  -2 6412.60 371.876  19
   8   1  -1 539.034 172.095   2
   8  -1  -1 614.357 147.094   2
   8  -1  -1 636.348 157.021   9
   8   1  -1 698.470 173.251   9
   8  -1  -1 416.030 134.212   8
   8  -1  -1 679.013 145.223  14
   8   1   0 1913.90 281.871   2
   8  -1   0 2731.83 279.269   2
   8   1   0 2664.86 256.319   9
   8  -1   0 2660.77 280.285   8
   8   1   0 2823.76 269.131   8
   8  -1   0 2428.31 237.689  14
   8   1   1 731.943 205.926   2
   8  -1   1 600.701 188.978   2
   8   1   1 977.211 198.389   9
   8  -1   1 1081.67 220.664   8
   8   1   1 987.856 202.224   8
   8  -1   1 1137.94 199.553  10
   8   1   1 1235.59 181.063  10
   8  -1   1 1086.80 215.939  14
   8   1   1 1315.24 230.006  14
   8   1   2 18840.1 818.532   2
   8  -1   2 21271.7 774.109   8
   8   1   2 21047.7 724.318   8
   8   1   2 18607.4 621.562  10
   8  -1   2 19779.2 692.061  14
   8   1   2 20206.7 667.507  14
   8  -1   2 19364.8 659.110  10
   8  -1   3 9212.79 519.571   8
   8   1   3 9080.80 467.630  10
   8  -1   3 9164.47 512.400  14
   8   1   3 9758.97 499.477  14
   8   1   4 60.8837 209.403  10
   8  -1   4 128.699 140.659   8
   8  -1   4 197.905 228.583  14
   8   1   4 183.020 188.368  14
   8   1   5 604.355 190.157  10
   8   1   5 491.412 178.280  14
  -8   1  -5 694.904 165.063  12
  -8  -1  -5 686.229 185.123  12
  -8   1  -6 92.4300 82.6682  12
  -8  -1  -6-18.8478 89.8726  12
  -8  -1  -7 372.133 92.8496  12
  -8   1  -7 304.980 71.4644  12
   8  -2 -14 61.6480 101.572  21
   8   2 -14 50.7765 91.2062  21
   8  -2 -13 1519.32 222.065  21
   8   2 -13 1298.02 191.882  21
   8   2 -12 1329.26 164.682  19
   8  -2 -12 1818.88 266.637  21
   8   2 -12 1170.25 208.793  21
   8   2 -11 7684.42 389.432  19
   8   2 -11 8410.61 457.243  21
   8  -2 -11 7643.98 416.286  18
   8   2 -10 166.846 61.2745  21
   8   2 -10 13.9867 103.487  19
   8  -2 -10 19.0955 152.253  21
   8   2  -9-156.084 64.2949  21
   8   2  -9-89.7247 105.093  19
   8   2  -8 8686.00 419.800  19
   8  -2  -8 9253.71 512.015  21
   8  -2  -8 8250.13 476.204   3
   8   2  -7 1583.27 201.696  19
   8  -2  -7 1441.89 214.020  21
   8   2  -7 1449.01 252.399   2
   8  -2  -7 1457.92 219.420   3
   8  -2  -6 4552.70 343.563  18
   8   2  -6 4007.45 290.615  19
   8  -2  -6 4126.08 319.807  21
   8   2  -6 4128.64 344.929   2
   8   2  -5 2182.61 215.128  19
   8  -2  -5 1880.61 219.900  18
   8   2  -5 2169.70 253.799   2
   8  -2  -5 2209.00 217.624   2
   8   2  -4 2255.93 217.377  19
   8  -2  -4 2486.99 256.739  18
   8  -2  -4 2266.07 219.152   2
   8   2  -4 2523.89 285.759   2
   8   2  -3 10277.4 451.121  19
   8  -2  -3 9953.75 482.112  18
   8   2  -3 10307.7 536.652   2
   8  -2  -3 10794.7 446.109   2
   8   2  -2 634.255 159.734   9
   8  -2  -2 590.709 173.544   8
   8   2  -2 333.595 127.485   2
   8  -2  -2 614.869 147.520   2
   8  -2  -2 797.235 168.679  18
   8   2  -2 694.273 155.187  19
   8   2  -1 27286.9 695.099   9
   8  -2  -1 25783.9 801.970   8
   8   2  -1 26021.4 880.598   2
   8  -2  -1 26266.4 770.194  18
   8  -2  -1 25780.7 688.985  14
   8   2   0 109.284 131.032   9
   8  -2   0 306.620 153.158   8
   8   2   0 175.600 102.397  10
   8   2   0 14.8825 149.995   2
   8  -2   0-32.1800 133.521  14
   8   2   1 281.834 110.140   2
   8   2   1 58.6060 141.658   9
   8  -2   1 176.064 133.075   8
   8   2   1-178.364 134.333   8
   8   2   1 555.954 160.936  10
   8  -2   1 120.249 174.780  14
   8  -2   2 3205.55 353.415   8
   8   2   2 2933.09 290.847  10
   8  -2   2 2970.92 338.671  14
   8   2   2 2826.44 301.385  14
   8  -2   3 18647.5 740.684   8
   8   2   3 17669.8 621.786  10
   8  -2   3 18485.9 704.636  14
   8   2   3 19115.5 652.555  14
   8   2   4 305.107 196.995  10
   8  -2   4 140.230 136.290   8
   8   2   4 38.0765 172.082  14
  -8   2  -4 197.317 140.503  12
  -8   2  -5 1710.86 211.049  12
  -8  -2  -5 1617.53 231.572  12
   8   2   5 1614.18 231.119  14
   8   2   5 1802.20 240.660  10
  -8   2  -6 457.927 99.3983  12
  -8  -2  -6 771.611 145.976  12
   8   2   6 746.241 145.540  14
  -8  -2  -7 20.2856 56.4173  12
   8  -3 -14 40.9344 81.0645  21
   8   3 -14 36.8467 80.1688  21
   8   3 -13 999.379 134.711  19
   8  -3 -13 1032.62 183.471  21
   8   3 -13 947.497 159.660  21
   8   3 -12 1374.99 173.786  19
   8  -3 -12 1117.18 249.927  21
   8   3 -12 1343.35 200.390  21
   8   3 -11 81.9430 102.518  21
   8   3 -11-121.948 118.340  19
   8  -3 -11 279.461 123.787  18
   8  -3 -11 85.1717 191.319  21
   8   3 -10 36.0372 69.1645  21
   8  -3 -10-79.2595 174.969  21
   8   3 -10 32.1537 114.609  19
   8  -3 -10-11.0212 125.714  18
   8  -3  -9 1308.14 246.534  21
   8   3  -9 1019.15 179.100  19
   8  -3  -9 1224.53 224.067  18
   8  -3  -9 1138.00 197.725   3
   8   3  -8 199.420 129.021  19
   8  -3  -8 353.640 167.119  21
   8  -3  -8 497.017 190.446  18
   8  -3  -8 420.501 144.296   3
   8   3  -7 1299.19 190.643  19
   8  -3  -7 1579.06 251.702  21
   8  -3  -7 1513.15 230.945  18
   8   3  -7 1487.43 265.737   2
   8  -3  -7 1427.28 212.076   3
   8   3  -6 46.2909 99.7753  19
   8  -3  -6 53.4959 104.487  21
   8  -3  -6 59.8577 119.414  18
   8   3  -6 36.6908 108.201   2
   8  -3  -6 47.5017 133.257   3
   8  -3  -5 2473.16 267.981   8
   8   3  -5 1776.24 197.366  19
   8  -3  -5 2190.43 234.528  21
   8  -3  -5 2076.33 257.492  18
   8   3  -5 1912.94 266.169   2
   8  -3  -4 531.156 147.136   8
   8  -3  -4 191.495 120.927  18
   8   3  -4-164.010 101.236  19
   8  -3  -4 269.087 109.305   4
   8   3  -4 99.3540 135.704   2
   8  -3  -3 17069.2 649.449   8
   8   3  -3 17237.9 582.846  19
   8  -3  -3 16767.1 644.453  18
   8  -3  -3 17126.6 529.827   4
   8   3  -3 17346.6 708.645   2
   8   3  -2 226.648 123.229   9
   8  -3  -2 166.893 131.036   8
   8  -3  -2 223.931 133.915   4
   8   3  -2 207.421 123.282   2
   8  -3  -2 197.721 157.393  18
   8   3  -2 226.080 119.779  19
   8   3  -1 8419.89 403.734   9
   8  -3  -1 7717.78 471.863   8
   8   3  -1 7399.32 335.003  10
   8  -3  -1 7793.45 412.918   4
   8   3  -1 7923.46 532.207   2
   8   3  -1 7360.84 405.836  19
   8  -3  -1 8368.47 468.571  18
   8  -3  -1 7805.87 403.793  14
   8   3   0 3172.66 270.176   9
   8  -3   0 3266.27 324.513   8
   8   3   0 3137.76 241.321  10
   8  -3   0 2898.80 288.110   4
   8   3   0 3037.16 349.216   2
   8  -3   0 2976.23 304.411  18
   8  -3   0 3438.90 316.024  14
   8   3   1 9392.05 457.603   9
   8  -3   1 10017.5 567.859   8
   8   3   1 8564.28 400.607  10
   8  -3   1 9370.71 505.546   4
   8   3   1 8699.66 568.052   2
   8  -3   1 9431.48 496.788  18
   8  -3   1 9538.50 507.417  14
   8   3   2 9472.51 471.534   9
   8   3   2 8908.44 432.211  10
   8  -3   3 13185.2 634.644   8
   8   3   3 13546.3 554.934  14
   8   3   3 12059.7 504.323  10
   8  -3   4 2702.87 290.233   8
  -8   3  -4 3338.84 276.325  12
  -8  -3  -4 3625.48 328.810  12
   8   3   4 3441.98 302.507  14
   8   3   4 3590.73 320.240  10
   8   3   5-13.4810 132.013  10
   8  -3   5 19.4565 95.9473   8
  -8  -3  -5-85.4000 117.426  12
   8   3   5-397.809 158.017  14
   8   3   6 410.996 156.421  10
  -8  -3  -6 437.962 114.687  12
   8   3   6 306.240 111.547  14
   8  -4 -14-77.0210 73.0352  21
   8   4 -14 85.6093 39.9631  21
  -8  -4  14-141.380 65.4057  17
   8  -4 -13-51.8480 100.234  21
   8   4 -13-105.995 72.6810  21
   8   4 -12 5.96522 97.9321  19
   8  -4 -12 10.6260 145.679  21
   8   4 -12 98.0313 97.3877  21
   8   4 -11-4.49532 56.5623  21
   8   4 -11 168.397 133.354  19
   8  -4 -11 46.8501 178.038  21
   8   4 -10 920.097 194.139  19
   8  -4 -10 610.752 139.687  18
   8  -4  -9-341.942 178.523  18
   8  -4  -9-336.291 218.104  21
   8   4  -9 19.2556 135.024  19
   8   4  -8 1929.63 224.856  19
   8  -4  -8 1650.62 265.965  21
   8  -4  -8 1446.13 248.203  18
   8  -4  -8 1793.25 261.032   3
   8  -4  -7 751.857 195.735  18
   8  -4  -7 895.779 215.577  21
   8   4  -7 699.074 176.563  19
   8   4  -7 1282.80 215.161   2
   8  -4  -7 1130.46 210.429   3
   8   4  -6 2289.99 233.941  19
   8  -4  -6 2210.72 272.574  21
   8  -4  -6 2513.37 311.159  18
   8   4  -6 2713.36 309.390   2
   8  -4  -6 2668.58 310.239   3
   8   4  -6 2378.72 240.737   1
   8   4  -5 3412.69 272.488  19
   8  -4  -5 3639.93 308.894  21
   8  -4  -5 3380.92 339.746  18
   8   4  -5 3744.73 360.421   2
   8  -4  -4 2947.36 296.964   8
   8   4  -4 3306.73 280.681  19
   8  -4  -4 3305.36 331.662  18
   8  -4  -4 3287.76 267.992   4
   8   4  -4 3566.22 371.132   2
   8  -4  -3 15601.6 641.004   8
   8   4  -3 15356.7 450.583  20
   8   4  -3 15703.2 559.446  19
   8  -4  -3 17380.2 693.219  18
   8  -4  -3 16340.6 575.978   4
   8   4  -3 17336.2 738.753   2
   8  -4  -2 1388.69 236.006   8
   8   4  -2 1258.00 164.401  20
   8  -4  -2 1934.23 269.726  18
   8   4  -2 1503.35 213.731  19
   8  -4  -2 1493.67 217.522   4
   8   4  -2 1638.50 269.316   2
   8  -4  -1 137.805 187.633   8
   8   4  -1 19.1665 111.764   9
   8   4  -1 77.3287 103.740  10
   8   4  -1-58.9365 87.0428  19
   8  -4  -1 26.3705 152.265   4
   8   4  -1-323.861 169.674   2
   8  -4   0-226.539 193.616   8
   8   4   0-253.973 148.868   9
   8   4   0 5.71002 132.066  10
   8  -4   0 151.507 146.221  18
   8   4   0-62.8805 110.523   2
   8  -4   0 66.9018 166.522   4
   8   4   1 11008.0 492.433   9
   8  -4   1 11665.6 615.510   8
   8   4   1 11372.2 455.467  10
   8  -4   2 7.34209 189.790   8
   8   4   2-371.226 150.971   9
   8   4   2-149.772 181.459  10
   8   4   3-66.3502 150.821  10
   8  -4   3 91.0124 193.228   8
   8   4   3 217.951 182.252  14
   8   4   4 377.965 164.989  10
   8  -4   4 466.847 184.130   8
  -8  -4  -4 295.432 122.294  12
   8   4   4 572.929 167.734  14
   8  -4   5-28.4390 108.621   8
   8   4   5 9.37655 132.160  10
  -8  -4  -5-105.592 78.3398  12
   8   4   5 37.7299 107.643  14
   8   4   6 540.840 133.841  10
  -8  -4  -6 342.494 84.6915  12
   8   4   6 359.608 93.3568  14
   8  -5 -13-159.306 87.3013  21
   8   5 -13 61.8888 58.7127  19
   8   5 -13-76.1253 70.5629  21
  -8  -5  13-5.28602 87.1917  17
   8   5 -12 437.786 121.629  19
   8  -5 -12 413.101 149.895  21
   8   5 -12 520.469 120.397  21
   8  -5 -11 429.661 179.084  21
   8   5 -11 563.822 149.894  19
   8  -5 -10 138.351 205.726  21
   8   5 -10 153.821 145.894  19
   8  -5  -9 568.627 136.273  18
   8  -5  -9 851.291 233.218  21
   8   5  -9 573.729 190.289  19
   8  -5  -8 9596.29 580.948  21
   8   5  -8 8803.17 443.419  19
   8  -5  -8 8519.90 497.275  18
   8   5  -7 1752.54 230.700  19
   8  -5  -7 1888.40 271.535  18
   8  -5  -7 1857.69 304.625  21
   8   5  -6 7120.20 323.014  20
   8  -5  -6 7144.52 493.557  21
   8   5  -6 6377.74 374.081  19
   8  -5  -6 6785.44 460.834  18
   8   5  -6 6931.92 473.903   2
   8  -5  -6 6940.53 477.090   3
   8   5  -6 5789.31 401.466   1
   8   5  -5 2507.66 211.567  20
   8   5  -5 2736.34 250.688  19
   8  -5  -5 2812.15 352.169  18
   8   5  -5 2854.20 318.976   2
   8  -5  -4 17420.3 666.761   8
   8   5  -4 15658.5 471.724  20
   8   5  -4 16664.7 578.844  19
   8  -5  -4 16269.4 709.395  18
   8   5  -4 17519.9 741.828   2
   8  -5  -4 16356.8 602.532   4
   8  -5  -3 1572.43 248.807   8
   8   5  -3 941.127 147.000  20
   8  -5  -3 994.509 230.592  18
   8   5  -3 1030.76 172.861  19
   8  -5  -3 1060.19 206.380   4
   8   5  -3 1416.25 257.786   2
   8  -5  -2 6841.44 470.909   8
   8   5  -2 7094.49 323.384  10
   8  -5  -2 7481.78 439.919   4
   8   5  -2 7798.32 534.289   2
   8   5  -2 6627.84 332.878  20
   8   5  -2 6445.39 394.219  19
   8  -5  -2 7428.31 490.529  18
   8   5  -1 11117.1 475.485   9
   8  -5  -1 9855.09 569.772   8
   8   5  -1 10781.9 405.986  10
   8  -5  -1 11563.9 566.113   4
   8   5  -1 12020.3 673.776   2
   8  -5  -1 10882.4 581.164  18
  -8  -5   1 11467.3 501.734  16
   8   5   0 3436.45 292.488   9
   8  -5   0 3711.26 369.340   8
   8   5   0 3712.69 280.206  10
   8  -5   0 4481.49 393.657  18
   8   5   1 10933.1 477.237   9
   8  -5   1 11806.2 635.833   8
   8   5   1 11504.1 453.408  10
   8   5   2-195.940 135.418   9
   8   5   2-37.0901 166.475  10
   8  -5   2-32.1096 186.928   8
   8   5   3 1524.68 219.200  10
   8  -5   3 1361.22 263.039   8
  -8  -5  -3 1641.75 210.025  12
   8   5   3 1596.69 220.168  14
   8  -5   4 1264.04 227.999   8
   8   5   4 1223.12 193.437  10
  -8  -5  -4 886.243 150.557  12
   8   5   4 1177.65 175.270  14
   8  -5   5 3425.29 271.217   8
  -8  -5  -5 2945.66 208.136  12
   8   5   5 3377.16 227.022  14
   8   5   5 3589.10 252.652  10
   8   5   6 54.6662 78.5014  10
  -8  -6  13 826.692 105.773   7
   8   6 -13 1068.93 109.442  19
  -8  -6  13 818.673 113.828  17
   8  -6 -12 95.1564 110.964  21
   8   6 -12 250.515 100.168  19
  -8  -6  12 153.715 107.641  17
   8  -6 -11 154.029 131.269  21
   8   6 -11 231.186 122.774  19
  -8  -6  11 383.784 151.023  17
   8  -6 -10 890.701 233.726  21
   8   6 -10 753.442 177.140  19
  -8  -6  10 1108.66 235.610  17
   8   6  -9 4216.59 315.677  19
   8  -6  -9 4192.48 416.052  21
  -8  -6   8 2247.49 260.909  17
   8  -6  -8 1571.49 233.362  18
   8   6  -8 2008.07 249.566  19
   8  -6  -8 1851.81 309.967  21
  -8  -6   7 3066.48 314.936  17
   8   6  -7 3736.01 255.236  20
   8   6  -7 3382.29 282.659  19
   8  -6  -7 3399.92 336.173  18
   8  -6  -6-104.773 176.199  18
   8   6  -6-191.481 108.014  20
   8   6  -6-103.629 127.455  19
  -8  -6   6-120.332 134.523  17
   8   6  -6 163.676 82.4255  13
   8  -6  -5 362.722 178.738  18
   8   6  -5 338.582 128.711  20
   8   6  -5 378.762 126.937  19
  -8  -6   5 253.242 131.941  17
   8  -6  -4 1573.09 288.247  18
   8   6  -4 1850.15 190.566  20
   8   6  -4 1938.21 221.800  19
   8   6  -3 839.838 154.599  10
   8  -6  -3 848.288 208.538   8
   8   6  -3 796.974 154.831  20
   8   6  -3 920.487 166.846  19
   8  -6  -3 834.830 258.474  18
   8  -6  -2 2903.17 333.177   8
   8   6  -2 3086.02 240.607  10
   8   6  -2 2943.08 250.505  20
   8  -6  -2 2863.20 344.845  18
   8   6  -1-61.5984 125.408  10
   8  -6  -1 99.6342 189.975   8
   8   6  -1 165.763 141.889   9
   8  -6  -1 7.70880 150.216  18
  -8  -6   1-86.6287 134.526  16
   8   6   0 3959.67 301.074   9
   8  -6   0 4004.49 377.323   8
   8   6   0 4032.37 281.342  10
  -8  -6   0 3940.57 297.112  16
   8   6   1 1599.63 188.890   9
   8  -6   1 2050.14 322.287   8
   8   6   1 1701.59 213.946  10
   8  -6   2 3229.02 348.299   8
   8   6   2 2403.17 248.904  10
   8  -6   3 992.915 227.169   8
   8   6   3 1038.71 191.936  10
   8  -6   4 725.276 173.589   8
   8   6   4 724.731 152.404  10
   8   6   4 570.061 149.181  14
   8  -6   5 752.455 142.256   8
   8   6   5 641.478 126.394  10
   8   6   5 538.847 92.7576  14
  -8  -7  12 41.4431 52.7937   7
  -8  -7  12-31.5278 68.2608  17
   8   7 -12-5.29616 57.7876  19
  -8  -7  11 31.0813 86.5044   7
   8   7 -11 104.877 99.2643  19
  -8  -7  11 88.3554 106.896  17
   8   7 -10 725.155 147.922  19
  -8  -7  10 673.489 178.916  17
   8   7  -9 2013.71 159.847  20
   8   7  -9 1943.90 216.702  19
  -8  -7   9 1889.37 252.450  17
   8   7  -8 208.169 132.900  19
   8   7  -8 302.333 91.5911  20
  -8  -7   8 476.437 175.928  17
   8   7  -7 1713.23 185.427  20
   8   7  -7 1487.43 198.052  19
   8  -7  -7 1064.81 198.597  18
  -8  -7   7 1368.96 217.518  17
   8   7  -6 263.812 108.753  20
   8   7  -6 344.636 132.524  19
  -8  -7   6 608.310 178.053  17
   8   7  -6 218.283 97.9184  13
  -8  -7   5 226.764 127.622  17
   8   7  -5 99.0782 103.737  20
   8   7  -5 148.133 94.4806  19
   8  -7  -5 76.4082 173.697  18
   8   7  -4 1702.29 193.634  20
   8   7  -4 1352.69 194.851  19
   8  -7  -4 1559.23 276.700  18
   8   7  -3 2263.15 209.329  10
   8   7  -3 2380.48 222.557  20
   8  -7  -3 2184.62 324.651  18
  -8  -7   3 2649.19 307.145  16
   8   7  -2 1559.41 185.761  10
   8  -7  -2 1803.99 268.374   8
   8   7  -2 1468.18 183.441  20
   8  -7  -2 1544.49 283.691  18
  -8  -7   2 1661.15 241.438  16
   8   7  -1 462.435 147.929  10
   8   7  -1 415.932 147.251   9
   8  -7  -1 300.370 172.859   8
  -8  -7   1 383.776 169.124  16
   8   7   0 1514.49 190.899   9
   8   7   0 1678.14 204.185  10
   8  -7   0 1990.03 288.956   8
  -8  -7   0 1717.85 206.642  16
   8  -7   1 1.79899 144.783   8
   8   7   1 50.4340 129.536  10
   8   7   2 1284.62 183.099  10
   8  -7   2 1206.33 220.657   8
   8  -7   3 152.772 138.443   8
   8   7   3 57.7651 108.090  10
   8   7   3 34.0235 94.3607  14
   8  -7   4 584.643 143.301   8
   8   7   4 609.471 118.289  10
   8   7   4 541.058 96.4841  14
   8   8 -11 1283.30 128.051  19
  -8  -8  11 1395.73 144.128  17
   8   8 -10 241.259 92.5146  19
  -8  -8  10 213.430 122.412  17
  -8  -8   9 10331.5 468.464  17
   8   8  -9 9640.35 307.323  20
   8   8  -9 8898.10 362.684  19
  -8  -8   9 8109.11 379.641  16
   8   8  -8 466.378 123.338  19
  -8  -8   8 596.874 177.461  17
   8   8  -8 580.239 101.229  20
   8   8  -7 1658.13 158.303  20
   8   8  -7 1494.13 185.564  19
  -8  -8   7 1763.39 231.022  17
  -8  -8   6 120.142 132.468  17
   8   8  -6 116.826 94.2743  20
   8   8  -6 222.554 79.8611  19
   8  -8  -6 191.715 111.045  18
   8   8  -5 1356.74 163.980  20
  -8  -8   5 834.869 145.726  17
   8  -8  -5 1053.62 217.807  18
  -8  -8   5 1652.94 277.560  16
   8   8  -4 93.7704 107.062  10
   8   8  -4 93.3085 98.6865  20
  -8  -8   4-34.4444 158.397  16
   8   8  -3 288.661 131.453  10
   8   8  -3 291.781 123.630  20
  -8  -8   3 130.330 142.341  16
   8   8  -2 30.0827 95.5705  10
   8   8  -2 102.628 82.2867   9
  -8  -8   2 99.1782 144.991  16
   8   8  -1 995.728 152.973   9
   8   8  -1 1108.43 159.588  10
   8  -8  -1 1100.70 193.738   8
  -8  -8   1 991.430 179.982  16
   8   8   0-55.8029 89.6593   9
   8  -8   0 55.5577 128.023   8
   8   8   0 159.264 117.779  10
  -8  -8   0-225.889 105.611  16
   8  -8   1 3865.48 328.661   8
   8   8   1 3934.91 241.525  10
   8  -8   2 300.269 134.072   8
   8   8   2 265.641 111.219  10
   8  -8   3-54.2531 86.9210   8
   8   8   3-80.2022 77.1225  10
   8   8   3-21.4668 69.8063  14
  -8  -9  10 530.549 96.2783  17
   8   9  -9 384.898 62.0474  20
  -8  -9   9 480.303 118.557  17
   8   9  -9 308.124 76.7714  19
  -8  -9   9 175.280 72.2202  16
   8   9  -8 1560.63 127.558  20
   8   9  -8 1365.70 135.154  19
  -8  -9   8 1708.99 199.973  17
  -8  -9   8 1491.32 177.402  16
   8   9  -7 245.651 91.1102  20
  -8  -9   7 417.224 127.964  17
  -8  -9   7 225.096 116.881  16
  -8  -9   6 114.566 88.7001  17
   8   9  -6 150.553 83.9290  20
  -8  -9   6 264.146 131.064  16
   8   9  -5 158.017 80.8342  10
   8   9  -5 89.6320 78.1010  20
   8   9  -4-17.8422 81.4554  10
   8   9  -4 100.968 82.9227  20
  -8  -9   4 7.68934 139.440  16
   8   9  -3 222.604 100.274  10
   8   9  -3 177.582 100.363  20
  -8  -9   3 65.8013 136.593  16
   8   9  -2 362.024 100.809  10
   8   9  -2 290.499 103.314   9
  -8  -9   2 280.142 148.603  16
   8   9  -1 2485.45 187.802   9
   8   9  -1 2717.29 190.824  10
  -8  -9   1 2910.06 238.163  16
   8  -9   0 62.3465 83.7931   8
   8   9   0 29.1436 85.8134  10
  -8  -9   0-49.6100 81.7130  16
   8  -9   1 1119.64 146.051   8
   8   9   1 964.707 116.955  10
   8  -9   2-165.198 78.1465   8
   8   9   2 59.2480 61.3547  10
   8  10  -7 34.4960 50.1195  20
  -8 -10   7-44.3566 70.3560  16
   8  10  -6 207.066 65.4657  20
  -8 -10   6 83.2931 92.8134  16
   8  10  -5 28.5488 49.6458  10
   8  10  -5 70.9269 61.4071  20
  -8 -10   5-72.1660 103.421  16
   8  10  -4 275.819 83.1491  10
   8  10  -4 328.250 82.9523  20
  -8 -10   4 437.844 114.143  16
   8  10  -3 65.7375 67.5933  10
   8  10  -3-63.0619 68.3864   9
  -8 -10   3-95.1465 104.559  16
   8  10  -2-62.2082 64.5267  10
  -8 -10   2-117.210 95.3007  16
   8  10  -1-28.7605 63.3711  10
  -8 -10   1 22.8419 70.5125  16
   8  10   0 1187.60 105.318  10
   9   0 -15 492.000 85.3181  21
   9   0 -14-13.9012 104.304  21
   9   0 -13 77.1458 109.579  21
   9   0 -12-106.612 157.779  21
   9   0 -11 2280.35 274.732  21
   9   0 -10 145.100 129.750  21
   9   0  -9 2094.19 214.448  19
   9   0  -9 1947.83 227.792  21
   9   0  -8 124.386 104.603  19
   9   0  -8 176.612 114.760  21
   9   0  -7 41997.4 915.516  19
   9   0  -7 43755.6 1089.93   2
   9   0  -6 48.3929 115.371  19
   9   0  -6-145.383 144.378   2
   9   0  -5 412.169 133.931   9
   9   0  -5 465.414 129.298  18
   9   0  -5 422.333 140.296  19
   9   0  -5 173.371 153.973   2
   9   0  -4 35.3958 82.7458   9
   9   0  -4 182.707 106.232  19
   9   0  -4-8.40423 58.7226  18
   9   0  -4 121.831 146.717   2
   9   0  -3 11353.7 465.301   9
   9   0  -3 11612.1 574.607   2
   9   0  -3 10848.8 501.280  19
   9   0  -3 10832.7 505.635  18
   9   0  -2 312.248 154.011   2
   9   0  -2 51.5609 135.062   9
   9   0  -2 170.500 109.127  14
   9   0  -1-6.85121 87.9048   2
   9   0  -1-6.02060 150.951   9
   9   0  -1 125.819 119.879   8
   9   0  -1 2.07664 125.951  14
   9   0   0-89.5520 96.5381   2
   9   0   0-86.0095 117.662   8
   9   0   0 202.226 156.723  14
   9   0   1 1209.55 230.332   8
   9   0   1 1349.81 216.214  10
   9   0   1 1448.14 256.802  14
   9   0   2 28.2075 137.761   8
   9   0   2-247.888 171.843  10
   9   0   2-2.04570 190.855  14
   9   0   3 2292.15 298.735  14
   9   0   4-38.6854 175.056  14
  -9   0  -4-11.4173 114.408  12
  -9   0  -5-41.3506 74.1832  12
  -9   0  -6-41.4854 56.2723  12
   9  -1 -15-35.5440 62.5244  21
   9   1 -14-42.7394 67.1038  18
   9  -1 -14 205.088 110.428  21
   9   1 -14-29.7322 88.3853  21
   9  -1 -13 344.069 104.186  18
   9  -1 -13 149.254 138.028  21
   9   1 -13 28.3375 119.364  21
   9  -1 -12 774.870 153.659  18
   9  -1 -12 524.231 181.175  21
   9   1 -12 888.189 179.783  21
   9   1 -11 525.607 126.252  19
   9  -1 -11 737.557 224.351  21
   9   1 -11 378.197 146.706  21
   9   1 -10 1291.74 194.548  19
   9  -1 -10 1636.55 249.791  21
   9   1 -10 1307.74 200.244  21
   9   1  -9 443.508 143.579  19
   9  -1  -9 442.118 164.613  21
   9   1  -9 553.101 148.013  21
   9   1  -8 2857.56 250.105  19
   9  -1  -8 2980.27 301.900  21
   9  -1  -7 10268.9 463.228  19
   9   1  -7 10459.7 474.621  19
   9  -1  -7 9682.21 480.306  21
   9   1  -7 10367.6 573.410   2
   9   1  -6 17578.1 521.596   9
   9  -1  -6 16301.0 584.759  19
   9  -1  -6 16802.7 652.356  18
   9   1  -6 16423.2 588.909  19
   9   1  -6 15526.6 649.298   2
   9  -1  -6 16241.6 650.907   2
   9   1  -5 2838.13 229.776   9
   9  -1  -5 2747.26 259.806  19
   9   1  -5 2840.28 256.381  19
   9  -1  -5 2469.59 260.810  18
   9   1  -5 2658.23 298.974   2
   9  -1  -5 2139.22 253.743   2
   9  -1  -4 2262.85 222.911   9
   9   1  -4 2446.04 230.063   9
   9   1  -4 2100.29 236.890  18
   9  -1  -4 2232.12 243.373  19
   9   1  -4 2157.67 244.392  19
   9  -1  -4 2523.68 278.187  18
   9  -1  -4 2380.87 261.544   2
   9   1  -4 1983.19 267.393   2
   9  -1  -3 75.2140 124.261   9
   9   1  -3 129.034 119.054   9
   9   1  -3 53.5325 124.252   2
   9  -1  -3 10.0670 82.3597   2
   9  -1  -3-147.947 102.866  18
   9   1  -3-35.8141 86.5833  19
   9  -1  -2 12606.4 511.896   9
   9   1  -2 12847.9 516.662   9
   9  -1  -2 13368.4 604.984   8
   9   1  -2 12835.9 639.287   2
   9  -1  -2 12953.9 596.095   2
   9  -1  -2 12917.5 563.228  18
   9  -1  -2 12634.1 474.972  14
   9   1  -1 6748.89 499.607   2
   9  -1  -1 7190.40 493.366   2
   9   1  -1 6664.63 395.042   9
   9  -1  -1 7235.84 468.511   8
   9  -1  -1 6707.65 387.915  14
   9   1  -1 6931.92 377.874  14
   9   1   0 104.265 149.700   2
   9   1   0 226.703 142.463   9
   9  -1   0 300.511 163.052   8
   9   1   0-127.172 115.071   8
   9  -1   0 121.126 142.171  14
   9   1   0 279.699 177.671  14
   9  -1   1 33.2468 146.419   8
   9   1   1 408.373 165.351   8
   9   1   1 23.4040 160.308  10
   9  -1   1-56.5813 157.001  14
   9   1   1 66.9584 159.613  14
   9  -1   2 583.379 198.748   8
   9   1   2 792.726 173.912   8
   9   1   2 602.865 183.808  10
   9  -1   2 747.965 219.826  14
   9   1   2 609.434 225.735  14
   9  -1   3 135.536 136.877   8
   9   1   3-67.5763 159.551  10
   9  -1   3 132.825 199.258  14
   9   1   3-7.60716 184.381  14
   9   1   4 187.281 145.339  10
   9   1   4 18.2826 137.850  14
  -9   1  -4 285.783 131.572  12
  -9  -1  -4 151.342 125.964  12
  -9   1  -5 102.591 87.2443  12
  -9  -1  -5 145.989 105.797  12
   9   1   5 60.6546 127.449  14
  -9   1  -6 79.5983 41.0420  12
  -9  -1  -6 91.3885 59.0963  12
   9  -2 -14-49.6901 77.6659  21
   9   2 -14-59.6969 87.0740  21
   9  -2 -13 932.421 189.934  21
   9   2 -13 956.829 160.533  21
   9   2 -12 500.897 115.056  19
   9  -2 -12 623.434 198.961  21
   9  -2 -12 486.537 121.904  18
   9   2 -12 538.979 139.968  21
   9   2 -11 5063.19 325.757  19
   9  -2 -11 4565.27 350.646  18
   9  -2 -11 5891.03 434.257  21
   9   2 -11 5087.15 338.328  21
   9  -2 -10 452.547 175.317  18
   9   2 -10 312.673 145.587  19
   9  -2 -10 201.981 158.918  21
   9   2 -10 565.649 141.625  21
   9  -2  -9 715.094 223.806  18
   9   2  -9 667.456 175.174  19
   9  -2  -9 1118.45 242.735  21
   9  -2  -8 18371.9 721.990  21
   9   2  -8 17181.7 601.547  19
   9  -2  -8 17727.9 714.946  18
   9  -2  -7-26.9345 172.894  18
   9   2  -7 170.729 133.231  19
   9  -2  -7-265.452 163.073  21
   9   2  -7 134.553 155.515   2
   9  -2  -6 16055.1 568.902  19
   9   2  -6 15394.4 568.342  19
   9  -2  -6 16504.3 678.897  18
   9  -2  -6 14852.6 593.214  21
   9   2  -6 14482.0 648.995   2
   9   2  -5 11652.8 501.527  19
   9  -2  -5 11977.2 577.796  18
   9   2  -5 11446.0 583.713   2
   9   2  -4 1592.38 194.466   9
   9   2  -4 1637.53 216.171  19
   9  -2  -4 1723.17 266.678  18
   9   2  -4 1151.26 219.479   2
   9   2  -3 7537.58 391.872   9
   9  -2  -3 7550.91 456.800   8
   9   2  -3 7700.58 502.415   2
   9   2  -3 8277.45 444.622  19
   9  -2  -3 7645.99 452.093  18
   9   2  -2 2930.84 275.590   9
   9  -2  -2 2405.52 307.390   8
   9   2  -2 2880.34 336.405   2
   9   2  -2 2865.89 291.483  19
   9  -2  -2 2775.48 302.931  18
   9  -2  -2 2608.78 248.692  14
   9   2  -1 1839.89 232.351   9
   9  -2  -1 2015.06 267.285   8
   9   2  -1 1885.84 287.356   2
   9  -2  -1 1672.88 252.466  18
   9  -2  -1 1829.73 233.181  14
   9   2   0 620.725 192.240   9
   9  -2   0 522.477 198.859   8
   9   2   0 708.398 154.200   8
   9   2   0 600.238 135.394  10
   9  -2   0 622.565 169.087  18
   9  -2   0 487.859 173.797  14
   9   2   1 318.869 167.745   9
   9  -2   1 670.180 228.198   8
   9   2   1 626.519 171.385   8
   9   2   1 329.471 145.588  10
   9  -2   1 290.821 182.841  14
   9   2   1 530.299 204.990  14
   9  -2   2 1829.92 281.986   8
   9  -2   2 2255.10 300.716  14
   9   2   2 2185.82 279.800  14
   9   2   2 1922.41 240.041  10
   9  -2   3 903.321 198.013   8
   9   2   3 831.948 182.652  10
   9   2   3 1372.17 246.601  14
   9   2   4-80.2670 127.920  10
   9  -2   4-112.635 127.080   8
   9   2   4-87.0872 162.020  14
  -9   2  -4 320.626 131.176  12
  -9  -2  -4-39.3379 110.528  12
  -9   2  -5 1777.53 170.500  12
  -9  -2  -5 2030.80 205.351  12
   9   2   5 1793.34 196.766  14
  -9  -2  -6 122.374 56.1709  12
   9  -3 -14 165.366 100.099  21
   9   3 -14 52.3734 42.2196  21
   9   3 -13 418.784 92.6404  19
   9  -3 -13 445.644 150.282  21
   9   3 -13 239.019 87.5369  21
   9   3 -12 182.749 99.0035  19
   9  -3 -12 133.997 148.412  21
   9   3 -12 139.125 106.574  21
   9   3 -11 4832.67 322.520  19
   9  -3 -11 4351.57 338.466  18
   9  -3 -11 5268.46 426.249  21
   9   3 -11 4504.76 314.697  21
   9   3 -10 264.757 136.603  19
   9  -3 -10 350.120 167.893  18
   9  -3 -10 337.652 200.976  21
   9   3  -9 11680.4 507.650  19
   9  -3  -9 10842.0 568.761  18
   9  -3  -9 12083.2 627.438  21
   9   3  -8 267.982 161.473  19
   9  -3  -8 168.238 200.887  18
   9  -3  -8-29.1097 135.119  21
   9   3  -7 14774.8 567.196  19
   9  -3  -7 15284.0 685.170  18
   9  -3  -7 14995.0 656.040  21
   9   3  -7 15713.8 726.400   2
   9  -3  -6 40712.1 982.422   8
   9  -3  -6 40175.9 1018.34  21
   9   3  -6 42589.1 932.404  19
   9  -3  -6 40497.2 1079.06  18
   9   3  -6 41666.4 1112.92   2
   9  -3  -5 24434.1 799.913   8
   9   3  -5 24758.4 722.503  19
   9  -3  -5 23934.8 839.812  18
   9   3  -5 25613.4 884.928   2
   9  -3  -4 363.460 157.188   8
   9  -3  -4 246.896 146.237  18
   9   3  -4 473.570 165.443  19
   9   3  -4 417.869 198.369   2
   9   3  -3 18727.7 598.651   9
   9  -3  -3 18181.9 723.887   8
   9   3  -3 19636.2 673.129  19
   9  -3  -3 18110.2 717.172  18
   9   3  -3 19185.1 799.372   2
   9   3  -2 7518.43 406.260   9
   9  -3  -2 7129.16 486.520   8
   9   3  -2 7394.71 446.189  19
   9  -3  -2 7694.22 475.273  18
   9   3  -2 7464.09 526.202   2
   9   3  -1 2186.30 265.361   9
   9  -3  -1 2260.08 304.203   8
   9  -3  -1 2235.29 285.707  18
   9   3  -1 2707.24 347.166   2
   9   3   0 7042.15 416.356   9
   9  -3   0 7140.38 505.755   8
   9   3   0 5912.26 375.921   8
   9   3   0 6103.88 335.494  10
   9  -3   0 6103.50 415.829  18
   9  -3   1 603.081 241.245   8
   9   3   1 700.091 188.033   9
   9   3   1 299.068 153.936  10
   9  -3   2 230.003 175.612   8
   9   3   2 277.058 135.302  10
   9   3   2 338.803 195.620  14
   9  -3   3 1911.71 251.997   8
  -9   3  -3 1734.48 202.294  12
   9   3   3 2020.24 255.651  14
   9   3   3 1861.87 238.549  10
   9   3   4 503.386 158.824  10
   9  -3   4 708.400 130.608   8
   9   3   4 354.970 153.666  14
  -9  -3  -4 547.131 143.298  12
   9   3   5 11.1084 108.913  10
  -9  -3  -5 104.493 70.7681  12
   9   3   5-157.214 108.646  14
   9  -4 -14-64.8696 68.5085  21
  -9  -4  14-75.8165 67.6974  17
   9   4 -13 153.866 73.3589  19
   9  -4 -13 99.7794 97.3299  21
   9   4 -12 195.854 102.849  19
   9  -4 -12 116.003 157.100  21
   9   4 -11 517.316 154.467  19
   9  -4 -11 362.125 206.164  21
   9   4 -10 2969.76 284.903  19
   9  -4 -10 2687.04 301.378  18
   9  -4 -10 3164.56 362.288  21
   9  -4  -9 82.8789 146.329  18
   9   4  -9 59.5103 143.857  19
   9  -4  -9 203.656 186.463  21
   9   4  -8 4048.07 326.051  19
   9  -4  -8 4008.29 390.030  18
   9  -4  -8 4284.10 400.277  21
   9  -4  -7 3584.80 346.992  21
   9   4  -7 3604.73 308.363  19
   9  -4  -7 3870.44 391.933  18
   9   4  -6 3769.40 314.017  19
   9  -4  -6 3561.22 397.226  18
   9  -4  -6 3614.73 358.070  21
   9   4  -6 4084.36 392.938   2
   9  -4  -5 419.230 137.813   8
   9   4  -5 41.3817 149.323  19
   9  -4  -5 377.058 198.402  18
   9   4  -5 352.799 181.072   2
   9  -4  -4 2399.23 284.341   8
   9   4  -4 2835.06 285.019  19
   9  -4  -4 2800.76 337.949  18
   9   4  -4 2813.62 329.667   2
   9  -4  -3-347.657 176.060   8
   9   4  -3 114.328 145.727   9
   9  -4  -3 110.621 186.429  18
   9   4  -3 1.00386 128.984  19
   9   4  -3 277.994 151.373   2
   9   4  -2 5611.27 361.378   9
   9  -4  -2 4598.09 399.436   8
   9   4  -2 4589.73 353.681  19
   9  -4  -2 5150.89 421.133  18
   9  -4  -1-2.70872 197.795   8
   9   4  -1 173.214 163.141   9
   9   4  -1 57.9182 112.814  10
   9  -4  -1 221.214 158.763  18
   9  -4   0-116.623 218.907   8
   9   4   0-65.5902 142.304   9
   9   4   0 149.437 123.512  10
   9  -4   0-49.5648 127.490  18
   9  -4   1 95.7517 178.158   8
   9   4   1 30.8656 142.794   9
   9   4   1-156.024 133.806  10
   9  -4   2 167.038 157.358   8
   9   4   2-139.279 136.176  10
   9   4   2 71.2723 177.204  14
   9   4   3 19.3785 138.925  10
   9  -4   3-25.7124 158.634   8
   9   4   3 271.615 153.124  14
  -9  -4  -3-1.86927 93.2500  12
   9   4   4 1348.24 189.171  10
   9  -4   4 1068.68 189.360   8
   9   4   4 1342.19 189.892  14
  -9  -4  -4 940.919 158.312  12
   9  -4   5 449.012 86.7230   8
   9   4   5 514.680 114.905  10
  -9  -4  -5 392.539 85.0197  12
   9   4   5 380.588 95.5566  14
   9   5 -13-2.18971 52.5832  19
   9  -5 -13 54.1409 82.6550  21
  -9  -5  13-45.6345 78.7539  17
   9   5 -12 694.764 123.120  19
   9  -5 -12 801.737 178.587  21
   9  -5 -11 192.417 173.551  21
   9   5 -11 69.1083 110.310  19
   9   5 -10 5579.90 352.861  19
   9  -5 -10 5247.80 427.743  21
   9   5  -9 7516.24 416.983  19
   9  -5  -9 7448.85 522.077  21
   9  -5  -9 6802.60 444.923  18
   9  -5  -8 21728.0 835.146  21
   9   5  -8 21034.0 679.675  19
   9  -5  -8 19426.1 758.857  18
   9   5  -7 690.065 187.920  19
   9  -5  -7 736.165 231.777  18
   9  -5  -7 772.050 219.730  21
   9   5  -6 11906.4 508.870  19
   9  -5  -6 11320.0 623.674  18
   9   5  -5 68.8686 122.198  19
   9  -5  -5 376.888 207.760  18
   9  -5  -4 36275.6 1002.96   8
   9   5  -4 36520.5 703.620  20
   9   5  -4 37222.2 891.236  19
   9  -5  -4 37354.9 1091.02  18
   9  -5  -3 13319.5 643.680   8
   9   5  -3 14323.9 563.461  19
   9   5  -2 9797.33 459.432   9
   9  -5  -2 8407.37 534.573   8
   9   5  -2 9268.03 365.873  10
   9   5  -2 9671.46 465.614  19
   9  -5  -2 10100.9 577.455  18
   9   5  -1 2527.01 276.046   9
   9  -5  -1 2576.68 354.189   8
   9   5  -1 1894.64 196.500  10
   9  -5  -1 2598.01 336.750  18
   9   5   0 5347.41 352.260   9
   9  -5   0 5336.71 442.873   8
   9   5   0 4547.28 278.930  10
   9  -5   1 509.290 220.861   8
   9   5   1 483.995 154.298   9
   9   5   1 616.958 157.403  10
   9  -5   2 2471.38 296.810   8
   9   5   2 2222.75 220.153  10
   9   5   2 2420.87 249.977  14
   9  -5   3 5635.94 382.532   8
  -9  -5  -3 4882.43 303.372  12
   9   5   3 5380.88 316.926  14
   9   5   3 5117.36 292.674  10
   9  -5   4 711.638 159.104   8
   9   5   4 639.220 129.833  10
  -9  -5  -4 648.710 92.7878  12
   9   5   4 772.195 148.889  14
   9   6 -13 3.81272 48.3368  19
  -9  -6  13-1.08244 63.7927  17
   9   6 -12 163.735 82.0394  19
  -9  -6  12 337.632 114.296  17
   9   6 -11 244.434 111.159  19
  -9  -6  11 202.042 128.006  17
   9   6 -10 1139.44 177.273  19
  -9  -6  10 1241.20 222.074  17
   9  -6  -9 1492.34 196.345  18
   9   6  -9 1467.96 219.816  19
  -9  -6   9 1802.64 252.923  17
   9   6  -8 6836.16 389.125  19
   9  -6  -8 5827.74 411.929  18
  -9  -6   8 6676.47 418.508  17
   9  -6  -7 2100.81 301.006  18
   9   6  -7 2335.27 251.573  19
  -9  -6   7 2231.00 258.133  17
   9   6  -6 3177.56 218.560  20
   9   6  -6 2539.29 247.582  19
   9  -6  -6 2666.82 339.665  18
   9   6  -5 11596.0 402.390  20
   9   6  -5 11449.7 482.237  19
   9  -6  -5 12051.7 639.069  18
   9   6  -4 191.519 98.8930  20
   9   6  -4 93.3031 109.843  19
   9  -6  -4 83.6337 214.729  18
   9  -6  -3 681.200 216.063   8
   9   6  -3 420.640 127.970  19
   9  -6  -3 326.189 204.300  18
   9  -6  -2-133.554 194.672   8
   9   6  -2 33.9992 142.501   9
   9   6  -2 141.638 108.648  10
   9  -6  -2-43.5469 169.994  18
  -9  -6   2 11.1779 138.531  16
   9   6  -1 144.542 142.999   9
   9   6  -1 113.594 104.808  10
  -9  -6   1-110.024 120.635  16
   9   6   0-19.1250 118.920   9
   9   6   0 37.0436 110.987  10
   9  -6   0 122.971 195.146   8
   9   6   1-48.0107 99.7434   9
   9   6   1 35.5307 108.104  10
   9  -6   2 1003.65 217.015   8
   9   6   2 859.594 155.305  10
   9   6   2 1152.95 174.355  14
   9  -6   3 71.8493 136.442   8
   9   6   3-229.714 92.8854  10
   9   6   3-68.8110 102.948  14
   9  -6   4 663.583 116.376   8
   9   6   4 395.539 92.1006  10
   9   6   4 349.654 96.7168  14
  -9  -7  12-89.5983 60.9904  17
   9   7 -12-8.53766 49.6497  19
  -9  -7  11 84.3659 62.0945   7
   9   7 -11 33.3798 69.7180  19
  -9  -7  11 91.6243 93.1410  17
   9   7 -10 311.798 113.049  19
  -9  -7  10 154.090 124.445  17
   9   7  -9 2830.53 234.063  19
  -9  -7   9 2576.52 251.291  17
   9   7  -8 2489.05 238.998  19
   9  -7  -8 2614.79 235.098  18
  -9  -7   8 3006.53 278.465  17
  -9  -7   7 55.1551 124.111  17
   9   7  -7 75.2271 64.0486  20
   9   7  -7 92.0041 107.722  19
   9  -7  -7 339.686 156.542  18
   9   7  -6 211.251 98.5681  20
   9   7  -6 90.7290 110.970  19
   9  -7  -6 108.452 172.882  18
   9   7  -5-13.3602 86.3333  20
   9   7  -5 92.9117 113.003  19
   9  -7  -5-4.45129 189.769  18
   9   7  -4 102.007 108.405  20
   9   7  -4 21.1050 69.0241  19
   9  -7  -4-100.734 192.221  18
   9   7  -3 110.204 81.1792  10
   9   7  -3-11.3608 110.483   9
   9  -7  -3 178.502 125.700   8
   9  -7  -3-39.0134 165.816  18
  -9  -7   3 21.0789 144.205  16
   9   7  -2 1192.22 186.523   9
   9  -7  -2 880.419 202.703   8
   9   7  -2 1132.38 156.005  10
  -9  -7   2 956.175 191.799  16
   9   7  -1 119.473 108.691   9
   9  -7  -1 152.938 152.424   8
   9   7  -1-7.34904 98.8473  10
  -9  -7   1 165.534 111.680  16
   9   7   0 160.019 101.546   9
   9  -7   0 41.9114 124.168   8
   9   7   0-96.2980 109.015  10
   9  -7   1 158.603 142.731   8
   9   7   1 38.8486 99.3225  10
   9  -7   2 151.451 118.969   8
   9   7   2 55.7060 83.4703  10
   9   7   2 175.250 110.559  14
   9  -7   3 102.458 85.0057   8
   9   7   3-72.1885 69.7007  10
   9   7   3 82.7032 70.8586  14
   9   8 -11 436.772 77.4558  19
  -9  -8  11 358.424 79.7867  17
   9   8 -10 2552.30 177.774  19
  -9  -8  10 2096.55 161.868  16
  -9  -8   9 376.446 116.772  17
   9   8  -9 208.816 97.7434  19
  -9  -8   9 568.543 114.001  16
   9   8  -8 782.112 102.555  20
  -9  -8   8 602.712 141.033  17
   9   8  -8 616.183 125.042  19
  -9  -8   8 1025.64 176.246  16
   9   8  -7 182.648 72.1462  20
   9   8  -7 246.796 109.280  19
  -9  -8   7 98.5085 80.4040  17
  -9  -8   7 394.781 139.386  16
   9   8  -6 333.197 92.2715  20
   9   8  -6 176.930 88.1971  19
   9  -8  -6 95.6533 110.129  18
  -9  -8   6 371.841 177.112  16
   9   8  -5 83.5267 77.5953  20
  -9  -8   5 67.8003 164.356  16
   9   8  -4 3789.28 203.302  10
   9   8  -4 3402.44 219.390  20
   9   8  -3 116.700 78.0087  10
   9   8  -3 27.7322 94.9161   9
  -9  -8   3-43.7998 139.859  16
   9   8  -2 173.985 99.8233   9
   9  -8  -2 192.670 94.0110   8
   9   8  -2 110.050 80.4183  10
  -9  -8   2-127.979 112.922  16
   9   8  -1 63.7089 98.6668   9
   9  -8  -1 118.983 114.474   8
   9   8  -1 299.112 96.9082  10
  -9  -8   1 109.298 82.8057  16
   9  -8   0 566.978 148.575   8
   9   8   0 325.555 96.6545  10
   9  -8   1 212.491 79.1010   8
   9   8   1 174.186 71.6659  10
   9  -8   2 82.4690 64.2595   8
   9   8   2 129.709 58.5255  10
   9   8   2 131.597 63.9415  14
  -9  -9   9 656.419 90.4369  17
   9   9  -8 2200.94 119.887  20
   9   9  -8 1860.66 140.216  19
  -9  -9   8 2317.94 196.750  16
   9   9  -7 458.669 82.0095  20
  -9  -9   7 442.959 125.641  16
   9   9  -6 5.59402 64.1859  20
  -9  -9   6-183.831 117.413  16
   9   9  -5 82.1056 68.7825  20
  -9  -9   5 50.3870 133.670  16
   9   9  -4 1398.23 146.613   9
  -9  -9   4 1559.41 206.653  16
   9   9  -3 196.755 84.4064   9
   9   9  -3 83.8662 72.7279  10
  -9  -9   3 79.2508 105.330  16
   9   9  -2 428.455 93.3496   9
   9   9  -2 352.565 79.0368  10
  -9  -9   2 223.649 100.485  16
   9   9  -1 194.767 71.5782  10
  -9  -9   1-15.8362 70.2509  16
   9   9   0 770.203 93.5685  10
   9   9   1 123.314 54.6630  14
   9  10  -7-15.7804 56.4399   9
   9  10  -6-14.1189 60.2695   9
  -9 -10   6 179.829 64.5726  16
   9  10  -5 45.7784 64.2330   9
  -9 -10   5 160.838 84.4067  16
   9  10  -4 218.660 62.9969   9
  -9 -10   4 56.6613 86.3768  16
  -9 -10   3 384.419 85.5330  16
  10   0 -14 9.07492 45.6068  18
  10   0 -14 183.250 95.1615  21
  10   0 -13 11.1561 80.4645  18
  10   0 -13 70.7380 99.6379  21
  10   0 -12 26.5184 97.0064  21
  10   0 -11 114.577 134.164  21
  10   0 -10 32.8056 64.5819  19
  10   0 -10 43.1400 96.8466  21
  10   0  -9 114.641 99.8133  19
  10   0  -8-20.9401 119.762  19
  10   0  -7 82.4825 144.512  18
  10   0  -7-43.9027 123.807  19
  10   0  -7-190.554 83.9106   2
  10   0  -6 4368.09 358.953  19
  10   0  -6 4529.28 378.889  18
  10   0  -6 4120.54 375.156   2
  10   0  -5-157.834 143.822   9
  10   0  -5-48.9996 164.348  19
  10   0  -5 83.3818 106.503  18
  10   0  -5-89.4730 99.3135   2
  10   0  -4 27.7413 134.924   9
  10   0  -4-155.306 122.367  18
  10   0  -3 34.2638 133.907   9
  10   0  -3-194.673 101.856   2
  10   0  -3-19.7974 97.1652  18
  10   0  -2 1465.08 236.139   2
  10   0  -2 1425.07 235.805   9
  10   0  -2 1567.19 262.030   8
  10   0  -2 1545.10 222.804  14
  10   0  -1-125.813 135.219   8
  10   0  -1 183.182 160.785  14
  10   0   0 72.1927 157.350   8
  10   0   0-91.7062 167.385  14
  10   0   1-275.708 148.803   8
  10   0   1 68.3001 180.194  14
  10   0   2-63.4534 102.108   8
  10   0   2-119.581 188.408  14
  10   0   3-2.11033 133.920  14
 -10   0  -4-88.3753 85.3348  12
 -10   0  -5-111.789 53.3212  12
  10   1 -14 46.7514 69.5460  18
  10  -1 -14 383.867 108.676  21
  10   1 -14 246.035 88.2539  21
  10  -1 -13 89.1145 102.462  21
  10  -1 -13 67.8029 93.5055  18
  10   1 -13 154.172 110.661  21
  10  -1 -12 599.531 165.273  18
  10  -1 -12 780.795 170.590  21
  10   1 -12 736.209 156.211  21
  10  -1 -11 101.073 149.361  18
  10   1 -11-120.314 97.7613  19
  10  -1 -11-110.253 144.558  21
  10   1 -11 67.2862 63.6716  21
  10  -1 -10 1341.13 246.670  18
  10   1 -10 978.626 190.214  19
  10  -1 -10 1242.99 223.438  21
  10  -1  -9 1387.67 266.481  18
  10   1  -9 1184.09 200.129  19
  10  -1  -9 1308.12 187.182  21
  10  -1  -8 5519.85 363.375  19
  10   1  -8 5891.16 383.442  19
  10  -1  -8 5717.25 430.346  18
  10  -1  -7 12942.8 543.538  19
  10   1  -7 13192.9 558.619  19
  10  -1  -7 13573.6 641.313  18
  10   1  -7 14009.6 677.433   2
  10   1  -6 11367.4 453.627   9
  10  -1  -6 11299.8 523.762  19
  10   1  -6 11563.4 537.770  19
  10  -1  -6 11692.1 590.721  18
  10   1  -6 11196.0 528.084  18
  10   1  -6 11377.8 600.840   2
  10  -1  -6 11644.3 587.242   2
  10  -1  -5 810.614 164.155   9
  10   1  -5 1199.26 207.057   9
  10   1  -5 1274.04 229.575  19
  10  -1  -5 1054.36 211.168  18
  10   1  -5 1091.83 192.861  18
  10   1  -5 1312.20 240.757   2
  10  -1  -5 1700.39 221.962   2
  10  -1  -4 1277.95 197.079   9
  10   1  -4 1590.55 228.368   9
  10   1  -4 1613.55 229.793   2
  10  -1  -4 1108.29 186.345   2
  10  -1  -4 1324.56 220.105  18
  10   1  -4 1079.13 219.522  19
  10   1  -4 1288.73 193.945  18
  10   1  -3 1695.66 244.648   9
  10  -1  -3 1987.13 300.421   8
  10   1  -3 2257.71 307.012   2
  10  -1  -3 2409.22 289.582  18
  10   1  -3 1753.58 206.606  14
  10   1  -2 28.5781 181.766   9
  10  -1  -2 336.291 177.009   8
  10  -1  -2-35.9429 115.781  18
  10  -1  -2 178.091 124.632  14
  10   1  -2 393.783 146.809  14
  10   1  -1 3634.93 332.563   9
  10  -1  -1 4431.12 405.322   8
  10   1  -1 3979.19 359.363   8
  10  -1  -1 3799.59 326.427  14
  10   1  -1 3952.64 315.952  14
  10  -1   0-113.243 160.780   8
  10   1   0 145.110 140.110   8
  10  -1   0 70.4810 174.961  14
  10   1   0 33.6664 141.004  14
  10  -1   1-12.7147 158.792   8
  10   1   1-1.08435 81.7387   8
  10  -1   1 146.913 178.253  14
  10   1   1 111.588 158.474  14
  10  -1   2 771.568 162.488   8
  10   1   2 1124.52 189.428  10
  10  -1   2 1014.59 219.923  14
  10   1   2 827.893 202.079  14
  10  -1   3 326.782 103.454   8
  10   1   3 272.241 185.105  14
  10   1   4-0.64801 109.869  14
 -10   1  -4 114.156 81.5096  12
 -10  -1  -4 2.15284 100.232  12
 -10  -1  -5 192.328 78.0602  12
  10   2 -14 12.1443 53.7066  18
  10  -2 -14 129.642 85.5847  21
  10   2 -14 15.5051 25.9581  21
  10  -2 -13 98.7519 74.4133  18
  10  -2 -13 304.634 131.052  21
  10   2 -13 339.346 106.008  21
  10   2 -12 111.182 66.4453  19
  10  -2 -12 202.846 95.9603  18
  10  -2 -12 118.061 134.440  21
  10   2 -12-74.0916 105.358  21
  10   2 -11 363.520 145.754  19
  10  -2 -11 638.999 186.368  21
  10  -2 -11 515.023 178.256  18
  10   2 -10 3911.12 304.498  19
  10  -2 -10 4228.27 373.059  18
  10  -2 -10 3792.66 347.953  21
  10   2  -9 1083.35 196.991  19
  10  -2  -9 1219.66 272.897  18
  10   2  -8 483.485 177.128  19
  10  -2  -8 564.632 171.652  21
  10  -2  -8 567.038 235.113  18
  10   2  -7 520.677 137.998   9
  10   2  -7 385.595 177.080  19
  10  -2  -7 506.217 233.042  18
  10   2  -6 3845.81 280.814   9
  10   2  -6 3593.81 318.850  19
  10  -2  -6 3609.84 383.462  18
  10   2  -6 3898.45 374.675   2
  10   2  -5 313.369 124.239   9
  10  -2  -5 40.0484 137.709   8
  10   2  -5 181.704 97.5283  18
  10  -2  -5-69.3073 166.662  18
  10   2  -5 53.5093 142.451  19
  10   2  -5 318.496 168.793   2
  10   2  -4 4854.02 338.787   9
  10  -2  -4 5247.65 429.521   8
  10   2  -4 4912.47 380.112  19
  10  -2  -4 4728.32 403.931  18
  10   2  -4 5090.04 432.052   2
  10   2  -3 6812.06 409.142   9
  10  -2  -3 6624.98 484.878   8
  10  -2  -3 6150.58 432.904  18
  10   2  -2-65.4245 161.636   9
  10  -2  -2 307.705 206.277   8
  10  -2  -2 290.411 139.371  18
  10  -2  -2-128.446 145.983  14
  10   2  -1 1143.88 233.339   9
  10  -2  -1 1314.45 245.371   8
  10   2  -1 833.312 190.510   8
  10  -2  -1 1087.83 206.760  18
  10  -2  -1 1080.03 210.443  14
  10   2  -1 1041.27 200.178  14
  10   2   0-250.193 151.484   9
  10  -2   0 18.3901 171.468   8
  10   2   0-79.4825 112.364   8
  10  -2   0 47.2652 181.033  14
  10   2   0 201.825 166.620  14
  10  -2   1-75.7998 154.894   8
  10   2   1 89.9121 132.381  10
  10   2   1-137.425 153.831  14
  10  -2   2 28.2156 142.645   8
  10   2   2-84.9915 97.2201  10
  10   2   2-78.9425 170.062  14
  10   2   3 181.671 110.801  10
  10  -2   3 123.584 117.173   8
  10   2   3-25.6743 126.306  14
 -10   2  -3-33.6692 63.0994  12
 -10   2  -4 363.938 86.1161  12
 -10  -2  -4 287.278 100.205  12
  10   2   4 432.580 134.584  14
 -10  -2  -5 477.598 79.5676  12
  10  -3 -14-3.85347 68.8168  21
  10   3 -13 238.367 70.9848  19
  10  -3 -13-36.6458 97.3867  21
  10  -3 -12-85.2876 79.9040  18
  10   3 -12-27.5977 80.3520  19
  10  -3 -12 172.070 133.878  21
  10   3 -11 1509.41 200.880  19
  10  -3 -11 1310.57 208.465  18
  10  -3 -11 1452.69 234.568  21
  10   3 -10 2528.02 256.940  19
  10  -3 -10 2600.06 311.386  18
  10  -3 -10 2658.61 315.927  21
  10  -3  -9 1742.05 284.217  18
  10   3  -9 1650.18 236.159  19
  10  -3  -9 1451.57 247.946  21
  10   3  -8 13096.4 552.223  19
  10  -3  -8 14852.2 685.597  18
  10  -3  -8 13869.1 626.798  21
  10   3  -7 16035.1 609.955  19
  10  -3  -7 16590.2 738.968  18
  10  -3  -7 15741.2 649.449  21
  10   3  -6 6878.70 367.155   9
  10  -3  -6 6104.09 425.323   8
  10   3  -6 6451.31 407.285  19
  10  -3  -6 6541.51 497.465  18
  10   3  -5 3506.17 291.701   9
  10  -3  -5 2893.58 331.147   8
  10   3  -5 3735.01 335.840  19
  10  -3  -5 3538.63 371.039  18
  10   3  -4 3989.70 318.598   9
  10  -3  -4 3574.60 363.704   8
  10   3  -4 4158.31 354.826  19
  10  -3  -4 3975.26 398.210  18
  10   3  -3 117.998 167.471   9
  10  -3  -3-130.584 181.471   8
  10  -3  -3-50.9115 171.927  18
  10   3  -3-233.534 167.599  19
  10   3  -2 8735.25 453.111   9
  10  -3  -2 8356.89 538.322   8
  10  -3  -2 8433.67 503.711  18
  10  -3  -1 489.553 232.026   8
  10   3  -1 231.297 171.493   9
  10   3  -1 257.512 122.812   8
  10  -3  -1 236.266 157.636  18
  10  -3   0 314.971 212.885   8
  10   3   0-22.5410 162.861   9
  10   3   0 528.449 182.940  14
  10  -3   1 300.078 179.828   8
  10   3   1-0.34702 94.7298  10
  10   3   1 316.153 177.048  14
  10  -3   2 13.8891 149.358   8
  10   3   2-102.082 100.172  10
  10   3   2 41.9260 148.662  14
  10   3   3 219.696 102.101  10
  10  -3   3 181.394 124.062   8
  10   3   3 217.021 131.954  14
 -10  -3  -3 263.590 104.255  12
  10  -3   4 56.1306 72.7552   8
 -10  -3  -4 381.706 95.3584  12
  10   3   4 319.394 111.510  14
 -10  -4  14-47.8704 55.0739  17
  10   4 -13 509.903 92.3710  19
  10  -4 -13 294.072 125.189  21
  10   4 -12 605.907 118.850  19
  10  -4 -12 630.496 162.770  21
  10  -4 -11 440.889 124.663  18
  10   4 -11 189.213 134.594  19
  10  -4 -11 9.65946 133.356  21
  10  -4 -10-104.018 133.262  18
  10   4 -10 12.2304 120.274  19
  10  -4 -10-214.392 178.725  21
  10  -4  -9-74.5368 169.773  18
  10   4  -9-69.7398 142.365  19
  10  -4  -9 118.305 174.769  21
  10  -4  -8 46.4940 212.121  18
  10   4  -8 27.2238 155.948  19
  10  -4  -8 158.205 173.574  21
  10  -4  -7 0.68853 212.213  18
  10   4  -7-16.2135 176.537  19
  10  -4  -6 337.826 181.836   8
  10  -4  -6 772.805 253.254  18
  10   4  -6 577.420 185.947  19
  10   4  -5 16308.5 551.130   9
  10  -4  -5 14590.9 655.419   8
  10   4  -5 15042.9 604.360  19
  10  -4  -5 16387.9 738.047  18
  10   4  -4 1481.31 231.803   9
  10  -4  -4 1176.34 258.694   8
  10  -4  -4 1386.30 282.110  18
  10   4  -4 1198.34 227.997  19
  10   4  -3 2615.18 282.403   9
  10  -4  -3 2360.77 317.027   8
  10   4  -3 2209.49 275.222  19
  10  -4  -3 2502.87 326.331  18
  10   4  -2 2460.69 285.622   9
  10  -4  -2 2429.60 328.803   8
  10  -4  -2 2445.37 304.965  18
  10  -4  -1 193.405 200.862   8
  10   4  -1 142.546 161.616   9
  10   4  -1 205.850 124.714   8
  10  -4  -1 285.056 158.019  18
  10  -4   0 299.464 207.178   8
  10   4   0 340.614 161.398   9
  10   4   0-82.9829 92.2754  10
  10  -4   1 1012.18 228.597   8
  10   4   1 688.319 128.879  10
  10   4   1 772.428 188.826  14
  10   4   2 283.683 115.883  10
  10  -4   2 240.031 145.877   8
  10   4   2 251.452 140.112  14
  10   4   3-134.764 93.8064  10
  10  -4   3-31.3525 110.772   8
 -10  -4  -3 84.0928 69.8265  12
  10   4   3 82.0240 117.634  14
 -10  -4  -4-59.2847 31.0685  12
  10   4   4-26.8870 72.4254  14
  10   5 -13 90.7350 52.4623  19
 -10  -5  13 99.6143 70.5778  17
  10   5 -12 366.597 103.869  19
  10  -5 -12 428.824 138.257  21
 -10  -5  12 266.699 108.293  17
  10   5 -11 271.929 118.111  19
  10  -5 -11 198.969 161.260  21
  10  -5 -10 349.697 126.621  18
  10   5 -10 268.342 132.997  19
  10   5  -9 9601.76 459.400  19
  10  -5  -9 7967.85 477.031  18
  10  -5  -8 174.950 167.990  18
  10   5  -8 26.5611 154.020  19
 -10  -5   8-17.0291 107.218  17
  10   5  -7 6149.70 391.093  19
  10  -5  -7 6528.77 488.879  18
  10  -5  -6 381.256 207.984  18
  10   5  -6 685.881 187.959  19
  10  -5  -5 10630.0 534.120   8
  10   5  -5 10409.4 481.824  19
  10  -5  -5 10752.6 616.029  18
  10   5  -4 5032.17 339.060   9
  10  -5  -4 4619.53 392.514   8
  10   5  -4 4275.03 334.656  19
  10  -5  -4 4871.10 441.154  18
  10   5  -3 7674.90 410.234   9
  10  -5  -3 7183.19 489.602   8
  10   5  -3 7013.93 401.820  19
  10  -5  -3 7672.04 510.757  18
  10   5  -2 2897.47 281.162   9
  10  -5  -2 3237.78 358.721   8
  10  -5  -2 2495.98 323.010  18
  10   5  -1 2371.49 251.130   9
  10  -5  -1 2697.99 326.499   8
  10   5  -1 2213.75 188.959  10
  10  -5   0 299.810 176.621   8
  10   5   0 443.420 146.517   9
  10   5   0 493.171 110.879  10
  10   5   1 272.733 96.1999  10
  10  -5   1 257.753 158.601   8
  10   5   1 314.364 141.877  14
  10   5   2 469.095 110.528  10
  10  -5   2 483.645 167.831   8
 -10  -5  -2 445.374 118.691  12
  10   5   2 518.272 144.332  14
  10  -5   3 291.500 107.677   8
  10   5   3 80.4938 68.9182  10
  10   5   3 135.614 93.7537  14
  10   6 -12 108.655 77.1841  19
 -10  -6  12 79.7483 71.8013  17
  10   6 -11 281.624 93.1973  19
 -10  -6  11 165.707 114.444  17
  10   6 -10 1.37388 103.583  19
 -10  -6  10 116.133 101.671  17
  10  -6  -9 692.975 157.521  18
  10   6  -9 610.881 159.265  19
 -10  -6   9 830.997 164.282  17
  10  -6  -8 517.232 179.113  18
  10   6  -8 476.018 158.650  19
 -10  -6   8 584.461 146.236  17
  10  -6  -7-29.9586 167.239  18
  10   6  -7 128.380 131.480  19
  10   6  -6 3148.94 274.453  19
  10  -6  -6 3328.87 355.169  18
  10   6  -5 141.758 137.141  19
  10  -6  -5 176.808 195.958  18
  10  -6  -4 1172.06 202.668   8
  10   6  -4 1431.51 213.301   9
  10   6  -4 916.199 176.740  19
  10  -6  -4 1438.18 297.908  18
  10  -6  -3 144.998 169.342   8
  10   6  -3 90.8534 131.648   9
  10  -6  -3-38.7499 197.304  18
 -10  -6   3 83.8636 94.3743  16
  10  -6  -2 511.940 186.051   8
  10   6  -2 248.951 142.157   9
  10  -6  -2 252.198 194.097  18
 -10  -6   2 282.842 110.120  16
  10   6  -1-110.599 122.495   9
  10   6  -1 107.679 76.6087  10
  10  -6  -1-47.2793 146.618   8
  10   6   0 691.404 141.293   9
  10   6   0 689.719 111.945  10
  10  -6   0 463.494 171.243   8
  10   6   1 125.470 78.6046  10
  10  -6   1 154.554 115.187   8
  10   6   1 253.081 120.730  14
  10  -6   2-189.118 117.276   8
  10   6   2 4.73268 68.3842  10
  10   6   2 30.8494 92.2906  14
  10  -6   3 195.885 80.0733   8
 -10  -7  11 523.216 93.0641  17
  10   7 -11 427.683 97.7165  19
 -10  -7  11 240.488 66.1836  16
 -10  -7  10 667.161 119.129  17
  10   7 -10 722.188 125.006  19
 -10  -7   9 149.994 87.2082  17
  10   7  -9 55.5854 100.249  19
  10   7  -8 129.885 99.9173  19
 -10  -7   8-3.21143 68.2458  17
  10  -7  -8 300.869 107.918  18
  10   7  -7-9.70014 88.4876  19
  10  -7  -7 192.220 141.024  18
  10   7  -6 241.428 121.562  19
  10  -7  -6 370.281 182.356  18
  10   7  -5 1184.28 163.987  19
  10  -7  -5 1364.38 248.949  18
  10   7  -4 522.133 141.455   9
  10  -7  -4 737.829 193.870  18
 -10  -7   4 888.045 183.317  16
  10   7  -3 594.013 152.734   9
  10  -7  -3 514.408 127.010   8
 -10  -7   3 705.596 148.655  16
  10   7  -2 837.495 152.922   9
  10  -7  -2 918.905 167.468   8
 -10  -7   2 784.890 143.217  16
  10   7  -1 56.2851 92.5294   9
  10  -7  -1-14.2839 90.9223   8
  10   7  -1 140.178 81.6251  10
  10   7   0-254.433 72.4686   9
  10  -7   0-231.948 118.399   8
  10  -7   1 10.0941 83.4582   8
  10   7   1 113.444 61.7179  10
  10   7   1 33.3207 83.2417  14
  10  -7   2 187.132 64.1850   8
  10   7   2 135.572 62.6120  14
  10   8 -10 101.722 58.9264  19
 -10  -8   9 286.992 83.5902  17
  10   8  -9 282.903 77.1984  19
 -10  -8   9 273.164 97.9508  16
  10   8  -8 863.051 119.830  19
 -10  -8   8 873.854 164.798  16
  10   8  -7 513.586 112.401  19
 -10  -8   7 588.688 155.109  16
  10   8  -6 603.274 108.278  19
 -10  -8   6 1018.07 179.998  16
  10   8  -5 222.760 112.854   9
 -10  -8   5 255.456 135.738  16
  10   8  -4 2052.49 189.705   9
 -10  -8   4 2373.45 229.793  16
  10   8  -3 302.673 100.787   9
 -10  -8   3 202.755 102.987  16
  10   8  -2-71.0509 83.4595   9
 -10  -8   2-33.5842 59.4947  16
  10   8  -1 260.968 73.3119   9
  10  -8  -1 260.161 93.1600   8
  10  -8   0 41.6889 47.1147   8
  10   8   0 81.7571 64.5018  14
  10   9  -8-130.043 54.4628   9
 -10  -9   8 11.1496 61.1099  16
  10   9  -7 28.2846 57.7337   9
 -10  -9   7 16.6820 79.6948  16
  10   9  -6 630.969 106.992   9
 -10  -9   6 566.540 132.193  16
  10   9  -5 3752.73 205.383   9
 -10  -9   5 4071.24 256.670  16
  10   9  -4 1130.36 133.909   9
 -10  -9   4 1313.95 154.151  16
  10   9  -3-0.18013 71.3410   9
 -10  -9   3 35.1225 65.5684  16
  11   0 -14 133.496 53.1797  18
  11   0 -13 130.156 68.1175  21
  11   0 -13 179.774 96.9171  18
  11   0 -12-23.0952 117.810  18
  11   0 -12 59.4395 95.2801  21
  11   0 -11 838.830 195.765  18
  11   0 -10 140.681 180.384  18
  11   0 -10 242.776 109.387  19
  11   0  -9 5029.55 338.993  19
  11   0  -9 5199.55 413.111  18
  11   0  -8 149.791 181.303  18
  11   0  -8 27.9741 121.768  19
  11   0  -7 22753.7 749.914  19
  11   0  -7 21743.1 789.507  18
  11   0  -6-56.3966 106.039   9
  11   0  -6-247.267 173.054  19
  11   0  -5 958.640 196.338   9
  11   0  -5 964.414 216.616  18
  11   0  -4-224.286 165.214   9
  11   0  -4-269.106 115.337  18
  11   0  -3 5645.23 448.829   8
  11   0  -2-186.558 176.003   8
  11   0  -2 15.2117 120.508  14
  11   0  -1 1081.24 228.311   8
  11   0  -1 1096.60 201.478  14
  11   0   0 85.2694 111.352   8
  11   0   0 17.7223 157.264  14
  11   0   1 690.463 154.470   8
  11   0   1 776.418 181.524  14
  11   0   2-39.3073 118.674  14
 -11   0  -3 224.521 85.2906  12
  11  -1 -14-9.60194 47.1989  21
  11   1 -14-56.5308 58.3292  18
  11   1 -13 463.440 125.597  18
  11  -1 -13 633.550 107.525  18
  11  -1 -13 641.787 120.241  21
  11   1 -12 1431.51 202.765  18
  11  -1 -12 1237.28 180.032  21
  11  -1 -12 1283.31 190.677  18
  11   1 -11 230.837 89.4135  19
  11  -1 -11 62.5471 107.575  21
  11  -1 -11 78.3692 136.040  18
  11   1 -10 1099.37 178.255  19
  11  -1 -10 1213.78 186.567  21
  11  -1 -10 1341.07 259.140  18
  11   1  -9 605.496 162.623  19
  11  -1  -9 616.120 221.079  18
  11   1  -8 1256.22 228.289  18
  11  -1  -8 968.808 177.166  19
  11   1  -8 1169.48 212.688  19
  11  -1  -8 1371.49 292.795  18
  11   1  -7 8174.49 466.076  19
  11  -1  -7 8147.03 518.640  18
  11   1  -7 8001.34 475.544  18
  11   1  -6 3001.89 259.798   9
  11   1  -6 2804.21 302.254  19
  11  -1  -6 2793.66 338.183  18
  11   1  -6 3214.07 321.786  18
  11   1  -5-60.7519 131.870   9
  11  -1  -5 14.4176 173.940   8
  11  -1  -5-191.499 173.415  18
  11   1  -5-74.0773 151.053  19
  11   1  -5-103.231 84.4944  18
  11   1  -4 33.7324 171.661   9
  11  -1  -4-91.5744 178.318   8
  11  -1  -4-49.4059 100.120  18
  11   1  -3 1149.86 238.388   9
  11  -1  -3 1597.09 281.825   8
  11  -1  -3 1605.26 227.956  18
  11   1  -3 1321.36 183.834  14
  11   1  -2 1272.95 248.204   9
  11  -1  -2 1182.64 242.556   8
  11   1  -2 1274.59 238.139   8
  11  -1  -2 1200.61 192.935  14
  11   1  -2 925.451 187.104  14
  11  -1  -1 88.0031 147.935   8
  11   1  -1 5.27644 126.096   8
  11  -1  -1 209.520 143.935  14
  11   1  -1-10.9549 151.614  14
  11  -1   0 748.375 206.531   8
  11   1   0 667.365 184.206   8
  11  -1   0 754.879 188.515  14
  11   1   0 940.291 195.666  14
  11  -1   1-47.7835 113.617   8
  11   1   1 338.483 131.782   8
  11  -1   1 232.814 134.431  14
  11   1   1-124.702 155.383  14
  11  -1   2-163.769 78.6447   8
  11   1   2 98.0047 123.687  14
 -11   1  -3 74.2147 71.8050  12
 -11  -1  -3 89.6534 84.7934  12
  11  -2 -14-147.478 66.7700  21
  11   2 -14 174.462 71.2233  18
  11   2 -13 29.2877 102.156  18
  11  -2 -13 121.744 80.4879  18
  11  -2 -13 23.8924 81.8096  21
  11   2 -12 162.713 89.8604  19
  11  -2 -12 142.133 114.426  18
  11  -2 -12 49.9777 96.7441  21
  11   2 -11 480.245 136.391  19
  11  -2 -11 468.997 171.209  18
  11  -2 -11 529.581 157.910  21
  11   2 -10 442.547 142.270  19
  11  -2 -10 367.691 186.296  18
  11  -2 -10 340.611 139.592  21
  11   2  -9-101.993 139.380  19
  11  -2  -9 19.4557 182.042  18
  11  -2  -9-92.2201 115.404  21
  11  -2  -8 7764.36 444.998   8
  11   2  -8 8326.27 449.483  19
  11  -2  -8 8922.88 552.395  18
  11   2  -7 310.592 134.543   9
  11  -2  -7 462.306 177.227   8
  11   2  -7 738.195 194.458  18
  11  -2  -7 547.005 236.748  18
  11   2  -7 815.326 205.770  19
  11   2  -6 30.8399 127.381   9
  11  -2  -6 136.612 182.183   8
  11  -2  -6-459.247 224.087  18
  11   2  -6 67.8455 170.747  19
  11   2  -6-87.7337 114.133  18
  11   2  -5 5359.51 359.513   9
  11  -2  -5 4941.12 421.553   8
  11   2  -5 5470.31 412.998  19
  11  -2  -5 5244.17 419.353  18
  11   2  -4 316.526 179.534   9
  11  -2  -4 520.195 236.012   8
  11  -2  -4 616.089 206.301  18
  11   2  -3 1220.85 232.572   9
  11  -2  -3 1393.20 275.459   8
  11  -2  -3 1809.68 250.140  18
  11   2  -3 1582.12 200.174  14
  11   2  -2 1359.59 248.839   9
  11  -2  -2 1446.27 280.931   8
  11   2  -2 1109.36 215.260   8
  11  -2  -2 1316.51 229.041  18
  11   2  -2 1358.37 198.993  14
  11  -2  -1-56.0249 152.777   8
  11   2  -1-80.5146 114.377   8
  11   2  -1-26.0149 137.198  14
  11  -2   0 296.311 178.556   8
  11   2   0 202.326 115.103   8
  11   2   0 403.616 167.818  14
  11  -2   1 128.839 125.467   8
  11   2   1 136.280 126.351  14
  11  -2   2 142.238 92.7102   8
  11   2   2-93.4737 119.795  14
 -11   2  -2-57.0253 74.7073  12
 -11   2  -3 195.273 55.4472  12
  11   2   3 293.573 98.3781  14
 -11  -2  -3 334.764 93.4939  12
  11   3 -13 174.742 65.8643  19
  11  -3 -13 65.6170 84.6469  21
  11  -3 -12 190.495 78.3878  18
  11   3 -12 171.764 71.8278  19
  11  -3 -12 148.491 107.279  21
  11  -3 -11 287.864 140.305  18
  11   3 -11 433.946 114.005  19
  11  -3 -11 425.269 145.338  21
  11   3 -10 1619.13 200.431  19
  11  -3 -10 1896.08 251.069  18
  11  -3 -10 1937.71 238.109  21
  11   3  -9 1546.14 228.249  19
  11  -3  -9 1434.97 251.707  18
  11  -3  -9 1315.50 207.326  21
  11   3  -8-55.7335 85.0569   9
  11  -3  -8-12.5638 200.217  18
  11   3  -8 16.7517 131.718  19
  11   3  -7 132.627 119.798   9
  11  -3  -7-108.219 156.319   8
  11   3  -7-59.4453 107.952  18
  11  -3  -7 207.648 201.360  18
  11   3  -7 92.9976 153.060  19
  11   3  -6 5221.64 335.649   9
  11  -3  -6 5092.02 399.771   8
  11   3  -6 5532.22 392.667  19
  11  -3  -6 5757.62 455.895  18
  11   3  -5 3104.38 269.804   9
  11  -3  -5 3206.91 338.215   8
  11   3  -5 3358.25 322.135  19
  11  -3  -5 3478.50 374.108  18
  11   3  -4 8064.99 433.872   9
  11  -3  -4 7419.84 493.627   8
  11  -3  -4 7456.15 486.998  18
  11   3  -3 1039.83 223.954   9
  11  -3  -3 1070.63 277.740   8
  11  -3  -3 799.881 207.679  18
  11   3  -2 16.0039 176.772   9
  11  -3  -2 125.851 222.298   8
  11   3  -2 216.164 118.787   8
  11  -3  -2 49.6290 111.146  18
  11   3  -2 185.831 130.309  14
  11  -3  -1 541.816 213.698   8
  11   3  -1 407.993 182.253   9
  11   3  -1 527.568 130.347   8
  11   3  -1 449.332 156.161  14
  11  -3   0 418.847 182.107   8
  11   3   0 61.9129 122.450  14
  11  -3   1 475.210 180.475   8
  11   3   1 169.445 127.738  14
  11  -3   2 41.6612 99.1345   8
  11   3   2-125.781 116.003  14
 -11  -3  -2-14.0800 82.1006  12
 -11  -3  -3-57.1063 56.0247  12
  11   3   3 90.3916 88.9439  14
  11   4 -13 185.394 55.5803  19
 -11  -4  13-39.6043 69.5466  17
  11  -4 -12 590.338 101.488  18
  11   4 -12 977.792 134.708  19
  11  -4 -12 963.218 152.512  21
  11  -4 -11 855.861 151.796  18
  11   4 -11 817.210 153.849  19
  11  -4 -11 796.485 169.833  21
  11  -4 -10 138.459 121.202  18
  11   4 -10 106.915 116.979  19
  11  -4 -10 145.369 130.042  21
  11   4  -9 3066.07 224.201   9
  11   4  -9 3479.41 290.913  19
  11  -4  -9 3016.87 319.634  18
  11   4  -8 609.407 136.778   9
  11  -4  -8 834.579 241.515  18
  11   4  -8 669.101 189.490  19
  11   4  -7 6376.51 347.114   9
  11   4  -7 6912.47 409.642  19
  11  -4  -7 7087.36 511.198  18
  11   4  -6 4217.25 311.037   9
  11  -4  -6 4159.82 347.053   8
  11   4  -6 4280.69 345.877  19
  11  -4  -6 4285.40 415.582  18
  11  -4  -5 1114.16 217.248   8
  11   4  -5 809.317 201.521   9
  11  -4  -5 1099.94 269.839  18
  11   4  -5 1037.37 222.239  19
  11  -4  -4 236.308 175.125   8
  11   4  -4 105.470 154.450   9
  11  -4  -4 176.115 169.118  18
  11  -4  -3 995.150 220.410   8
  11   4  -3 786.504 200.572   9
  11  -4  -3 715.780 185.840  18
  11  -4  -2 1270.66 247.884   8
  11   4  -2 1244.55 220.618   9
  11   4  -2 1286.30 187.252   8
  11  -4  -2 1104.55 194.505  18
  11  -4  -1 297.420 200.550   8
  11   4  -1 410.413 165.949   9
  11   4  -1 412.880 132.560  14
  11  -4   0 165.371 158.561   8
  11   4   0-1.68930 114.336  14
  11  -4   1 163.089 141.976   8
  11   4   1 110.583 106.262  14
  11  -4   2 385.778 117.241   8
 -11  -4  -2 217.594 70.0269  12
  11   4   2 145.654 96.3519  14
  11   5 -12-102.745 66.7485  19
 -11  -5  12-2.26648 50.4915  17
  11   5 -11 184.319 95.9030  19
 -11  -5  11 94.6441 88.5078  17
  11  -5 -10 353.885 120.597  18
  11   5 -10 794.883 145.127  19
 -11  -5  10 641.285 135.138  17
  11   5  -9-98.7036 79.3299   9
  11  -5  -9 64.9815 128.444  18
  11   5  -9 16.6175 127.015  19
  11   5  -8 184.422 114.532   9
  11  -5  -8 214.625 169.553  18
  11   5  -8 333.373 153.617  19
  11   5  -7 6279.05 330.235   9
  11   5  -7 6038.33 370.091  19
  11  -5  -7 6177.76 456.451  18
  11   5  -6 1056.97 195.164   9
  11  -5  -6 1134.26 252.018  18
  11   5  -6 966.299 195.142  19
  11  -5  -5 1656.65 238.889   8
  11   5  -5 1756.70 230.767   9
  11   5  -5 1481.91 218.986  19
  11  -5  -5 2122.99 319.516  18
  11  -5  -4 985.886 205.517   8
  11   5  -4 1212.28 213.927   9
  11  -5  -4 1414.94 281.494  18
  11  -5  -3-148.062 150.176   8
  11   5  -3-15.9936 151.054   9
  11  -5  -3 25.4465 166.319  18
  11  -5  -2 478.048 182.563   8
  11   5  -2 430.648 157.269   9
  11  -5  -1 1051.11 202.599   8
  11   5  -1 1273.89 181.995   9
  11   5  -1 1535.82 179.849  14
  11  -5   0 5.25026 124.752   8
  11   5   0 128.282 106.349  14
  11  -5   1 80.1725 103.516   8
 -11  -5  -1 109.601 69.0498  12
  11   5   1 97.4248 90.4391  14
  11  -5   2 41.1818 78.3861   8
  11   5   2-28.2853 64.0290  14
  11   6 -12 165.504 52.5231  19
 -11  -6  11 203.022 75.6690  17
  11   6 -11 108.030 72.8301  19
  11   6 -10 726.624 93.6116   9
  11   6 -10 672.929 128.335  19
 -11  -6  10 498.140 101.322  17
  11  -6 -10 472.379 97.1994  18
  11   6  -9-152.801 65.5002   9
  11   6  -9-58.8528 100.737  19
  11  -6  -9 74.8610 67.2738  18
  11   6  -8 168.546 96.9009   9
  11   6  -8 137.399 108.836  19
  11  -6  -8 168.234 140.734  18
  11   6  -7-37.1275 102.868   9
  11   6  -7 96.9977 101.346  19
  11  -6  -7 240.690 159.098  18
  11   6  -6 1682.12 196.348   9
  11   6  -6 1392.96 187.660  19
  11  -6  -6 1677.25 258.699  18
  11   6  -5 4204.59 282.429   9
  11   6  -5 3668.91 268.604  19
  11  -6  -5 4290.85 376.233  18
  11  -6  -4 1332.52 185.945   8
  11   6  -4 1950.74 212.414   9
  11  -6  -4 1809.30 270.358  18
 -11  -6   4 1828.25 214.288  16
  11  -6  -3 152.592 135.206   8
 -11  -6   3 38.4250 75.8569  16
  11   6  -2 617.486 146.660   9
  11  -6  -2 627.938 177.941   8
  11   6  -1-106.825 103.800   9
  11  -6  -1-36.1298 129.915   8
  11   6  -1 149.087 93.9347  14
  11  -6   0 1039.94 162.240   8
  11   6   0 1298.49 140.707  14
  11  -6   1 134.172 87.3355   8
  11   6   1 144.396 72.8921  14
  11   7 -10 130.210 76.6277  19
 -11  -7  10 133.346 74.0212  16
  11   7  -9 1070.73 114.754   9
  11   7  -9 1137.65 148.509  19
  11  -7  -9 933.573 117.762  18
  11   7  -8-76.6985 74.4941   9
  11   7  -8 72.2467 88.6957  19
  11  -7  -8 82.2707 72.8203  18
  11   7  -7-15.8657 98.2258   9
  11   7  -7-25.1659 76.2128  19
  11  -7  -7 88.9570 113.622  18
  11   7  -6 1041.87 156.130   9
  11   7  -6 601.261 117.045  19
  11  -7  -6 951.080 158.579  18
 -11  -7   6 1155.23 194.729  16
  11   7  -5 47.9455 111.324   9
  11  -7  -5-3.33008 139.706  18
 -11  -7   5 141.554 100.678  16
  11   7  -4-4.85177 94.9572   9
 -11  -7   4-56.1459 76.9973  16
  11   7  -3 295.737 115.909   9
  11  -7  -3 286.606 75.5015   8
 -11  -7   3 323.895 69.0422  16
  11   7  -2-38.1429 71.3973   9
  11  -7  -2-228.521 92.5089   8
  11  -7  -1 129.738 94.7332   8
  11   7  -1 231.326 70.6907  14
  11  -7   0 114.460 66.2132   8
  11   7   0 118.336 59.8786  14
 -11  -8   9 795.022 108.165  16
  11   8  -8-17.0125 59.7706   9
  11   8  -8-143.166 56.6229  19
 -11  -8   8-54.6896 80.3766  16
  11   8  -7 76.7169 70.4293   9
 -11  -8   7 172.042 116.453  16
  11   8  -6 855.065 130.686   9
 -11  -8   6 597.990 142.693  16
  11   8  -5 2805.93 190.307   9
 -11  -8   5 3141.78 228.987  16
  11   8  -4 1878.47 158.537   9
 -11  -8   4 1892.54 160.647  16
  11   8  -3 432.810 82.5245   9
  11   8  -2 217.905 61.0280  14
  12   0 -13 129.877 88.5141  18
  12   0 -12 3707.69 281.377  18
  12   0 -11 59.0510 144.053  18
  12   0 -10-196.998 84.2855  19
  12   0 -10-33.9360 145.513  18
  12   0  -9-217.616 117.586  19
  12   0  -9-1.67751 148.025  18
  12   0  -8 2768.06 307.045  18
  12   0  -7 14.4358 166.235  18
  12   0  -6 3275.40 314.206  18
  12   0  -5-110.756 176.240   8
  12   0  -5 28.2305 85.8173  18
  12   0  -4 1800.57 295.146   8
  12   0  -3 52.3766 151.704   8
  12   0  -2-207.830 160.442   8
  12   0  -2 162.495 109.798  14
  12   0  -1 118.942 144.146   8
  12   0  -1-145.509 96.9859  14
  12   0   0 237.813 123.194   8
  12   0   0 141.196 107.815  14
  12   0   1 116.215 90.5395   8
 -12   0  -2 1272.27 137.638  12
  12  -1 -13 254.086 83.0101  18
  12   1 -13-153.747 100.168  18
  12  -1 -12 39.0892 103.620  18
  12   1 -12 161.238 111.000  18
  12   1 -11-64.9103 121.735  18
  12   1 -11 95.7382 87.3632  19
  12  -1 -11 260.937 146.934  18
  12   1 -10 496.546 168.643  18
  12   1 -10 570.677 131.334  19
  12  -1 -10 439.356 172.769  18
  12  -1  -9 203.842 114.257   8
  12   1  -9 319.525 151.944  19
  12  -1  -9 171.578 173.375  18
  12   1  -9 538.265 157.141  18
  12  -1  -8-168.356 134.885   8
  12   1  -8-49.2748 134.930  19
  12  -1  -8-108.887 179.746  18
  12   1  -8 201.724 152.147  18
  12  -1  -7-154.781 156.415   8
  12  -1  -7-247.769 174.733  18
  12   1  -7-96.4044 138.052  19
  12   1  -7 31.2588 113.522  18
  12   1  -6 1132.06 189.422   9
  12  -1  -6 900.382 238.324   8
  12  -1  -6 1083.23 240.604  18
  12   1  -6 830.367 164.825  18
  12   1  -5 24.8331 112.069   9
  12  -1  -5 148.719 183.149   8
  12  -1  -5 39.2541 107.475  18
  12   1  -4 96.0768 158.236   9
  12  -1  -4 13.4331 201.272   8
  12   1  -4 134.990 157.156   8
  12  -1  -4 184.025 109.211  18
  12  -1  -3 485.749 217.027   8
  12   1  -3 385.562 175.539   8
  12  -1  -2 647.663 200.425   8
  12   1  -2 678.361 186.362   8
  12   1  -2 696.268 147.009  14
  12  -1  -1-10.0040 115.092   8
  12   1  -1 7.74391 94.0524   8
  12   1  -1 52.9213 100.959  14
  12  -1   0 12.9475 88.2545   8
  12   1   0-84.8710 102.378   8
  12   1   0-98.8110 103.092  14
  12  -1   1-286.565 91.7198   8
  12   1   1-8.44972 89.6714  14
 -12  -1  -2 162.169 73.3703  12
  12  -2 -13 60.2044 48.2464  18
  12   2 -13 52.1013 86.8349  18
  12  -2 -12 43.7649 71.9691  18
  12   2 -12-83.8933 56.8164  19
  12  -2 -12 73.1054 65.7846  21
  12   2 -11 297.476 132.556  18
  12  -2 -11 626.460 170.752  18
  12   2 -11 459.778 106.983  19
  12  -2 -11 377.629 141.718  21
  12   2 -10 394.515 146.507  18
  12  -2 -10 330.931 158.745  18
  12   2 -10 566.960 135.621  19
  12   2  -9 216.057 137.775  18
  12  -2  -9 332.202 185.729  18
  12   2  -9 129.335 142.701  19
  12  -2  -8 120.679 107.325   8
  12  -2  -8-92.2282 166.255  18
  12   2  -8 153.592 155.865  19
  12   2  -8 74.7892 103.970  18
  12   2  -7 1102.13 178.218   9
  12  -2  -7 795.290 195.425   8
  12  -2  -7 793.201 226.432  18
  12   2  -7 820.550 195.716  19
  12   2  -7 758.742 153.730  18
  12   2  -6 2023.30 225.877   9
  12  -2  -6 1643.61 271.139   8
  12   2  -6 1752.24 263.831  19
  12  -2  -6 1422.18 250.740  18
  12   2  -5 489.216 176.769   9
  12  -2  -5 580.729 199.386   8
  12  -2  -5 319.431 151.299  18
  12   2  -4 557.410 180.014   9
  12  -2  -4 344.905 207.500   8
  12  -2  -4 345.554 170.776  18
  12   2  -3 1159.30 220.754   9
  12  -2  -3 836.330 216.711   8
  12   2  -3 1371.43 221.027   8
  12  -2  -3 1218.57 178.162  18
  12   2  -3 1072.62 164.226  14
  12  -2  -2 93.9015 157.412   8
  12   2  -2 251.990 137.403   8
  12   2  -2-118.272 116.993  14
  12  -2  -1 289.103 159.534   8
  12   2  -1 126.380 99.6180   8
  12   2  -1 403.382 131.939  14
  12  -2   0-138.630 118.347   8
  12   2   0-215.292 123.297  14
  12  -2   1 150.792 90.8248   8
  12   2   1 14.6613 78.4301  14
 -12  -2  -2 119.525 54.9125  12
  12   3 -13 169.756 85.1895  18
  12   3 -12 1102.68 132.075  19
  12  -3 -12 1533.98 158.379  18
  12   3 -12 1311.25 165.408  18
  12   3 -11 192.206 102.095  18
  12  -3 -11 304.688 117.302  18
  12   3 -11 169.962 86.1397  19
  12   3 -10-91.1460 103.549  18
  12  -3 -10 267.558 157.611  18
  12   3 -10 93.1235 115.229  19
  12   3  -9 251.908 109.179  18
  12  -3  -9 512.852 190.064  18
  12   3  -9 430.916 150.714  19
  12   3  -8 289.052 99.5006   9
  12  -3  -8 279.709 199.756  18
  12   3  -8 23.8337 125.269  19
  12   3  -8 85.0867 84.4319  18
  12   3  -7 178.629 104.278   9
  12  -3  -7 70.8037 113.817   8
  12  -3  -7 40.1194 193.879  18
  12   3  -7 88.6227 153.601  19
  12   3  -6 176.944 135.271   9
  12  -3  -6 6.66425 127.440   8
  12  -3  -6 265.935 186.167  18
  12   3  -6 233.080 173.675  19
  12   3  -5 231.729 140.002   9
  12  -3  -5 441.481 184.699   8
  12  -3  -5 447.182 193.175  18
  12   3  -4 77.8262 144.652   9
  12  -3  -4 347.400 162.473   8
  12  -3  -4 139.296 153.889  18
  12   3  -3 195.716 159.899   9
  12  -3  -3 99.6196 134.970   8
  12   3  -3 95.9852 122.296   8
  12  -3  -3 196.077 130.374  18
  12   3  -3 150.563 93.7219  14
  12  -3  -2 239.947 167.882   8
  12   3  -2 342.616 122.556   8
  12   3  -2 304.517 96.4894  14
  12  -3  -1 83.0491 126.958   8
  12   3  -1-201.043 88.8156  14
  12  -3   0 43.6022 129.972   8
  12   3   0 6.75377 81.2836  14
  12  -3   1 57.7471 92.4320   8
  12   3   1-150.397 87.4990  14
 -12  -3  -1-75.5177 60.0991  12
  12  -4 -12 70.9731 45.2950  18
  12   4 -12 138.403 75.1809  18
  12   4 -12 63.5491 69.3484  19
 -12  -4  12 58.9218 51.7691  17
  12  -4 -11 56.1977 67.7694  18
  12   4 -11 172.362 78.1992  18
  12   4 -11 93.1026 84.5339  19
  12   4 -10 552.696 126.853  18
  12  -4 -10 518.113 159.036  18
  12   4 -10 516.129 138.282  19
  12   4  -9 491.859 83.0956   9
  12   4  -9 501.914 119.827  18
  12  -4  -9 284.134 157.515  18
  12   4  -9 357.698 138.613  19
  12   4  -8 751.031 131.679   9
  12  -4  -8 805.184 201.036  18
  12   4  -8 716.878 161.441  19
  12   4  -7 642.284 143.062   9
  12  -4  -7 667.921 230.259  18
  12   4  -7 676.357 171.441  19
  12  -4  -6 550.454 117.151   8
  12   4  -6 682.445 156.717   9
  12  -4  -6 877.826 234.511  18
  12   4  -6 748.681 170.437  19
  12   4  -5 2471.50 235.682   9
  12  -4  -5 2309.05 244.808   8
  12  -4  -5 2328.23 290.846  18
  12   4  -4 3828.25 282.958   9
  12  -4  -4 3351.28 327.962   8
  12  -4  -4 3990.66 341.538  18
  12   4  -4 3218.61 217.593  14
  12  -4  -3 89.9507 121.159   8
  12   4  -3-125.824 125.769   9
  12   4  -3 62.3049 125.347   8
  12  -4  -3-150.026 124.660  18
  12   4  -3 231.015 88.7304  14
  12  -4  -2 870.514 201.512   8
  12   4  -2 1169.72 184.299   9
  12   4  -2 976.406 164.756   8
  12   4  -2 990.875 154.751  14
  12  -4  -1 414.116 138.859   8
  12   4  -1 179.880 108.264  14
  12  -4   0-57.3759 87.0459   8
  12   4   0 268.418 91.9211  14
  12  -4   1 106.436 80.4452   8
  12   4   1-95.5562 69.3694  14
  12   5 -11 1017.88 109.924  18
  12   5 -11 1177.22 129.589  19
  12  -5 -11 886.178 107.138  18
  12  -5 -10-90.7829 84.1387  18
  12   5 -10-89.8377 61.4026  18
  12   5 -10-13.7594 82.0009  19
  12   5  -9 121.165 72.2252   9
  12  -5  -9-7.80620 95.2131  18
  12   5  -9 56.2989 101.278  19
  12   5  -8 187.036 97.7313   9
  12  -5  -8 142.307 134.818  18
  12   5  -8 8.84479 115.808  19
  12   5  -7 209.558 109.645   9
  12  -5  -7 52.4047 151.611  18
  12   5  -7 38.5820 124.987  19
  12   5  -6 1.29148 105.539   9
  12   5  -6-45.3336 98.7460  19
  12  -5  -6-50.3110 164.536  18
  12  -5  -5-105.604 95.6370   8
  12   5  -5 59.7049 106.321   9
  12  -5  -5 190.696 145.212  18
  12  -5  -4 973.876 182.611   8
  12   5  -4 910.316 168.233   9
  12  -5  -4 1298.31 214.090  18
  12   5  -4 1110.56 126.864  14
  12  -5  -3 129.348 105.108   8
  12   5  -3 191.684 116.786   9
  12   5  -3 225.611 79.7686   8
  12   5  -3 304.735 98.3950  14
  12   5  -2 913.960 147.127   9
  12  -5  -2 946.056 180.241   8
  12   5  -2 1036.05 131.951  14
  12  -5  -1 108.909 93.0070   8
  12   5  -1-98.6328 78.5203  14
  12  -5   0 550.684 107.172   8
  12   5   0 623.604 97.2236  14
  12   6 -11 119.192 70.4995  19
  12   6 -10 235.099 93.6374  19
  12  -6 -10 502.330 86.1920  18
  12   6  -9 279.507 66.1086   9
  12   6  -9 136.759 98.3361  19
  12  -6  -9 92.6326 76.0010  18
  12   6  -8 427.027 96.4268   9
  12   6  -8 350.749 107.617  19
  12  -6  -8 415.552 112.358  18
  12   6  -7 244.609 109.954   9
  12   6  -7 240.088 112.002  19
  12   6  -6 2355.00 193.981   9
  12  -6  -6 2663.11 262.603  18
 -12  -6   6 2479.15 225.151  16
  12   6  -5 92.4784 95.7946   9
  12  -6  -5-36.9644 138.775  18
 -12  -6   5 106.569 93.5133  16
  12   6  -4-18.9883 107.169   9
  12   6  -4 204.257 93.0742   8
  12  -6  -4-135.859 94.9325   8
  12   6  -4-59.1973 57.6737  14
  12   6  -3 415.364 111.414   9
  12  -6  -3 321.251 93.6040   8
  12   6  -3 427.874 79.9152  14
  12  -6  -2 163.186 80.8198   8
  12   6  -2 104.827 67.0861  14
  12  -6  -1 33.1078 63.2168   8
  12   6  -1 40.7631 53.0126  14
  12   7  -9 3.61163 60.7932  19
 -12  -7   9 122.270 68.6449  16
  12   7  -8 183.369 68.9375   9
 -12  -7   8 273.852 103.821  16
  12   7  -7 62.5317 63.9657   9
 -12  -7   7-75.9733 93.1071  16
  12   7  -6 390.544 100.969   9
 -12  -7   6 430.080 109.900  16
  12   7  -5 472.978 110.185   9
 -12  -7   5 511.515 95.7766  16
  12   7  -4 77.5808 80.5819   9
  12   7  -3 71.7088 65.7532   9
  13   0 -13-10.2489 50.6090  18
  13   0 -12 25.1127 85.0261  18
  13   0 -11 4825.05 312.151  18
  13   0 -10 4.09227 63.0888   8
  13   0 -10 153.658 116.355  18
  13   0  -9 91.1686 86.7095   8
  13   0  -9 27.3397 116.640  18
  13   0  -8-28.7765 119.977   8
  13   0  -8-44.8775 101.843  18
  13   0  -7 409.145 157.279   8
  13   0  -7 417.626 139.187  18
  13   0  -6 16.8704 128.729   8
  13   0  -6-39.1711 83.0573  18
  13   0  -5 1778.33 251.297   8
  13   0  -4-139.613 140.581   8
  13   0  -3 326.479 152.376   8
  13   0  -2-59.5775 99.2096   8
  13   0  -1 150.668 83.6899   8
  13   1 -13 3235.11 191.522  18
  13  -1 -12 2539.70 209.882  18
  13   1 -12 2611.37 215.496  18
  13  -1 -11 836.729 161.341  18
  13   1 -11 985.635 172.463  18
  13  -1 -10 625.855 167.905  18
  13   1 -10 767.020 160.299  18
  13  -1  -9 458.964 109.875   8
  13  -1  -9 148.498 148.852  18
  13   1  -9 145.942 110.436  18
  13  -1  -8 481.045 134.327   8
  13  -1  -8 348.412 153.428  18
  13   1  -8 340.473 113.940  18
  13  -1  -7 1074.15 200.319   8
  13  -1  -7 1039.57 203.806  18
  13   1  -7 1097.47 190.942  18
  13  -1  -6 593.634 183.217   8
  13   1  -6 739.118 191.955   8
  13  -1  -6 799.281 157.588  18
  13  -1  -5-53.7606 142.773   8
  13   1  -5 225.608 156.140   8
  13  -1  -5 80.3943 115.128  18
  13  -1  -4-6.42092 116.181   8
  13   1  -4 23.0350 141.490   8
  13  -1  -3 1148.61 210.767   8
  13   1  -3 830.299 182.447   8
  13  -1  -2 309.513 142.162   8
  13   1  -2 263.962 68.1855  14
  13  -1  -1-104.897 94.0138   8
  13   1  -1 145.845 85.6618   8
  13  -1   0-114.690 45.8924   8
  13  -2 -12 1014.53 136.729  18
  13   2 -12 896.865 128.249  18
  13  -2 -11 43.1181 99.0061  18
  13   2 -11 70.1899 94.5568  18
  13  -2 -10 152.559 134.722  18
  13   2 -10 35.1621 101.043  19
  13   2 -10 141.200 117.022  18
  13  -2  -9 63.8295 151.625  18
  13   2  -9-84.5182 112.003  19
  13   2  -9-45.3326 80.1866  18
  13  -2  -8 161.357 87.8194   8
  13  -2  -8 299.065 172.689  18
  13   2  -8 169.933 93.9688  18
  13   2  -7 445.835 103.481   9
  13  -2  -7 313.853 129.511   8
  13  -2  -7 301.528 152.925  18
  13   2  -6 27.1783 78.7907   9
  13  -2  -6-81.2116 111.990   8
  13  -2  -6 87.1446 102.009  18
  13   2  -5 354.718 118.559   9
  13  -2  -5 136.931 144.110   8
  13   2  -5 516.089 175.650   8
  13  -2  -5 437.850 144.435  18
  13  -2  -4 123.091 143.452   8
  13   2  -4 47.3659 124.483   8
  13  -2  -4 34.5002 87.6739  18
  13  -2  -3 44.6027 108.732   8
  13   2  -3 124.828 87.3214   8
  13  -2  -2 304.716 124.849   8
  13   2  -2 188.874 92.9124   8
  13   2  -2 399.729 94.7684  14
  13  -2  -1 120.332 111.962   8
  13   2  -1-114.726 69.6944  14
  13  -2   0 97.6511 58.8397   8
  13  -3 -12 613.103 102.409  18
  13   3 -12 585.714 104.807  18
  13   3 -11 2070.03 162.807  19
  13  -3 -11 2309.73 204.820  18
  13   3 -11 2151.44 183.653  18
  13  -3 -10-6.43382 94.2476  18
  13   3 -10 23.9392 81.5403  19
  13   3 -10-45.5641 64.5687  18
  13  -3  -9 624.250 175.033  18
  13   3  -9 423.439 121.022  19
  13   3  -9 357.889 110.373  18
  13   3  -8 560.889 92.1533   9
  13  -3  -8 507.453 179.410  18
  13   3  -7 110.620 95.1043   9
  13  -3  -7 198.632 102.761   8
  13  -3  -7-99.2309 156.200  18
  13   3  -6-66.6744 99.4243   9
  13  -3  -6-38.0116 107.952   8
  13  -3  -6-119.249 132.122  18
  13   3  -5 508.017 142.193   9
  13  -3  -5 320.613 131.365   8
  13   3  -5 457.385 152.651   8
  13  -3  -5 393.887 123.955  18
  13   3  -4-53.1395 107.124   9
  13  -3  -4-16.5053 113.398   8
  13   3  -4-134.783 92.0057   8
  13  -3  -4 110.395 99.9201  18
  13  -3  -3 52.8865 109.361   8
  13   3  -3-195.031 101.762   8
  13  -3  -2 337.187 121.509   8
  13   3  -2 484.877 99.2020   8
  13   3  -2 176.827 66.5144  14
  13  -3  -1-212.977 108.905   8
  13   3  -1-3.59886 42.7318  14
  13  -4 -11-19.0643 62.0663  18
  13   4 -11 97.1587 59.0214  19
  13  -4 -10 23.4373 88.5562  18
  13   4 -10-106.862 76.0457  19
  13   4 -10-265.924 77.7069  18
  13  -4  -9 72.7850 109.058  18
  13   4  -9 171.501 96.4417  19
  13   4  -8-117.192 68.1554   9
  13  -4  -8-216.275 132.389  18
  13   4  -7-97.4721 86.5505   9
  13  -4  -7-38.8632 116.757  18
  13  -4  -6 99.3725 76.0387   8
  13   4  -6-95.5626 87.4013   9
  13  -4  -6-26.0281 127.481  18
  13  -4  -5 292.758 112.955   8
  13   4  -5 222.806 106.466   9
  13   4  -5 335.955 106.955   8
  13  -4  -5 133.979 119.815  18
  13  -4  -4 102.013 111.611   8
  13   4  -4 381.090 114.582   9
  13   4  -4 113.237 95.7941   8
  13  -4  -4 463.360 127.584  18
  13  -4  -3 0.39822 97.7852   8
  13   4  -3-58.2392 94.7558   8
  13  -4  -2 431.412 118.097   8
  13   4  -2 310.056 78.3244  14
  13  -4  -1 65.2572 81.2008   8
  13   5 -10 1094.77 123.143  19
  13  -5 -10 1014.86 124.446  18
  13   5  -9-48.2361 87.2123  19
  13  -5  -9-75.5685 91.1136  18
  13   5  -8 56.0758 74.3037   9
  13  -5  -8 77.4131 95.0294  18
  13   5  -7 234.347 74.7802   9
  13  -5  -7 215.291 119.934  18
  13   5  -6 11.4389 77.4642   9
  13  -5  -6-52.3661 106.796  18
 -13  -5   6 88.7563 72.1480  16
  13   5  -5 395.858 111.432   9
  13   5  -5 201.347 85.7753   8
  13  -5  -5 369.533 85.6048   8
  13  -5  -5 330.175 124.807  18
  13   5  -4 548.212 111.788   9
  13   5  -4 568.708 95.4638   8
  13  -5  -4 472.911 109.626   8
  13  -5  -3-9.16884 75.9021   8
  13  -5  -2-2.62559 51.0480   8
 -13  -6   9 180.390 62.6472  16
  13   6  -8 5.04368 32.4233   9
  13  -6  -8 164.824 68.0857  18
 -13  -6   8 121.926 71.3864  16
  13   6  -7 25.1074 62.8673   9
  13  -6  -7 38.8264 81.9823  18
 -13  -6   7 2.08169 45.3438  16
  13   6  -6 1830.02 142.775   9
  13   6  -6 1721.66 128.484   8
  13   6  -5 170.793 77.7712   9
  14   0 -11-48.1129 71.6666  18
  14   0 -10 193.084 57.4055   8
  14   0 -10 198.802 99.9543  18
  14   0  -9-47.6854 69.6310   8
  14   0  -9 45.7648 94.6544  18
  14   0  -8 1957.07 211.877   8
  14   0  -8 1793.50 186.576  18
  14   0  -7 85.8200 108.671   8
  14   0  -7-178.172 73.9651  18
  14   0  -6 738.469 160.322   8
  14   0  -5-81.1209 105.494   8
  14   0  -4 513.889 137.823   8
  14   0  -3 90.8930 76.8566   8
  14  -1 -11 27.2412 88.3747  18
  14   1 -11 157.739 72.4660  18
  14   1 -10 194.796 62.4672   8
  14  -1 -10 62.1246 84.8706  18
  14   1 -10-12.0818 75.8198  18
  14  -1  -9-30.6558 50.8774   8
  14   1  -9 216.072 82.7475   8
  14  -1  -9 262.475 117.719  18
  14   1  -9 264.149 98.6067  18
  14  -1  -8 697.766 131.021   8
  14   1  -8 530.918 133.150   8
  14  -1  -8 395.473 125.365  18
  14   1  -8 463.267 105.292  18
  14  -1  -7-324.083 132.354   8
  14   1  -7 42.1824 108.352   8
  14  -1  -7-115.955 112.244  18
  14  -1  -6 749.706 158.962   8
  14   1  -6 897.120 153.333   8
  14  -1  -6 621.205 105.799  18
  14  -1  -5 342.706 124.565   8
  14   1  -5 165.136 123.236   8
  14  -1  -4 94.4139 108.259   8
  14   1  -4 202.327 88.6744   8
  14  -1  -3 175.786 94.7921   8
  14   1  -3-11.2066 61.9277   8
  14  -1  -2 63.7818 54.2612   8
  14  -2 -11-153.727 68.8186  18
  14   2 -10 68.0238 61.5315   8
  14  -2 -10 217.292 100.045  18
  14   2 -10 293.145 66.2465  18
  14   2  -9 19.7277 80.6960   8
  14  -2  -9 92.4241 92.9586  18
  14  -2  -8 111.090 76.0667   8
  14   2  -8 63.7062 96.6546   8
  14  -2  -8-36.0580 100.355  18
  14  -2  -7 1938.85 200.430   8
  14   2  -7 2088.42 203.181   8
  14  -2  -7 1857.99 196.138  18
  14  -2  -6 84.4203 87.4823   8
  14   2  -6-20.2748 115.326   8
  14  -2  -6 56.3794 79.1040  18
  14  -2  -5-232.085 109.134   8
  14   2  -5 35.2293 88.6035   8
  14  -2  -4 25.4226 87.7510   8
  14   2  -4 164.830 93.8947   8
  14  -2  -3 43.4310 89.5304   8
  14   2  -3 145.736 56.2608   8
  14   3 -10-10.7859 57.5969   8
  14  -3 -10-130.805 67.6455  18
  14   3  -9 705.149 121.576   8
  14  -3  -9 579.837 115.482  18
  14   3  -8 38.4760 74.3078   8
  14  -3  -8 100.236 108.055  18
  14  -3  -7 146.685 68.9364   8
  14   3  -7 103.632 82.5958   8
  14  -3  -7 14.1075 88.0208  18
  14  -3  -6 206.868 92.5668   8
  14  -3  -6 108.242 96.3005  18
  14  -3  -5 347.052 109.089   8
  14   3  -5 124.078 80.3127   8
  14  -3  -5 230.675 82.6316  18
  14  -3  -4 251.132 97.5314   8
  14   3  -4 165.214 65.8190   8
  14  -3  -3 585.637 104.386   8
  14  -4  -9 227.496 77.1916  18
  14   4  -8 91.3372 68.9020   8
  14  -4  -8 55.6383 72.0076  18
  14   4  -7 217.559 88.4228   8
  14  -4  -7 269.090 107.867  18
  14   4  -6-144.664 79.5193   8
  14  -4  -6 203.581 82.5765  18
  14   4  -5 97.3500 54.6760   8
  15   0  -7 64.4353 61.3475   8
  15   0  -6-123.167 65.8683   8
  15   1  -8-269.871 68.6594   8
  15   1  -7 258.430 83.7085   8
  15   1  -6-126.636 74.1465   8
   0   0   0    0.00    0.00   0
TITL bmk2383b_auto in P2(1)/n
REM P2(1)/n (#14 in standard setting (mkl: cell=2,tostdtrans=2,'abc'))
CELL 1.54184  12.241671  10.449845  12.286569  90.0000 118.7045  90.0000
ZERR    4.00   0.000876   0.000359   0.000907   0.0000   0.0094   0.0000
LATT  1
SYMM -x+1/2, y+1/2,-z+1/2
SFAC C H N O
UNIT 56.00 56.00 8.00 8.00
SIZE 0.14 0.23 0.49
TREF
HKLF 4
END
;
_shelx_hkl_checksum     39227
_shelx_res_file
;
TITL bmk2383 in P2(1)/n
    shelx.res
    created by SHELXL-2019/3 at 11:36:43 on 04-Jun-2026
CELL  1.54184  12.2417  10.4498  12.2866   90.000  118.704   90.000
ZERR     4.00   0.0009   0.0004   0.0009    0.000    0.009    0.000
LATT   1
SYMM  1/2 - X, 1/2 + Y, 1/2 - Z
SFAC  C    H    N    O
UNIT  56 80 8 8
MERG   2
MPLA C1 C2 C3 C4 C5 C6 C7 C8
MPLA C9 C10 N1 O1
CONF  N1 C9 C10 N2
EQIV $1 -x+3/2, y+1/2, -z+3/2
HTAB N1 O1_$1
htab n1 n2
MPLA C1 C2 C3 C4 C5 C6 C7 C8
MPLA C9 C10 N1 O1
MPLA C11 C12 C13 C14
delu .005 c4 c5
FMAP   2
PLAN   10
SIZE     0.140   0.230   0.490
ACTA
BOND   $H
LIST   4
L.S.   4
WGHT    0.071300    0.203500
FVAR       7.81954
C1    1    0.597430    0.609527    0.719387    11.00000    0.05219    0.03321 =
         0.06261   -0.00317    0.02980   -0.00404
C2    1    0.512382    0.652269    0.599453    11.00000    0.05414    0.03450 =
         0.06158   -0.00464    0.02443   -0.00160
C3    1    0.389844    0.672787    0.572241    11.00000    0.05568    0.05635 =
         0.07730   -0.00710    0.02468    0.00458
AFIX  43
H3    2    0.332387    0.701082    0.493473    11.00000   -1.20000
AFIX   0
C4    1    0.351946    0.652331    0.658557    11.00000    0.06159    0.08241 =
         0.09928   -0.01133    0.04149    0.00349
AFIX  43
H4    2    0.269123    0.665369    0.638096    11.00000   -1.20000
AFIX   0
C5    1    0.436600    0.612292    0.776208    11.00000    0.08454    0.07619 =
         0.09713   -0.00829    0.06361   -0.00762
AFIX  43
H5    2    0.409988    0.599209    0.834640    11.00000   -1.20000
AFIX   0
C6    1    0.561762    0.590858    0.809775    11.00000    0.07157    0.04798 =
         0.06916   -0.00205    0.04052   -0.00646
C7    1    0.551794    0.676069    0.503512    11.00000    0.06635    0.05559 =
         0.05871    0.00308    0.02398   -0.00126
AFIX 137
H7A   2    0.615717    0.740284    0.532914    11.00000   -1.50000
H7B   2    0.481579    0.704990    0.428263    11.00000   -1.50000
H7C   2    0.583419    0.598230    0.487688    11.00000   -1.50000
AFIX   0
C8    1    0.653249    0.550579    0.940162    11.00000    0.10163    0.07380 =
         0.06718    0.00456    0.04536   -0.00959
AFIX 137
H8A   2    0.623068    0.576806    0.995803    11.00000   -1.50000
H8B   2    0.732437    0.590077    0.964372    11.00000   -1.50000
H8C   2    0.662476    0.459214    0.943309    11.00000   -1.50000
AFIX   0
C9    1    0.777630    0.472922    0.767104    11.00000    0.06095    0.04121 =
         0.05930    0.00588    0.02556    0.00592
C10   1    0.908758    0.471591    0.784635    11.00000    0.06545    0.05852 =
         0.08393    0.01700    0.03402    0.01716
AFIX  23
H10A  2    0.967251    0.474147    0.872751    11.00000   -1.20000
H10B  2    0.921820    0.391831    0.752147    11.00000   -1.20000
AFIX   0
C11   1    1.067068    0.610680    0.779249    11.00000    0.05200    0.08995 =
         0.07320   -0.02057    0.02864    0.00180
AFIX  23
H11A  2    1.113068    0.540388    0.768972    11.00000   -1.20000
H11B  2    1.100787    0.626798    0.867333    11.00000   -1.20000
AFIX   0
C12   1    1.079942    0.727719    0.716387    11.00000    0.08008    0.10375 =
         0.11155   -0.02801    0.05994   -0.03047
AFIX  23
H12A  2    1.033815    0.797529    0.727217    11.00000   -1.20000
H12B  2    1.166922    0.752477    0.754614    11.00000   -1.20000
AFIX   0
C13   1    0.908682    0.668658    0.531735    11.00000    0.07798    0.10888 =
         0.07997    0.01020    0.04590    0.00456
AFIX  23
H13A  2    0.879929    0.650423    0.444758    11.00000   -1.20000
H13B  2    0.859282    0.738908    0.536367    11.00000   -1.20000
AFIX   0
C14   1    0.888846    0.552878    0.592180    11.00000    0.05772    0.07313 =
         0.06836   -0.01139    0.02612    0.00269
AFIX  23
H14A  2    0.800777    0.532485    0.552940    11.00000   -1.20000
H14B  2    0.932346    0.480240    0.581836    11.00000   -1.20000
AFIX   0
N1    3    0.723302    0.588892    0.746392    11.00000    0.05184    0.03851 =
         0.06245    0.00469    0.02745    0.00003
N2    3    0.935303    0.577303    0.724354    11.00000    0.05000    0.05393 =
         0.06380   -0.00051    0.02700    0.00540
O1    4    0.728241    0.374400    0.775945    11.00000    0.07866    0.04007 =
         0.09015    0.00901    0.03764    0.00264
O2    4    1.034910    0.706088    0.588146    11.00000    0.08484    0.13135 =
         0.10082   -0.00409    0.06290   -0.01664
H1    2    0.765560    0.650879    0.735050    11.00000    0.06314
HKLF 4
REM  bmk2383 in P2(1)/n
REM wR2 = 0.1415, GooF = S = 1.035, Restrained GooF = 1.035 for all data
REM R1 = 0.0462 for 1991 Fo > 4sig(Fo) and 0.0649 for all 2709 data
REM 169 parameters refined using 1 restraints
END
WGHT      0.0713      0.2035
REM Highest difference peak  0.149,  deepest hole -0.182,  1-sigma level  0.037
Q1    1   0.7416  0.5168  0.9595  11.00000  0.05    0.15
Q2    1   0.5832  0.4640  0.9612  11.00000  0.05    0.14
Q3    1   0.5790  0.5916  0.7646  11.00000  0.05    0.14
Q4    1   0.6577  0.6013  0.7388  11.00000  0.05    0.12
Q5    1   1.0870  0.7007  0.5432  11.00000  0.05    0.12
Q6    1   0.8813  0.6355  0.7450  11.00000  0.05    0.12
Q7    1   0.6477  0.7046  0.5308  11.00000  0.05    0.11
Q8    1   0.9729  0.5248  0.9442  11.00000  0.05    0.11
Q9    1   0.5582  0.5194  0.9737  11.00000  0.05    0.11
Q10   1   0.4401  0.5707  0.9008  11.00000  0.05    0.11
;
_shelx_res_checksum     850
