# Supplementary material for: Synthesis, crystal structure and Hirshfeld surface analysis of N-(2,6-di­methyl­phen­yl)-2-morpholinoacetamide, a Lidocaine analog
Source: Acta Crystallogr E Crystallogr Commun. 2026 Jun 16;82(Pt 7):829–33. doi: 10.1107/S2056989026006043 (PMC13330848; doi:10.1107/S2056989026006043)
Supplement: Supplementary file 2 [file e-82-00829-Isup2.hkl]

data_I                                                                          
_shelx_title ' bmk2383 in P2(1)/n'                                              
_shelx_refln_list_code          4                                               
_shelx_F_calc_maximum      133.64                                               
_exptl_crystal_F_000       536.00                                               
_reflns_d_resolution_high  0.8060                                               
                                                                                
loop_                                                                           
 _space_group_symop_operation_xyz                                               
 'x, y, z'                                                                      
 '-x+1/2, y+1/2, -z+1/2'                                                        
 '-x, -y, -z'                                                                   
 'x-1/2, -y-1/2, z-1/2'                                                         
                                                                                
_cell_length_a    12.2417                                                       
_cell_length_b    10.4498                                                       
_cell_length_c    12.2866                                                       
_cell_angle_alpha  90.000                                                       
_cell_angle_beta  118.704                                                       
_cell_angle_gamma  90.000                                                       
                                                                                
_shelx_F_squared_multiplier     1.000                                           
                                                                                
loop_                                                                           
 _refln_index_h                                                                 
 _refln_index_k                                                                 
 _refln_index_l                                                                 
 _refln_F_squared_calc                                                          
 _refln_F_squared_meas                                                          
 _refln_F_squared_sigma                                                         
 _refln_observed_status                                                         
   2   0   0       6343.25       5806.78        15.20 o                         
   4   0   0        300.57        275.78         4.18 o                         
   6   0   0       3529.45       3773.85        28.29 o                         
   8   0   0         42.11         35.49         2.81 o                         
  10   0   0          0.00         -0.12         1.87 o                         
  12   0   0          1.27          3.05         1.33 o                         
   1   1   0         15.03         16.27         0.61 o                         
   2   1   0         80.39         75.82         1.82 o                         
   3   1   0        361.08        312.38         4.80 o                         
   4   1   0       1554.75       1464.05         7.34 o                         
   5   1   0        714.34        749.23         5.59 o                         
   6   1   0        717.50        746.82         6.31 o                         
   7   1   0        106.89        116.16         5.90 o                         
   8   1   0         37.84         42.08         1.78 o                         
   9   1   0          3.88          2.16         0.96 o                         
  10   1   0          0.11          0.61         1.24 o                         
  11   1   0         11.23         12.88         1.58 o                         
  12   1   0          0.02         -0.87         0.92 o                         
  13   1   0          0.66         -0.75         0.75 o                         
   0   2   0        554.07        555.29         4.50 o                         
   1   2   0         16.11         32.12         1.04 o                         
   2   2   0       1917.81       1737.73         5.83 o                         
   3   2   0        460.77        448.28         7.33 o                         
   4   2   0         69.38         64.78         1.49 o                         
   5   2   0         39.03         32.54         1.40 o                         
   6   2   0        230.54        267.10         5.71 o                         
   7   2   0          1.34          0.35         0.68 o                         
   8   2   0          3.25          1.89         0.95 o                         
   9   2   0         11.56          9.93         1.11 o                         
  10   2   0          1.98         -0.39         1.09 o                         
  11   2   0          4.79          4.70         1.37 o                         
  12   2   0          0.00         -1.40         1.40 o                         
  13   2   0          1.00          1.60         0.96 o                         
   1   3   0       2981.34       2948.88        10.08 o                         
   2   3   0         42.45         42.71         1.08 o                         
   3   3   0        130.04        124.16         2.84 o                         
   4   3   0        229.86        243.06         4.11 o                         
   5   3   0         17.51         16.44         2.02 o                         
   6   3   0         17.29         14.53         2.07 o                         
   7   3   0         22.23         20.12         1.14 o                         
   8   3   0         57.89         51.31         1.81 o                         
   9   3   0        106.55        104.65         4.03 o                         
  10   3   0          2.62          4.24         2.34 o                         
  11   3   0          4.07          3.36         2.92 o                         
  12   3   0          0.00          0.34         1.13 o                         
   0   4   0       4664.31       4762.39        20.88 o                         
   1   4   0       1363.65       1385.26        11.65 o                         
   2   4   0         19.46         24.36         1.02 o                         
   3   4   0        295.51        299.01         4.03 o                         
   4   4   0         60.25         58.76         2.85 o                         
   5   4   0         27.77         21.25         2.55 o                         
   6   4   0        245.55        263.21         4.96 o                         
   7   4   0         17.43         19.72         1.34 o                         
   8   4   0          0.45         -0.78         0.95 o                         
   9   4   0          1.09         -0.10         1.16 o                         
  10   4   0          5.11          1.99         2.32 o                         
  11   4   0          0.12          1.12         1.52 o                         
  12   4   0          0.46          1.65         2.66 o                         
   1   5   0        548.41        560.14         4.14 o                         
   2   5   0        733.86        729.35         5.15 o                         
   3   5   0         74.32         71.60         2.75 o                         
   4   5   0        273.64        278.26         5.09 o                         
   5   5   0         22.16         26.17         2.48 o                         
   6   5   0          3.24          4.16         0.66 o                         
   7   5   0        192.65        211.60         3.41 o                         
   8   5   0         59.85         61.98         2.84 o                         
   9   5   0         80.80         81.48         4.45 o                         
  10   5   0          5.67          7.16         1.29 o                         
  11   5   0          0.55          1.17         1.32 o                         
  12   5   0          7.28          9.70         1.18 o                         
   0   6   0         48.81         53.11         6.33 o                         
   1   6   0         55.55         56.77         2.22 o                         
   2   6   0          3.36         15.83         2.60 o                         
   3   6   0         37.22         34.77         2.84 o                         
   4   6   0          0.25          0.06         0.56 o                         
   5   6   0         15.62         12.60         0.94 o                         
   6   6   0        139.16        135.47         2.50 o                         
   7   6   0          4.95          4.48         1.27 o                         
   8   6   0         62.32         65.16         2.52 o                         
   9   6   0          3.76          0.58         1.23 o                         
  10   6   0          8.48         10.68         1.28 o                         
  11   6   0         18.42         19.65         2.11 o                         
   1   7   0        234.19        251.71         4.25 o                         
   2   7   0         76.76         89.01         2.13 o                         
   3   7   0         50.47         58.10         1.61 o                         
   4   7   0         25.44         32.02         1.24 o                         
   5   7   0          0.96          0.73         0.75 o                         
   6   7   0        114.68        103.95         3.16 o                         
   7   7   0         12.74         12.13         1.43 o                         
   8   7   0         30.12         27.70         1.76 o                         
   9   7   0          0.18          0.62         1.04 o                         
  10   7   0          1.27         -1.01         1.01 o                         
  11   7   0          1.27          1.91         0.73 o                         
   0   8   0          0.00          1.36         1.11 o                         
   1   8   0        232.24        252.43         4.75 o                         
   2   8   0         57.17         58.15         1.75 o                         
   3   8   0         11.76         12.26         1.96 o                         
   4   8   0         65.13         66.31         1.74 o                         
   5   8   0          6.20          2.02         1.07 o                         
   6   8   0          5.01          5.94         1.27 o                         
   7   8   0         53.83         51.52         3.74 o                         
   8   8   0          0.25         -0.43         1.17 o                         
   9   8   0          5.60          7.00         1.97 o                         
  10   8   0          0.34          0.96         0.62 o                         
   1   9   0          3.57          3.84         0.83 o                         
   2   9   0          0.16         -0.11         0.85 o                         
   3   9   0         13.72         19.58         1.26 o                         
   4   9   0         23.51         28.85         1.36 o                         
   5   9   0         16.66         17.90         2.27 o                         
   6   9   0          3.25          0.87         1.28 o                         
   7   9   0         36.10         34.02         2.29 o                         
   8   9   0          0.01          0.22         0.79 o                         
   9   9   0          8.69         12.60         1.53 o                         
   0  10   0          2.42          0.76         1.25 o                         
   1  10   0        184.89        196.70         3.16 o                         
   2  10   0          0.28         -0.61         0.94 o                         
   3  10   0          0.00         -0.61         0.71 o                         
   4  10   0          3.00          1.15         0.89 o                         
   5  10   0        171.52        192.01         6.62 o                         
   6  10   0         52.66         51.32         3.88 o                         
   7  10   0          0.09          1.13         1.88 o                         
   8  10   0         23.09         19.42         1.72 o                         
   1  11   0         17.36         17.46         0.93 o                         
   2  11   0         55.86         53.97         1.69 o                         
   3  11   0          1.00          1.54         0.72 o                         
   4  11   0         12.18         10.45         1.15 o                         
   5  11   0         14.76         14.51         1.64 o                         
   6  11   0          7.49          6.80         1.10 o                         
   0  12   0          2.68         -0.01         0.31 o                         
   1  12   0          0.87          0.11         0.49 o                         
   2  12   0         21.60         19.91         1.12 o                         
   3  12   0          0.01         -0.15         1.74 o                         
   4  12   0          0.66          0.56         0.74 o                         
   5  12   0          0.95          0.64         0.74 o                         
 -13   0   1          1.87          2.46         1.37 o                         
 -11   0   1         22.76         17.83         2.47 o                         
  -9   0   1          1.99          0.45         0.94 o                         
  -7   0   1        211.01        203.27         8.46 o                         
  -5   0   1       1798.52       1759.09        83.69 o                         
  -3   0   1        770.96        671.99        10.44 o                         
  -1   0   1       4845.15       4347.73        53.32 o                         
   1   0   1       8766.69       9533.84        20.38 o                         
   3   0   1       2636.30       2667.99        15.02 o                         
   5   0   1        450.20        444.62         8.43 o                         
   7   0   1        411.14        435.11         7.96 o                         
   9   0   1         25.16         21.84         2.20 o                         
  11   0   1          9.85         11.92         1.92 o                         
 -13   1   1          0.15          0.43         2.05 o                         
 -12   1   1          1.75          0.29         0.97 o                         
 -11   1   1          1.28          1.17         1.16 o                         
 -10   1   1         61.66         64.43         2.52 o                         
  -9   1   1        117.44        112.74         2.86 o                         
  -8   1   1         11.31          9.90         1.02 o                         
  -7   1   1        283.54        274.16         5.02 o                         
  -6   1   1         19.63         20.21         1.55 o                         
  -5   1   1        149.55        143.97         3.97 o                         
  -4   1   1        534.13        503.24         5.29 o                         
  -3   1   1        935.12        777.65         5.19 o                         
  -2   1   1        282.22        264.50         2.25 o                         
  -1   1   1          2.22          1.46         0.20 o                         
   0   1   1       1254.17       1114.42         3.72 o                         
   1   1   1          4.65          2.34         0.52 o                         
   2   1   1       1771.80       1707.47        12.46 o                         
   3   1   1         30.44         24.54         1.20 o                         
   4   1   1         58.27         52.01         1.89 o                         
   5   1   1         65.20         64.34         2.09 o                         
   6   1   1        151.40        145.80         3.14 o                         
   7   1   1         36.80         35.42         1.35 o                         
   8   1   1         22.07         17.27         1.11 o                         
   9   1   1          2.00          1.49         1.15 o                         
  10   1   1          0.77          0.77         1.01 o                         
  11   1   1          0.00          1.66         1.76 o                         
  12   1   1          0.32         -2.27         2.27 o                         
 -13   2   1          0.02         -0.40         1.92 o                         
 -12   2   1          1.61          4.22         1.19 o                         
 -11   2   1          0.09         -0.91         1.25 o                         
 -10   2   1         17.73         17.66         1.42 o                         
  -9   2   1         27.16         30.23         1.84 o                         
  -8   2   1        389.49        429.84         5.54 o                         
  -7   2   1        153.74        149.08         3.96 o                         
  -6   2   1       1998.28       2148.40        21.26 o                         
  -5   2   1        781.27        787.01         7.04 o                         
  -4   2   1       1366.16       1339.27        10.27 o                         
  -3   2   1       3846.94       3475.37        10.50 o                         
  -2   2   1      12844.47      11839.49        19.24 o                         
  -1   2   1       2980.48       2655.17         8.75 o                         
   0   2   1      17860.68      16354.45        32.50 o                         
   1   2   1       7651.09       7200.89        17.00 o                         
   2   2   1        493.17        569.29         4.54 o                         
   3   2   1         62.46         68.47         1.71 o                         
   4   2   1        199.99        213.88         3.20 o                         
   5   2   1        173.48        195.71         3.23 o                         
   6   2   1         15.79          9.92         1.45 o                         
   7   2   1          1.57          1.69         0.76 o                         
   8   2   1          5.57          2.84         1.24 o                         
   9   2   1          8.21          7.42         1.19 o                         
  10   2   1          0.01         -0.56         1.38 o                         
  11   2   1          0.81          2.17         1.46 o                         
  12   2   1          1.11          1.27         1.11 o                         
 -13   3   1          0.00         -1.02         1.71 o                         
 -12   3   1          0.70         -1.38         2.32 o                         
 -11   3   1          8.24          7.97         1.33 o                         
 -10   3   1          8.20          4.68         1.30 o                         
  -9   3   1         39.57         38.06         2.42 o                         
  -8   3   1        137.68        127.94         2.42 o                         
  -7   3   1          8.73          7.84         1.13 o                         
  -6   3   1        461.40        491.18         8.50 o                         
  -5   3   1        200.09        204.44         3.64 o                         
  -4   3   1         68.69         69.23         1.52 o                         
  -3   3   1        395.10        376.19         3.33 o                         
  -2   3   1       3197.48       3044.32        10.39 o                         
  -1   3   1       1200.23       1119.48        11.53 o                         
   0   3   1       7286.00       7266.38        27.19 o                         
   1   3   1       1996.77       2007.25        11.79 o                         
   2   3   1        184.91        193.78         3.56 o                         
   3   3   1         91.59         92.63         2.55 o                         
   4   3   1        254.24        266.05         3.39 o                         
   5   3   1        123.04        143.38         4.90 o                         
   6   3   1        171.85        202.51         5.07 o                         
   7   3   1         45.54         43.20         1.64 o                         
   8   3   1        144.58        151.33         3.03 o                         
   9   3   1         16.35          8.60         1.84 o                         
  10   3   1          3.33          2.59         1.77 o                         
  11   3   1          7.20          4.84         2.50 o                         
  12   3   1          0.02         -0.86         0.86 o                         
 -13   4   1          2.02          1.07         1.33 o                         
 -12   4   1          3.71          4.62         1.92 o                         
 -11   4   1          7.36          6.24         1.51 o                         
 -10   4   1          5.22          3.40         1.26 o                         
  -9   4   1          3.14          1.83         1.21 o                         
  -8   4   1          0.85         -0.26         0.82 o                         
  -7   4   1         12.81         10.62         0.95 o                         
  -6   4   1         12.33          8.49         1.78 o                         
  -5   4   1        450.74        465.63         6.23 o                         
  -4   4   1        156.70        161.33         3.06 o                         
  -3   4   1        168.40        151.57         2.19 o                         
  -2   4   1        232.95        225.94         2.53 o                         
  -1   4   1       1243.37       1290.05         5.54 o                         
   0   4   1        177.94        210.21         3.22 o                         
   1   4   1         20.45         17.92         0.93 o                         
   2   4   1         59.20         59.82         1.73 o                         
   3   4   1        277.51        274.66         4.13 o                         
   4   4   1        110.39        118.25         2.88 o                         
   5   4   1        113.50        115.23         4.68 o                         
   6   4   1        376.59        385.86         4.18 o                         
   7   4   1         78.46         74.35         2.35 o                         
   8   4   1        178.46        185.05         4.81 o                         
   9   4   1          0.02         -0.34         1.40 o                         
  10   4   1         13.72         12.86         1.58 o                         
  11   4   1          2.12          2.18         1.39 o                         
  12   4   1          0.00         -0.03         1.65 o                         
 -12   5   1          0.20         -0.06         1.70 o                         
 -11   5   1         20.89         21.82         2.10 o                         
 -10   5   1         42.73         38.59         2.24 o                         
  -9   5   1         35.54         37.63         2.84 o                         
  -8   5   1        174.93        181.14         3.41 o                         
  -7   5   1          2.26          1.47         0.83 o                         
  -6   5   1         96.06         84.71         2.22 o                         
  -5   5   1        509.43        542.88         7.28 o                         
  -4   5   1        169.24        188.15         4.19 o                         
  -3   5   1         44.56         50.76         1.82 o                         
  -2   5   1          4.19          5.39         0.85 o                         
  -1   5   1        362.32        374.83         4.66 o                         
   0   5   1       1186.00       1134.29         8.34 o                         
   1   5   1        304.25        310.54         3.82 o                         
   2   5   1        950.53       1030.09         7.33 o                         
   3   5   1        127.36        139.09         2.79 o                         
   4   5   1         54.20         47.79         3.06 o                         
   5   5   1          1.06         -0.19         0.54 o                         
   6   5   1          3.54          4.44         0.66 o                         
   7   5   1        241.35        255.82         4.06 o                         
   8   5   1        181.98        185.86         4.78 o                         
   9   5   1          9.58          8.93         1.61 o                         
  10   5   1          4.72          4.60         1.16 o                         
  11   5   1          1.04          1.60         0.79 o                         
 -12   6   1          0.18          0.61         0.66 o                         
 -11   6   1          0.39          0.16         1.16 o                         
 -10   6   1          0.04          0.11         1.05 o                         
  -9   6   1          0.13          0.78         1.24 o                         
  -8   6   1          0.20          0.29         1.05 o                         
  -7   6   1         46.48         46.04         1.80 o                         
  -6   6   1          2.83          3.06         0.82 o                         
  -5   6   1          0.00         -0.40         0.57 o                         
  -4   6   1          0.11          1.67         1.32 o                         
  -3   6   1          7.67          6.35         0.98 o                         
  -2   6   1         11.37         10.14         0.93 o                         
  -1   6   1         42.70         40.18         1.43 o                         
   0   6   1        138.83        150.83         3.41 o                         
   1   6   1       1191.39       1294.59        15.26 o                         
   2   6   1        385.79        407.66         5.73 o                         
   3   6   1         53.33         54.19         2.47 o                         
   4   6   1         60.19         68.64         1.71 o                         
   5   6   1          1.04          0.36         0.66 o                         
   6   6   1         72.33         75.96         2.06 o                         
   7   6   1          1.50          2.45         1.08 o                         
   8   6   1         29.73         28.20         2.12 o                         
   9   6   1          0.77         -0.13         1.20 o                         
  10   6   1          4.09          2.77         0.94 o                         
  11   6   1          1.63          2.29         0.92 o                         
 -11   7   1          0.74          3.11         0.93 o                         
 -10   7   1          0.30          1.04         0.83 o                         
  -9   7   1          1.67          1.65         0.93 o                         
  -8   7   1          9.04          6.46         1.29 o                         
  -7   7   1          5.67          5.76         1.30 o                         
  -6   7   1         23.17         20.82         1.40 o                         
  -5   7   1          2.82          3.62         0.90 o                         
  -4   7   1          2.56          5.07         0.61 o                         
  -3   7   1         39.49         39.77         1.40 o                         
  -2   7   1         17.10         19.16         1.08 o                         
  -1   7   1         11.23         12.39         0.97 o                         
   0   7   1         19.07         15.85         1.05 o                         
   1   7   1          5.29          5.49         0.78 o                         
   2   7   1         40.24         47.44         1.39 o                         
   3   7   1          0.02          0.57         0.57 o                         
   4   7   1         14.59         14.90         1.14 o                         
   5   7   1        105.34        108.68         2.62 o                         
   6   7   1         12.29          9.25         1.75 o                         
   7   7   1          1.75          2.36         1.42 o                         
   8   7   1          0.26          0.45         1.58 o                         
   9   7   1          0.02          1.44         1.33 o                         
  10   7   1          0.11          0.96         0.70 o                         
 -10   8   1          0.05          4.26         0.94 o                         
  -9   8   1          2.91          2.43         0.79 o                         
  -8   8   1         15.59         17.16         1.38 o                         
  -7   8   1          4.78          3.72         1.17 o                         
  -6   8   1        112.88        104.96         3.84 o                         
  -5   8   1          1.95          2.42         1.15 o                         
  -4   8   1         38.27         32.94         1.37 o                         
  -3   8   1        176.33        178.14         2.82 o                         
  -2   8   1         49.57         45.59         1.43 o                         
  -1   8   1         42.39         41.73         1.33 o                         
   0   8   1        587.74        615.71         5.19 o                         
   1   8   1          2.24          2.09         0.71 o                         
   2   8   1         51.15         53.45         1.43 o                         
   3   8   1         54.57         57.81         1.64 o                         
   4   8   1          0.41          0.51         0.73 o                         
   5   8   1          1.53          1.34         1.05 o                         
   6   8   1        393.18        437.75         7.15 o                         
   7   8   1         21.63         23.34         1.90 o                         
   8   8   1         62.78         63.96         3.18 o                         
   9   8   1          0.21          3.15         0.87 o                         
  -9   9   1          3.71          1.45         1.72 o                         
  -8   9   1         54.94         43.90         1.91 o                         
  -7   9   1         11.11          9.62         1.37 o                         
  -6   9   1          3.64          5.05         1.49 o                         
  -5   9   1         17.55         14.72         1.39 o                         
  -4   9   1         15.01         13.84         1.24 o                         
  -3   9   1          4.76          4.71         1.15 o                         
  -2   9   1         36.84         36.96         1.66 o                         
  -1   9   1         10.55          8.67         0.95 o                         
   0   9   1        112.35        115.38         2.07 o                         
   1   9   1         38.23         32.91         1.38 o                         
   2   9   1        252.90        263.92         3.70 o                         
   3   9   1         11.93          8.58         0.92 o                         
   4   9   1          9.24          7.61         0.96 o                         
   5   9   1          1.08          4.07         1.48 o                         
   6   9   1         12.82          9.51         1.54 o                         
   7   9   1          0.86          1.35         1.12 o                         
   8   9   1         19.31         16.86         1.49 o                         
   9   9   1          0.83          2.02         0.89 o                         
  -8  10   1          1.76         -0.07         0.77 o                         
  -7  10   1          6.20          4.90         1.33 o                         
  -6  10   1         65.06         67.65         2.46 o                         
  -5  10   1          6.36          5.14         0.99 o                         
  -4  10   1         48.40         43.97         2.00 o                         
  -3  10   1         26.48         25.62         1.49 o                         
  -2  10   1         23.68         19.95         1.36 o                         
  -1  10   1          2.90          2.15         0.73 o                         
   0  10   1        191.52        199.65         4.00 o                         
   1  10   1         27.43         27.53         1.38 o                         
   2  10   1        102.98        111.86         2.38 o                         
   3  10   1         18.87         17.11         1.33 o                         
   4  10   1         29.38         21.84         1.75 o                         
   5  10   1         18.08         18.62         2.02 o                         
   6  10   1          3.43          3.59         1.21 o                         
   7  10   1          0.05         -0.66         1.95 o                         
  -7  11   1          7.78         10.29         1.05 o                         
  -6  11   1          1.63          1.98         0.95 o                         
  -5  11   1          9.14          8.03         0.97 o                         
  -4  11   1          3.53          4.36         0.79 o                         
  -3  11   1          0.00         -0.15         0.73 o                         
  -2  11   1          1.07          0.93         0.60 o                         
  -1  11   1          3.69          3.73         0.68 o                         
   0  11   1          4.11          4.06         0.68 o                         
   1  11   1         24.58         25.92         1.45 o                         
   2  11   1          5.77          4.93         0.85 o                         
   3  11   1          1.62          1.93         1.44 o                         
   4  11   1          0.68          0.40         1.15 o                         
   5  11   1         34.62         39.85         2.09 o                         
   6  11   1          0.71          2.18         1.27 o                         
  -5  12   1          9.41          8.72         1.82 o                         
  -4  12   1          2.10          1.45         0.81 o                         
  -3  12   1          4.45          3.05         0.66 o                         
  -2  12   1          0.13          0.69         0.70 o                         
  -1  12   1          0.79          1.55         1.04 o                         
   0  12   1          0.46          1.12         0.61 o                         
   1  12   1         20.31         22.37         1.06 o                         
   2  12   1          2.43          2.04         0.66 o                         
   3  12   1          5.44          5.08         0.69 o                         
   4  12   1          3.20          3.63         1.19 o                         
 -12   0   2          0.89          0.20         3.03 o                         
 -10   0   2         29.92         24.55         1.95 o                         
  -8   0   2        596.88        632.72        10.53 o                         
  -6   0   2       7941.48       7963.10        96.21 o                         
  -4   0   2         58.03         47.06         1.80 o                         
  -2   0   2        639.57        533.58         4.04 o                         
   0   0   2      10824.60      10340.09        24.93 o                         
   2   0   2       4283.21       4248.86        20.35 o                         
   4   0   2       1064.61       1008.08        12.21 o                         
   6   0   2        379.66        398.93         7.79 o                         
   8   0   2         28.37         21.23         1.97 o                         
  10   0   2          0.02         -1.36         1.47 o                         
  12   0   2         16.20         20.81         2.25 o                         
 -14   1   2          1.10          1.04         0.89 o                         
 -13   1   2          4.41          4.52         1.01 o                         
 -12   1   2         12.32         11.11         1.64 o                         
 -11   1   2         21.32         19.03         1.59 o                         
 -10   1   2          0.85          2.77         1.22 o                         
  -9   1   2        192.35        210.22         3.40 o                         
  -8   1   2        104.63        104.43         3.05 o                         
  -7   1   2         10.34          6.45         1.01 o                         
  -6   1   2        364.92        355.94         4.87 o                         
  -5   1   2          6.00          8.00         0.65 o                         
  -4   1   2        116.03        110.27         1.61 o                         
  -3   1   2        480.45        444.97         7.06 o                         
  -2   1   2       3460.60       2985.22         6.29 o                         
  -1   1   2          2.93          1.29         0.29 o                         
   0   1   2       6526.24       6191.28        21.97 o                         
   1   1   2       1213.20       1188.79        19.68 o                         
   2   1   2         25.71         26.04         1.30 o                         
   3   1   2         52.48         58.81         2.54 o                         
   4   1   2         24.34         23.10         1.57 o                         
   5   1   2        112.75        109.83         3.34 o                         
   6   1   2        154.94        139.50         2.68 o                         
   7   1   2          5.25          4.39         0.74 o                         
   8   1   2        314.73        324.75         5.52 o                         
   9   1   2         13.34         11.16         1.44 o                         
  10   1   2         14.72         15.40         1.55 o                         
  11   1   2          1.12         -1.01         2.14 o                         
  12   1   2          2.77          2.65         1.20 o                         
 -13   2   2          4.63          5.06         0.96 o                         
 -12   2   2          1.13          1.05         1.54 o                         
 -11   2   2         26.21         21.50         1.68 o                         
 -10   2   2          3.17          1.50         1.87 o                         
  -9   2   2         51.60         45.00         1.94 o                         
  -8   2   2         13.86         10.14         1.02 o                         
  -7   2   2        196.66        174.84         3.98 o                         
  -6   2   2        123.78        116.62         3.02 o                         
  -5   2   2         10.10         15.16         1.26 o                         
  -4   2   2       1050.14        941.86         6.57 o                         
  -3   2   2        834.98        672.98         4.61 o                         
  -2   2   2       1653.17       1562.63         7.41 o                         
  -1   2   2       1413.65       1395.13         5.25 o                         
   0   2   2       4280.29       4053.46        13.21 o                         
   1   2   2        621.02        609.01         5.52 o                         
   2   2   2          0.43          0.57         0.70 o                         
   3   2   2          1.51         -0.07         0.86 o                         
   4   2   2          1.42          1.10         0.83 o                         
   5   2   2        107.51         94.99         2.73 o                         
   6   2   2        391.87        374.74         4.16 o                         
   7   2   2         60.13         61.68         2.17 o                         
   8   2   2         49.66         48.62         2.60 o                         
   9   2   2         32.45         33.46         2.23 o                         
  10   2   2          0.08         -0.80         1.19 o                         
  11   2   2          1.08          0.00         1.13 o                         
  12   2   2          0.46          1.95         0.90 o                         
 -13   3   2          3.12          5.52         1.19 o                         
 -12   3   2          6.35          4.93         1.13 o                         
 -11   3   2          0.01          2.02         1.01 o                         
 -10   3   2        139.14        139.59         4.67 o                         
  -9   3   2        113.57        121.85         3.38 o                         
  -8   3   2          1.16          3.42         0.87 o                         
  -7   3   2        191.77        203.38         5.69 o                         
  -6   3   2          0.06          0.73         1.25 o                         
  -5   3   2         10.87         15.01         0.95 o                         
  -4   3   2          4.27          2.47         0.58 o                         
  -3   3   2        400.19        345.98         5.99 o                         
  -2   3   2        353.01        353.60         2.59 o                         
  -1   3   2        873.57        851.71         4.46 o                         
   0   3   2         89.56         94.46         2.62 o                         
   1   3   2          1.18          0.40         0.82 o                         
   2   3   2        332.18        371.10         4.30 o                         
   3   3   2        433.97        463.87        10.78 o                         
   4   3   2          5.15          5.69         1.17 o                         
   5   3   2         42.88         31.76         1.86 o                         
   6   3   2          3.04          1.51         0.78 o                         
   7   3   2         12.40         13.94         1.31 o                         
   8   3   2        150.51        150.05         5.21 o                         
   9   3   2          3.02          4.57         1.54 o                         
  10   3   2          0.16         -0.45         1.19 o                         
  11   3   2          0.42         -0.44         0.91 o                         
 -13   4   2          5.86          5.82         1.07 o                         
 -12   4   2         15.78         16.58         1.42 o                         
 -11   4   2         21.20         20.06         1.71 o                         
 -10   4   2         39.81         40.02         2.88 o                         
  -9   4   2         74.83         82.25         3.72 o                         
  -8   4   2         28.75         24.58         1.46 o                         
  -7   4   2          5.08          4.43         0.81 o                         
  -6   4   2         37.63         50.32         3.08 o                         
  -5   4   2        842.25        918.87         7.48 o                         
  -4   4   2        249.51        240.59         3.67 o                         
  -3   4   2        788.44        756.32         5.47 o                         
  -2   4   2         62.57         53.24         1.26 o                         
  -1   4   2        510.58        493.58         4.30 o                         
   0   4   2       1769.85       1994.39         9.97 o                         
   1   4   2        577.90        674.29         6.02 o                         
   2   4   2        372.00        373.11         5.74 o                         
   3   4   2         12.88         11.75         1.83 o                         
   4   4   2          8.63          7.04         1.10 o                         
   5   4   2         58.03         55.86         2.35 o                         
   6   4   2        101.72         97.59         2.48 o                         
   7   4   2         41.76         41.09         1.87 o                         
   8   4   2          1.22         -1.62         1.62 o                         
   9   4   2          0.22          0.37         1.46 o                         
  10   4   2          3.25          4.26         1.25 o                         
  11   4   2          5.38          3.95         1.02 o                         
 -13   5   2          0.35         -0.04         0.83 o                         
 -12   5   2         14.61         15.97         1.41 o                         
 -11   5   2          9.05          7.40         1.95 o                         
 -10   5   2         44.17         47.19         2.99 o                         
  -9   5   2        148.07        154.73         3.98 o                         
  -8   5   2        113.73        115.03         2.72 o                         
  -7   5   2        192.56        203.57         3.51 o                         
  -6   5   2          9.31         10.42         0.97 o                         
  -5   5   2          8.57          9.86         1.26 o                         
  -4   5   2        104.57        109.41         2.75 o                         
  -3   5   2       1129.84       1248.66        11.54 o                         
  -2   5   2         70.45         67.29         1.57 o                         
  -1   5   2        108.14        102.41         2.21 o                         
   0   5   2        187.60        209.54         3.73 o                         
   1   5   2        560.93        584.85         9.62 o                         
   2   5   2         22.49         32.01         1.81 o                         
   3   5   2          2.28          0.75         0.85 o                         
   4   5   2         11.48         15.00         1.06 o                         
   5   5   2         18.58         21.69         1.16 o                         
   6   5   2        256.24        277.10         4.16 o                         
   7   5   2        107.03        116.88         3.28 o                         
   8   5   2          0.07         -1.50         1.50 o                         
   9   5   2         37.73         38.48         2.36 o                         
  10   5   2          9.34          7.78         1.06 o                         
  11   5   2          0.12          0.05         0.81 o                         
 -12   6   2          0.70          2.15         0.84 o                         
 -11   6   2         12.46         10.17         1.85 o                         
 -10   6   2          6.44          5.14         1.19 o                         
  -9   6   2          0.12          0.32         1.04 o                         
  -8   6   2         48.34         48.64         2.30 o                         
  -7   6   2         32.47         29.71         1.84 o                         
  -6   6   2         66.13         64.41         1.90 o                         
  -5   6   2         72.58         79.78         2.18 o                         
  -4   6   2         81.98         96.13         2.76 o                         
  -3   6   2         15.85         13.42         1.14 o                         
  -2   6   2        335.43        350.24         4.68 o                         
  -1   6   2        663.88        658.92         6.91 o                         
   0   6   2       1456.28       1544.34        14.11 o                         
   1   6   2        278.30        268.17         4.74 o                         
   2   6   2        336.64        353.93         6.74 o                         
   3   6   2         73.66         71.75         1.71 o                         
   4   6   2         15.20         16.43         1.00 o                         
   5   6   2         22.59         22.09         1.30 o                         
   6   6   2        324.48        345.42         8.24 o                         
   7   6   2         33.05         36.55         4.23 o                         
   8   6   2         42.66         44.80         6.75 o                         
   9   6   2         20.21         16.51         1.67 o                         
  10   6   2          0.33         -0.58         1.00 o                         
 -11   7   2          0.00         -1.56         1.56 o                         
 -10   7   2         14.79         13.80         1.45 o                         
  -9   7   2         20.59         17.51         1.48 o                         
  -8   7   2         22.75         25.99         1.62 o                         
  -7   7   2         36.66         32.98         2.18 o                         
  -6   7   2         49.94         46.72         2.03 o                         
  -5   7   2        134.28        135.25         2.92 o                         
  -4   7   2         88.95         93.99         1.78 o                         
  -3   7   2         56.43         51.67         1.41 o                         
  -2   7   2         77.96         81.68         1.60 o                         
  -1   7   2         66.22         53.35         1.57 o                         
   0   7   2        205.94        198.07         2.72 o                         
   1   7   2          3.53          7.87         0.75 o                         
   2   7   2         79.24         77.52         1.87 o                         
   3   7   2          1.72          0.64         0.65 o                         
   4   7   2          3.86          2.66         0.84 o                         
   5   7   2          1.67          0.59         1.18 o                         
   6   7   2          0.34          0.24         1.24 o                         
   7   7   2         10.29          9.14         2.43 o                         
   8   7   2         20.57         20.51         2.30 o                         
   9   7   2          2.93          1.96         0.95 o                         
  10   7   2          0.68          2.63         0.73 o                         
 -11   8   2          1.74          3.56         1.00 o                         
 -10   8   2          0.49         -0.79         0.79 o                         
  -9   8   2          0.34          1.57         0.97 o                         
  -8   8   2          2.74          1.24         0.94 o                         
  -7   8   2         26.46         24.40         1.98 o                         
  -6   8   2          8.55          9.07         1.56 o                         
  -5   8   2         29.67         24.68         1.74 o                         
  -4   8   2         34.80         38.79         1.47 o                         
  -3   8   2         26.52         24.97         1.33 o                         
  -2   8   2         85.41         91.95         2.09 o                         
  -1   8   2         63.49         53.44         1.44 o                         
   0   8   2        485.14        521.45         4.52 o                         
   1   8   2        655.82        716.66         5.31 o                         
   2   8   2         58.55         65.98         1.86 o                         
   3   8   2         55.82         64.08         1.68 o                         
   4   8   2          8.53          7.69         1.40 o                         
   5   8   2        100.44        111.64         4.29 o                         
   6   8   2         64.86         69.62         5.89 o                         
   7   8   2          1.31          1.52         1.64 o                         
   8   8   2          4.80          4.60         1.40 o                         
   9   8   2          1.36          1.88         0.59 o                         
  -9   9   2          5.88          5.75         0.85 o                         
  -8   9   2          5.18          5.20         1.06 o                         
  -7   9   2          1.91          1.02         1.14 o                         
  -6   9   2          0.41          0.04         0.92 o                         
  -5   9   2         29.20         30.57         2.15 o                         
  -4   9   2         87.09         85.27         2.69 o                         
  -3   9   2          7.48          6.41         0.97 o                         
  -2   9   2          6.42          5.05         1.45 o                         
  -1   9   2         71.63         73.75         2.40 o                         
   0   9   2         49.78         51.31         1.80 o                         
   1   9   2         97.84         99.75         2.23 o                         
   2   9   2          0.40          0.91         0.71 o                         
   3   9   2          1.22         -0.31         0.62 o                         
   4   9   2         12.99         14.81         1.61 o                         
   5   9   2         13.23         15.51         1.82 o                         
   6   9   2          0.06          0.99         1.02 o                         
   7   9   2          8.43          8.95         1.45 o                         
   8   9   2          0.09         -0.65         1.84 o                         
  -8  10   2          0.02         -0.87         0.87 o                         
  -7  10   2          2.92          1.65         1.14 o                         
  -6  10   2          0.46         -0.59         1.00 o                         
  -5  10   2         62.19         59.59         2.20 o                         
  -4  10   2          2.89          2.32         1.05 o                         
  -3  10   2         18.44         16.40         1.55 o                         
  -2  10   2          2.56          1.52         0.84 o                         
  -1  10   2        163.78        173.00         2.71 o                         
   0  10   2        116.32        120.89         2.48 o                         
   1  10   2        119.00        117.41         2.20 o                         
   2  10   2         31.73         26.74         1.17 o                         
   3  10   2          7.36          7.55         0.90 o                         
   4  10   2          5.06          6.15         1.26 o                         
   5  10   2         33.51         34.27         1.89 o                         
   6  10   2         34.74         31.19         1.57 o                         
   7  10   2         13.95         11.19         1.46 o                         
  -7  11   2          1.53          3.12         0.81 o                         
  -6  11   2          4.25          2.70         1.10 o                         
  -5  11   2          1.51          0.18         0.74 o                         
  -4  11   2          9.44          8.76         1.03 o                         
  -3  11   2          0.67         -0.80         0.80 o                         
  -2  11   2          1.79          1.03         0.86 o                         
  -1  11   2          0.00         -0.60         0.60 o                         
   0  11   2          5.78          4.64         0.89 o                         
   1  11   2          0.66          1.82         0.69 o                         
   2  11   2         64.91         64.65         2.37 o                         
   3  11   2         14.14         12.92         1.63 o                         
   4  11   2         12.78         11.55         1.43 o                         
   5  11   2          0.05         -0.72         0.72 o                         
  -5  12   2         31.98         33.19         4.16 o                         
  -4  12   2          6.86          6.02         0.68 o                         
  -3  12   2          1.43          1.08         0.63 o                         
  -2  12   2          4.12          3.67         0.68 o                         
  -1  12   2          0.81         -0.19         0.97 o                         
   0  12   2          8.78          8.04         0.90 o                         
   1  12   2          4.26          3.13         0.59 o                         
   2  12   2          1.88          1.20         0.82 o                         
   3  12   2         10.55          5.86         1.19 o                         
 -13   0   3          0.75          5.34         2.49 o                         
 -11   0   3        108.69         92.32         7.34 o                         
  -9   0   3        186.70        182.40         4.15 o                         
  -7   0   3         56.33         29.97         3.50 o                         
  -5   0   3       1690.29       1679.87        35.15 o                         
  -3   0   3       8035.35       6809.31        16.70 o                         
  -1   0   3       1677.46       1595.99        10.71 o                         
   1   0   3       2148.70       2308.87        15.76 o                         
   3   0   3          4.84         -0.30         1.49 o                         
   5   0   3        522.01        581.42        11.74 o                         
   7   0   3        269.55        277.37         4.69 o                         
   9   0   3         31.01         37.49         4.89 o                         
  11   0   3          2.28          3.67         1.39 o                         
 -14   1   3          0.02          1.03         1.53 o                         
 -13   1   3         16.40         16.23         2.60 o                         
 -12   1   3          7.21          7.04         2.23 o                         
 -11   1   3         26.58         23.22         1.84 o                         
 -10   1   3         37.21         32.58         2.00 o                         
  -9   1   3          0.09          0.11         0.68 o                         
  -8   1   3         81.41         78.23         3.97 o                         
  -7   1   3          6.78          2.84         1.44 o                         
  -6   1   3        155.42        144.09         3.09 o                         
  -5   1   3          1.28          0.38         0.68 o                         
  -4   1   3        352.39        356.96         3.54 o                         
  -3   1   3       1636.21       1491.80         8.47 o                         
  -2   1   3        147.73        130.64         1.57 o                         
  -1   1   3         15.23         12.88         0.94 o                         
   0   1   3        790.41        795.23         6.12 o                         
   1   1   3         39.56         40.17         1.63 o                         
   2   1   3        280.04        309.52         4.66 o                         
   3   1   3         98.39        110.80         3.14 o                         
   4   1   3          5.80          5.30         1.21 o                         
   5   1   3          0.00         -0.29         1.32 o                         
   6   1   3        263.12        259.87         3.01 o                         
   7   1   3         30.59         26.22         1.48 o                         
   8   1   3        139.20        152.22         4.08 o                         
   9   1   3          0.23          0.81         1.35 o                         
  10   1   3          4.12          5.04         1.48 o                         
  11   1   3          0.49          1.33         0.90 o                         
 -14   2   3          1.17          1.74         0.84 o                         
 -13   2   3          1.43          1.46         1.11 o                         
 -12   2   3         24.03         18.85         1.43 o                         
 -11   2   3         18.51         25.12         1.92 o                         
 -10   2   3        110.20        107.07         4.15 o                         
  -9   2   3        122.89        126.67         3.26 o                         
  -8   2   3        152.29        169.44         3.89 o                         
  -7   2   3        222.43        196.72         4.83 o                         
  -6   2   3        198.37        249.02         5.58 o                         
  -5   2   3        491.27        452.25         6.50 o                         
  -4   2   3         91.04         83.64         1.60 o                         
  -3   2   3        155.36        149.83         2.88 o                         
  -2   2   3        551.51        501.75         8.66 o                         
  -1   2   3        684.69        625.03         5.46 o                         
   0   2   3        160.05        147.33         2.90 o                         
   1   2   3          8.02         11.18         1.18 o                         
   2   2   3         10.48          7.99         1.24 o                         
   3   2   3         22.63         21.56         2.32 o                         
   4   2   3        147.50        164.35         4.25 o                         
   5   2   3        154.48        153.89         2.91 o                         
   6   2   3        248.29        250.88         3.36 o                         
   7   2   3          0.12          0.99         1.01 o                         
   8   2   3        274.31        301.97         5.52 o                         
   9   2   3         20.33         16.81         2.56 o                         
  10   2   3          0.86          0.77         0.86 o                         
  11   2   3          2.34          4.22         0.70 o                         
 -14   3   3          8.84          9.58         1.71 o                         
 -13   3   3          0.47         -1.24         2.03 o                         
 -12   3   3          1.14          2.38         0.90 o                         
 -11   3   3         13.26         15.77         2.18 o                         
 -10   3   3          0.14         -1.20         1.41 o                         
  -9   3   3        304.68        307.32         5.07 o                         
  -8   3   3        257.57        279.84         4.49 o                         
  -7   3   3         27.70         42.59         2.76 o                         
  -6   3   3          5.21          4.59         0.95 o                         
  -5   3   3       1183.26       1158.43         7.63 o                         
  -4   3   3        236.34        252.76         6.87 o                         
  -3   3   3       1733.34       1599.08         6.11 o                         
  -2   3   3        316.20        317.22         3.63 o                         
  -1   3   3        540.19        574.62         6.26 o                         
   0   3   3        145.58        156.98         3.39 o                         
   1   3   3        627.98        641.16        14.64 o                         
   2   3   3        867.02        879.35        16.13 o                         
   3   3   3          6.92          8.72         1.15 o                         
   4   3   3         25.57         22.26         1.63 o                         
   5   3   3          0.81         -0.40         0.64 o                         
   6   3   3         72.96         69.36         2.09 o                         
   7   3   3         64.53         71.38         4.49 o                         
   8   3   3        196.43        210.70         6.89 o                         
   9   3   3         31.51         30.57         1.91 o                         
  10   3   3          4.56          3.64         0.93 o                         
  11   3   3          0.04          0.00         1.21 o                         
 -13   4   3          0.17         -0.48         1.11 o                         
 -12   4   3          0.01          0.62         1.02 o                         
 -11   4   3         13.31         13.62         1.90 o                         
 -10   4   3         37.88         39.70         2.44 o                         
  -9   4   3          0.53          0.63         1.33 o                         
  -8   4   3        262.66        263.44         5.36 o                         
  -7   4   3         12.99         12.36         1.25 o                         
  -6   4   3         40.16         39.84         1.84 o                         
  -5   4   3        138.40        110.06         2.71 o                         
  -4   4   3       1189.72       1252.35        11.20 o                         
  -3   4   3        235.22        219.94         3.06 o                         
  -2   4   3       1452.21       1493.89        18.94 o                         
  -1   4   3        850.50        878.31         8.34 o                         
   0   4   3       1044.46       1106.23        24.17 o                         
   1   4   3        483.39        541.63         8.01 o                         
   2   4   3        213.45        214.75         5.95 o                         
   3   4   3          9.94          8.87         1.39 o                         
   4   4   3          0.61          1.18         0.64 o                         
   5   4   3          5.68          4.91         1.02 o                         
   6   4   3         17.26         18.79         1.60 o                         
   7   4   3        128.08        140.69         4.30 o                         
   8   4   3          2.80          1.16         1.63 o                         
   9   4   3          1.03          0.92         1.04 o                         
  10   4   3          0.26          0.07         0.78 o                         
 -13   5   3          0.03         -0.15         1.24 o                         
 -12   5   3          2.62          3.54         0.79 o                         
 -11   5   3          0.08         -0.80         1.47 o                         
 -10   5   3        119.88        120.72         3.64 o                         
  -9   5   3        234.64        227.43         8.21 o                         
  -8   5   3         20.67         18.62         1.51 o                         
  -7   5   3          0.05          1.28         0.65 o                         
  -6   5   3        319.54        337.30         4.32 o                         
  -5   5   3        348.47        363.75         5.12 o                         
  -4   5   3        208.56        236.55         3.94 o                         
  -3   5   3        173.51        150.32         2.99 o                         
  -2   5   3         79.33         90.67         1.99 o                         
  -1   5   3          2.36          5.43         0.99 o                         
   0   5   3         11.11         12.04         1.58 o                         
   1   5   3        314.03        331.81         6.28 o                         
   2   5   3         16.70         28.45         2.08 o                         
   3   5   3         22.38         25.73         1.33 o                         
   4   5   3          3.09          2.99         0.78 o                         
   5   5   3         14.72         20.11         1.43 o                         
   6   5   3         90.28         90.47         3.60 o                         
   7   5   3          0.67         -1.49         1.49 o                         
   8   5   3         25.72         25.41         1.85 o                         
   9   5   3         81.87         85.42         2.61 o                         
  10   5   3          2.15          2.53         0.89 o                         
 -12   6   3          6.06          6.48         0.87 o                         
 -11   6   3          0.53          1.30         1.08 o                         
 -10   6   3          2.08          1.26         1.08 o                         
  -9   6   3          4.61          7.60         1.59 o                         
  -8   6   3         12.17         13.90         1.30 o                         
  -7   6   3         55.35         58.68         2.08 o                         
  -6   6   3        117.85        112.49         2.04 o                         
  -5   6   3        227.74        259.45         3.11 o                         
  -4   6   3        307.16        294.52         5.52 o                         
  -3   6   3          9.00          8.20         1.28 o                         
  -2   6   3         51.58         50.65         3.09 o                         
  -1   6   3        132.13        150.55         3.14 o                         
   0   6   3        537.11        607.98         9.30 o                         
   1   6   3        106.63        133.79         4.42 o                         
   2   6   3         84.04         89.78         1.98 o                         
   3   6   3          6.22          6.69         0.81 o                         
   4   6   3         43.91         46.96         1.71 o                         
   5   6   3         27.04         24.76         1.84 o                         
   6   6   3         12.25         14.12         2.04 o                         
   7   6   3          0.80          1.69         2.06 o                         
   8   6   3         17.80         16.68         2.40 o                         
   9   6   3          0.09         -1.26         1.26 o                         
  10   6   3          3.78          3.20         1.31 o                         
 -12   7   3          2.78          1.17         1.08 o                         
 -11   7   3          7.31          5.00         0.76 o                         
 -10   7   3         11.61          9.90         1.33 o                         
  -9   7   3          1.35          1.00         0.84 o                         
  -8   7   3         35.54         38.65         2.06 o                         
  -7   7   3         36.05         30.85         2.15 o                         
  -6   7   3         59.42         50.77         1.86 o                         
  -5   7   3         54.99         54.47         1.94 o                         
  -4   7   3          1.90          1.90         0.62 o                         
  -3   7   3         10.02          8.77         0.79 o                         
  -2   7   3         19.06         17.78         0.90 o                         
  -1   7   3          0.05          0.09         0.60 o                         
   0   7   3         13.91         10.99         0.87 o                         
   1   7   3         52.76         55.40         1.34 o                         
   2   7   3          0.91         -0.24         0.70 o                         
   3   7   3          4.86          4.42         0.88 o                         
   4   7   3          5.34          5.94         1.17 o                         
   5   7   3          6.18          6.51         1.14 o                         
   6   7   3         17.65         21.03         4.63 o                         
   7   7   3         18.26         18.47         2.51 o                         
   8   7   3          0.85          1.21         1.03 o                         
   9   7   3          1.05          0.54         0.86 o                         
 -11   8   3          9.45          7.08         1.35 o                         
 -10   8   3          4.09          4.14         1.18 o                         
  -9   8   3          0.61          0.79         0.91 o                         
  -8   8   3          5.58          3.94         1.24 o                         
  -7   8   3         46.00         44.19         2.34 o                         
  -6   8   3         60.46         55.46         2.34 o                         
  -5   8   3         74.92         73.82         3.17 o                         
  -4   8   3         11.71         10.83         1.10 o                         
  -3   8   3         28.26         27.82         1.20 o                         
  -2   8   3          4.96          3.84         0.73 o                         
  -1   8   3        147.64        152.47         2.62 o                         
   0   8   3       1050.17       1112.00         7.40 o                         
   1   8   3          0.55          1.23         0.61 o                         
   2   8   3         17.01         15.46         1.07 o                         
   3   8   3         72.06         75.52         2.77 o                         
   4   8   3          2.56          0.60         1.49 o                         
   5   8   3          0.01         -1.07         1.07 o                         
   6   8   3         69.40         72.63         3.77 o                         
   7   8   3          2.03          2.05         1.32 o                         
   8   8   3          0.10         -0.73         0.73 o                         
 -10   9   3          3.54          0.30         0.79 o                         
  -9   9   3          1.43          1.97         0.80 o                         
  -8   9   3          3.33          2.68         1.03 o                         
  -7   9   3          0.90         -1.18         3.12 o                         
  -6   9   3          3.91          3.37         1.34 o                         
  -5   9   3        176.80        180.81         4.51 o                         
  -4   9   3         10.74          9.35         1.72 o                         
  -3   9   3          4.35          2.89         0.78 o                         
  -2   9   3         34.12         33.41         1.51 o                         
  -1   9   3         13.86         10.79         1.20 o                         
   0   9   3          8.38          7.40         1.16 o                         
   1   9   3          1.98          2.81         0.91 o                         
   2   9   3          0.00          0.12         0.66 o                         
   3   9   3          0.21         -1.30         1.91 o                         
   4   9   3          5.09          3.39         1.12 o                         
   5   9   3          5.46          4.00         1.16 o                         
   6   9   3         18.57         18.49         1.35 o                         
   7   9   3          2.13          2.64         1.11 o                         
  -9  10   3          5.38          6.29         1.40 o                         
  -8  10   3          0.01         -0.36         0.78 o                         
  -7  10   3          2.25          2.38         0.99 o                         
  -6  10   3          1.05          1.12         0.80 o                         
  -5  10   3          0.00         -0.90         0.91 o                         
  -4  10   3        176.76        204.01         5.19 o                         
  -3  10   3          5.07          3.98         1.72 o                         
  -2  10   3         40.55         34.10         1.77 o                         
  -1  10   3          3.66          4.56         1.31 o                         
   0  10   3         31.58         33.80         1.88 o                         
   1  10   3         58.54         55.96         2.01 o                         
   2  10   3         96.86         95.21         2.19 o                         
   3  10   3          5.37          5.43         1.07 o                         
   4  10   3         15.10         15.54         1.47 o                         
   5  10   3          6.46          6.21         0.99 o                         
   6  10   3         16.02         17.11         1.43 o                         
  -7  11   3          1.56         -0.04         1.66 o                         
  -6  11   3          0.01          1.17         0.64 o                         
  -5  11   3          8.38          8.90         0.96 o                         
  -4  11   3          0.00         -0.42         0.76 o                         
  -3  11   3          0.21          0.03         0.62 o                         
  -2  11   3          1.62          0.40         0.75 o                         
  -1  11   3         13.04         12.29         0.95 o                         
   0  11   3         17.43         15.52         1.03 o                         
   1  11   3        129.54        135.40         2.53 o                         
   2  11   3         39.15         40.08         1.43 o                         
   3  11   3          9.65          6.35         1.36 o                         
   4  11   3          1.66          1.74         0.86 o                         
  -5  12   3          2.04          1.24         0.77 o                         
  -4  12   3          1.92          1.58         0.60 o                         
  -3  12   3          2.89          1.72         0.66 o                         
  -2  12   3          9.46          8.96         0.93 o                         
  -1  12   3          3.73          5.07         0.77 o                         
   0  12   3         11.61         13.20         2.16 o                         
   1  12   3         11.26         11.48         1.67 o                         
   2  12   3          4.85          4.09         1.25 o                         
 -14   0   4          5.92          8.40         2.25 o                         
 -12   0   4         37.22         29.45         4.83 o                         
 -10   0   4          2.11         -1.12         1.50 o                         
  -8   0   4         16.04         15.18         3.05 o                         
  -6   0   4        716.69        724.45        13.55 o                         
  -4   0   4        144.39        111.38         2.08 o                         
  -2   0   4       3399.75       3179.72        16.48 o                         
   0   0   4       8483.98       9381.36        33.34 o                         
   2   0   4         74.22         65.37         3.69 o                         
   4   0   4          7.59          5.00         1.84 o                         
   6   0   4       1623.22       1671.23        16.48 o                         
   8   0   4        319.48        354.73        11.96 o                         
  10   0   4          0.25         -1.40         1.40 o                         
 -14   1   4          4.20          2.51         1.12 o                         
 -13   1   4          2.97          0.11         1.47 o                         
 -12   1   4          0.28          1.96         1.19 o                         
 -11   1   4          1.23         -0.62         1.27 o                         
 -10   1   4         21.32         21.80         1.29 o                         
  -9   1   4         39.56         37.13         1.42 o                         
  -8   1   4         35.47         29.39         2.72 o                         
  -7   1   4        138.31        142.53         4.71 o                         
  -6   1   4        123.73        109.24         3.12 o                         
  -5   1   4        178.84        159.68         4.01 o                         
  -4   1   4         10.26         15.00         0.56 o                         
  -3   1   4        501.20        543.65         4.01 o                         
  -2   1   4        456.86        411.43         3.82 o                         
  -1   1   4          0.09          0.27         0.75 o                         
   0   1   4        262.31        268.36         4.15 o                         
   1   1   4         78.73         78.24         2.59 o                         
   2   1   4       1459.98       1707.01        14.47 o                         
   3   1   4         10.63          9.81         1.48 o                         
   4   1   4          2.01          1.06         1.12 o                         
   5   1   4          0.05         -0.57         0.84 o                         
   6   1   4          9.44          8.77         1.09 o                         
   7   1   4          6.14          3.22         1.28 o                         
   8   1   4          4.73          2.31         1.49 o                         
   9   1   4          3.00          2.64         1.10 o                         
  10   1   4          0.82          0.74         0.90 o                         
 -14   2   4          0.10          1.52         1.14 o                         
 -13   2   4          0.05          1.01         1.05 o                         
 -12   2   4          9.71          6.86         1.74 o                         
 -11   2   4          3.61          7.76         1.92 o                         
 -10   2   4         79.49         81.01         2.87 o                         
  -9   2   4         24.28         25.29         1.80 o                         
  -8   2   4         50.04         38.64         1.96 o                         
  -7   2   4         34.32         37.04         1.91 o                         
  -6   2   4         36.44         41.17         1.63 o                         
  -5   2   4         22.48         27.51         1.14 o                         
  -4   2   4       1153.00       1130.35        10.87 o                         
  -3   2   4         77.79         73.33         1.50 o                         
  -2   2   4        593.17        573.67         8.10 o                         
  -1   2   4        136.69        130.27         2.91 o                         
   0   2   4        452.18        460.62         5.70 o                         
   1   2   4        133.20        171.10         3.80 o                         
   2   2   4          5.49          8.64         1.44 o                         
   3   2   4        576.54        712.53         8.84 o                         
   4   2   4          5.00          5.10         1.29 o                         
   5   2   4          0.09          1.58         0.71 o                         
   6   2   4          2.69          0.89         1.03 o                         
   7   2   4          0.42         -0.26         1.48 o                         
   8   2   4          2.98          2.71         1.28 o                         
   9   2   4          2.09          0.02         1.05 o                         
  10   2   4          6.23          5.85         0.96 o                         
 -14   3   4          1.02          3.27         0.89 o                         
 -13   3   4          0.63         -0.42         0.84 o                         
 -12   3   4          5.40          2.99         1.45 o                         
 -11   3   4        123.22        125.84         4.43 o                         
 -10   3   4         75.22         64.46         2.91 o                         
  -9   3   4          7.58          6.04         1.34 o                         
  -8   3   4          0.88          2.86         1.44 o                         
  -7   3   4        191.02        196.74        11.15 o                         
  -6   3   4          0.65          0.33         0.74 o                         
  -5   3   4          4.58          2.32         0.86 o                         
  -4   3   4         69.91         85.91         3.61 o                         
  -3   3   4        325.67        361.57         3.65 o                         
  -2   3   4         48.14         48.70         1.95 o                         
  -1   3   4          4.65          4.63         1.15 o                         
   0   3   4        145.41        156.59         3.75 o                         
   1   3   4          7.27          3.37         1.16 o                         
   2   3   4        462.70        473.40         7.78 o                         
   3   3   4        118.51        111.99         3.77 o                         
   4   3   4         41.90         53.47         1.75 o                         
   5   3   4         53.73         54.04         2.08 o                         
   6   3   4         12.89         16.23         1.87 o                         
   7   3   4        170.12        196.55         4.82 o                         
   8   3   4         48.82         54.78         2.21 o                         
   9   3   4          9.25          9.26         1.19 o                         
  10   3   4          4.68          4.00         1.54 o                         
 -13   4   4          3.93          4.32         1.49 o                         
 -12   4   4         57.37         58.03         2.95 o                         
 -11   4   4          4.12          2.78         1.56 o                         
 -10   4   4         24.64         21.64         2.02 o                         
  -9   4   4         52.71         44.33         2.50 o                         
  -8   4   4         57.32         53.51         2.22 o                         
  -7   4   4        139.10        144.44         2.59 o                         
  -6   4   4        124.20        115.70         2.89 o                         
  -5   4   4         17.56         10.48         1.13 o                         
  -4   4   4         44.71         35.22         1.86 o                         
  -3   4   4       1239.86       1347.00        14.20 o                         
  -2   4   4        240.68        244.11         4.73 o                         
  -1   4   4        133.99        154.00         4.02 o                         
   0   4   4        509.49        506.85         7.38 o                         
   1   4   4          0.20          1.06         1.11 o                         
   2   4   4        124.95        142.14         8.79 o                         
   3   4   4          0.01         -0.56         0.65 o                         
   4   4   4          7.66          8.05         1.00 o                         
   5   4   4          5.87          7.12         1.28 o                         
   6   4   4        209.80        221.26         5.38 o                         
   7   4   4         18.18         19.48         1.73 o                         
   8   4   4          7.96          6.88         1.26 o                         
   9   4   4         22.02         19.31         1.61 o                         
  10   4   4          0.22         -0.47         0.47 o                         
 -13   5   4          8.53          8.78         0.99 o                         
 -12   5   4         17.29         17.64         1.34 o                         
 -11   5   4         16.32         19.42         2.14 o                         
 -10   5   4         76.91         76.89         3.02 o                         
  -9   5   4        612.86        601.64         7.23 o                         
  -8   5   4        268.72        270.07         4.05 o                         
  -7   5   4         16.45         24.50         1.12 o                         
  -6   5   4          1.71          0.16         0.61 o                         
  -5   5   4          1.68         -0.01         0.88 o                         
  -4   5   4         99.37         83.87         4.77 o                         
  -3   5   4       1130.54       1214.41        12.20 o                         
  -2   5   4        391.03        390.95         5.67 o                         
  -1   5   4         15.71         12.09         1.59 o                         
   0   5   4        142.14        166.80         4.70 o                         
   1   5   4         13.79         11.26         1.73 o                         
   2   5   4         15.26         18.45         1.21 o                         
   3   5   4         19.49         20.44         1.20 o                         
   4   5   4         14.23         13.55         1.10 o                         
   5   5   4         11.48         10.11         1.50 o                         
   6   5   4          7.65          7.16         1.47 o                         
   7   5   4         23.72         24.19         1.90 o                         
   8   5   4         14.40         18.31         1.48 o                         
   9   5   4         13.51         11.14         1.01 o                         
 -12   6   4          0.15         -0.15         0.94 o                         
 -11   6   4         29.28         28.30         1.88 o                         
 -10   6   4         20.35         19.94         1.84 o                         
  -9   6   4          1.23          2.18         1.14 o                         
  -8   6   4         27.56         29.99         2.11 o                         
  -7   6   4        456.98        430.26         4.54 o                         
  -6   6   4          6.28          6.65         0.74 o                         
  -5   6   4        375.68        391.65         4.37 o                         
  -4   6   4        169.71        176.53         2.91 o                         
  -3   6   4         32.10         35.97         2.30 o                         
  -2   6   4         55.22         52.50         3.40 o                         
  -1   6   4          1.52          4.86         2.34 o                         
   0   6   4        276.93        265.99         3.67 o                         
   1   6   4         19.75         21.16         0.97 o                         
   2   6   4         11.35         11.30         0.91 o                         
   3   6   4         27.45         29.86         1.42 o                         
   4   6   4         21.88         22.09         1.61 o                         
   5   6   4          4.61          5.09         1.25 o                         
   6   6   4          5.40          4.01         1.56 o                         
   7   6   4          0.66          0.49         1.34 o                         
   8   6   4         12.72         11.05         1.49 o                         
   9   6   4          7.69          7.87         1.54 o                         
 -12   7   4          1.62          1.27         1.32 o                         
 -11   7   4          0.02         -0.54         0.98 o                         
 -10   7   4         12.79         11.69         1.59 o                         
  -9   7   4          0.89          0.41         0.91 o                         
  -8   7   4         30.05         25.36         2.01 o                         
  -7   7   4          1.28          1.67         0.82 o                         
  -6   7   4         34.90         35.29         1.60 o                         
  -5   7   4         14.65         14.30         1.01 o                         
  -4   7   4          0.78          1.35         0.56 o                         
  -3   7   4          3.73          5.39         0.60 o                         
  -2   7   4         20.63         16.88         0.92 o                         
  -1   7   4          6.82          4.46         0.67 o                         
   0   7   4         10.69         12.10         0.78 o                         
   1   7   4         90.57         96.13         1.79 o                         
   2   7   4          8.42          8.13         1.04 o                         
   3   7   4          7.74          8.10         1.20 o                         
   4   7   4          1.34          2.19         0.97 o                         
   5   7   4         33.02         34.36         2.03 o                         
   6   7   4          0.30          0.50         1.96 o                         
   7   7   4         20.02         21.62         1.77 o                         
   8   7   4          9.82          9.38         1.08 o                         
 -11   8   4         33.05         30.84         1.85 o                         
 -10   8   4         33.40         35.88         2.62 o                         
  -9   8   4         64.13         59.22         3.16 o                         
  -8   8   4          0.56          1.02         1.08 o                         
  -7   8   4          3.66          1.87         1.05 o                         
  -6   8   4         91.42         98.33         2.75 o                         
  -5   8   4         81.53         78.05         2.71 o                         
  -4   8   4         65.06         71.48         2.35 o                         
  -3   8   4          9.96          9.85         1.08 o                         
  -2   8   4          5.20          5.61         0.79 o                         
  -1   8   4        101.95        108.66         2.45 o                         
   0   8   4         23.01         20.97         1.38 o                         
   1   8   4         52.18         56.48         1.97 o                         
   2   8   4         34.13         37.19         1.80 o                         
   3   8   4         27.43         28.64         1.62 o                         
   4   8   4         14.16         12.75         1.38 o                         
   5   8   4         10.01         10.79         1.49 o                         
   6   8   4          0.03          1.39         1.01 o                         
   7   8   4          6.21          5.88         0.80 o                         
 -10   9   4         21.77         19.89         1.65 o                         
  -9   9   4         23.42         23.82         1.96 o                         
  -8   9   4          1.36          0.55         0.88 o                         
  -7   9   4          0.16         -0.31         0.98 o                         
  -6   9   4         54.38         62.46         2.42 o                         
  -5   9   4          0.08         -1.37         1.37 o                         
  -4   9   4          3.30          3.31         1.13 o                         
  -3   9   4         41.26         43.02         1.86 o                         
  -2   9   4          0.11          0.75         1.01 o                         
  -1   9   4         44.44         49.67         2.35 o                         
   0   9   4         63.44         66.63         2.56 o                         
   1   9   4          3.04          4.00         1.26 o                         
   2   9   4          6.03          6.52         1.32 o                         
   3   9   4          4.75          1.15         1.10 o                         
   4   9   4         11.28         11.70         1.24 o                         
   5   9   4          0.56         -0.07         1.19 o                         
   6   9   4          1.28          0.81         0.78 o                         
  -9  10   4          0.96          2.55         1.32 o                         
  -8  10   4          4.35          5.58         0.85 o                         
  -7  10   4          0.44          0.68         0.94 o                         
  -6  10   4          0.06          0.58         1.40 o                         
  -5  10   4         96.02        100.98         3.22 o                         
  -4  10   4          4.23          3.98         1.36 o                         
  -3  10   4          0.50         -0.11         1.18 o                         
  -2  10   4         20.17         20.19         1.92 o                         
  -1  10   4         56.20         58.58         2.89 o                         
   0  10   4         74.25         77.47         2.23 o                         
   1  10   4        158.86        169.79         4.07 o                         
   2  10   4          0.15         -0.17         0.84 o                         
   3  10   4          0.26          0.63         0.82 o                         
   4  10   4          0.03          1.12         0.87 o                         
   5  10   4         27.03         29.65         1.41 o                         
  -7  11   4          3.35          2.15         0.66 o                         
  -6  11   4          2.89          0.66         0.71 o                         
  -5  11   4          1.93          0.52         0.69 o                         
  -4  11   4          7.86          7.72         0.99 o                         
  -3  11   4          0.13         -0.93         0.94 o                         
  -2  11   4          2.98          2.24         0.71 o                         
  -1  11   4          0.12          0.06         0.75 o                         
   0  11   4         22.96         18.70         1.25 o                         
   1  11   4         20.57         18.31         1.00 o                         
   2  11   4          7.06          8.76         0.99 o                         
   3  11   4          0.91          0.63         0.54 o                         
  -5  12   4          0.89          1.26         0.53 o                         
  -4  12   4          7.26          6.44         0.75 o                         
  -3  12   4         12.44         11.93         0.92 o                         
  -2  12   4          8.75          9.84         0.88 o                         
  -1  12   4          0.00         -0.41         0.60 o                         
   0  12   4          1.05          1.08         0.44 o                         
   1  12   4          0.18          0.28         0.92 o                         
 -13   0   5         33.56         29.08         4.11 o                         
 -11   0   5         11.80         15.72         2.38 o                         
  -9   0   5          4.02          6.21         1.13 o                         
  -7   0   5         90.04        122.42         6.30 o                         
  -5   0   5         66.34         67.51         2.40 o                         
  -3   0   5       1613.58       1556.26        22.13 o                         
  -1   0   5       3991.76       4069.04        22.84 o                         
   1   0   5       1699.48       2004.27        19.01 o                         
   3   0   5         19.46         15.81         2.63 o                         
   5   0   5         56.33         65.93         3.12 o                         
   7   0   5          9.91          4.29         1.87 o                         
   9   0   5          0.00         -0.68         1.21 o                         
 -14   1   5          4.38          4.14         1.45 o                         
 -13   1   5          2.00          1.31         1.27 o                         
 -12   1   5          0.71          0.97         1.17 o                         
 -11   1   5          0.20         -0.93         0.93 o                         
 -10   1   5         18.23         19.90         1.29 o                         
  -9   1   5         48.04         43.27         1.72 o                         
  -8   1   5         12.60          8.88         1.65 o                         
  -7   1   5          0.35         -0.20         1.17 o                         
  -6   1   5        110.00         94.44         2.93 o                         
  -5   1   5        947.36        977.81         6.19 o                         
  -4   1   5       1529.30       1548.48         7.18 o                         
  -3   1   5        685.47        713.19         5.10 o                         
  -2   1   5         14.93         15.00         0.98 o                         
  -1   1   5       1349.01       1420.88         9.93 o                         
   0   1   5       1017.94       1145.17        13.91 o                         
   1   1   5         39.09         34.34         2.19 o                         
   2   1   5         14.83         20.63         1.95 o                         
   3   1   5         48.68         53.47         2.83 o                         
   4   1   5         52.07         50.14         1.71 o                         
   5   1   5         77.20         73.05         2.09 o                         
   6   1   5         14.06         14.25         1.52 o                         
   7   1   5          0.19         -1.38         1.38 o                         
   8   1   5         13.53         10.31         1.46 o                         
   9   1   5          2.75          1.72         0.97 o                         
  10   1   5          5.44          3.15         1.28 o                         
 -14   2   5          0.06         -1.38         2.19 o                         
 -13   2   5          4.13          5.79         1.16 o                         
 -12   2   5          6.96          7.37         1.63 o                         
 -11   2   5         85.92         86.22         3.28 o                         
 -10   2   5          1.11          2.40         0.96 o                         
  -9   2   5        190.16        191.24         5.20 o                         
  -8   2   5         33.91         34.62         1.84 o                         
  -7   2   5         22.83         24.38         1.87 o                         
  -6   2   5         40.44         26.56         1.31 o                         
  -5   2   5         96.02         69.63         1.92 o                         
  -4   2   5         25.87         17.36         1.45 o                         
  -3   2   5        412.83        435.57         4.85 o                         
  -2   2   5        238.76        241.76         4.12 o                         
  -1   2   5        958.12        995.83         8.67 o                         
   0   2   5        744.06        810.75         8.40 o                         
   1   2   5        198.86        223.69         4.83 o                         
   2   2   5        181.73        200.92         4.91 o                         
   3   2   5        120.23        133.27         3.65 o                         
   4   2   5        115.15        122.28         2.15 o                         
   5   2   5         80.43         85.85         2.00 o                         
   6   2   5        148.81        163.45         3.64 o                         
   7   2   5          4.08          2.35         1.96 o                         
   8   2   5         30.72         27.62         1.86 o                         
   9   2   5         30.03         30.43         1.79 o                         
  10   2   5          7.88          7.81         1.30 o                         
 -14   3   5          1.13          3.68         0.88 o                         
 -13   3   5          6.35          6.87         1.11 o                         
 -12   3   5         10.76          5.87         1.58 o                         
 -11   3   5         49.31         53.38         2.61 o                         
 -10   3   5         60.02         56.34         2.69 o                         
  -9   3   5        412.95        403.58         6.58 o                         
  -8   3   5         38.66         33.97         1.75 o                         
  -7   3   5         82.23         83.26         4.10 o                         
  -6   3   5          4.39          6.02         0.98 o                         
  -5   3   5         46.01         44.38         2.05 o                         
  -4   3   5       1090.42       1209.45        15.18 o                         
  -3   3   5        250.64        281.85         3.96 o                         
  -2   3   5          4.42          5.22         1.21 o                         
  -1   3   5        128.77        144.14         5.25 o                         
   0   3   5          0.79          0.53         1.06 o                         
   1   3   5        253.35        257.40         5.42 o                         
   2   3   5         42.98         47.29         2.67 o                         
   3   3   5         13.32         11.11         0.99 o                         
   4   3   5         43.82         45.11         1.55 o                         
   5   3   5         75.42         74.89         2.22 o                         
   6   3   5        107.47        125.79         2.95 o                         
   7   3   5          8.97          6.14         1.36 o                         
   8   3   5          0.76         -1.20         1.20 o                         
   9   3   5          0.24          0.07         1.04 o                         
 -14   4   5          0.99          1.59         0.89 o                         
 -13   4   5          1.56          4.09         0.91 o                         
 -12   4   5         41.31         38.91         2.40 o                         
 -11   4   5         19.67         16.60         1.83 o                         
 -10   4   5        221.28        255.60         7.23 o                         
  -9   4   5          4.58          4.79         1.32 o                         
  -8   4   5         61.79         57.80         2.58 o                         
  -7   4   5          7.47          8.37         0.95 o                         
  -6   4   5        178.00        199.86         4.40 o                         
  -5   4   5         70.25         81.71         2.48 o                         
  -4   4   5        187.01        213.61         5.14 o                         
  -3   4   5        162.10        173.08         6.68 o                         
  -2   4   5         26.82         31.36         2.05 o                         
  -1   4   5         12.76         22.70         2.00 o                         
   0   4   5         45.74         43.22         2.10 o                         
   1   4   5        404.25        415.41         8.36 o                         
   2   4   5        108.75        104.29         2.37 o                         
   3   4   5          5.16          4.80         0.88 o                         
   4   4   5         34.67         36.64         1.94 o                         
   5   4   5         30.47         32.91         2.52 o                         
   6   4   5          2.36          2.15         1.10 o                         
   7   4   5          3.66          4.19         1.08 o                         
   8   4   5          0.16         -0.50         0.83 o                         
   9   4   5          7.71          7.06         0.77 o                         
 -13   5   5          5.82          5.35         0.80 o                         
 -12   5   5          0.32          0.47         1.26 o                         
 -11   5   5         25.67         28.19         2.00 o                         
 -10   5   5        164.92        172.90         5.06 o                         
  -9   5   5          1.61          2.99         2.52 o                         
  -8   5   5         56.62         43.90         2.18 o                         
  -7   5   5         82.27         79.13         1.99 o                         
  -6   5   5         26.35         26.80         1.11 o                         
  -5   5   5        222.27        225.52         4.11 o                         
  -4   5   5        314.04        324.98         7.62 o                         
  -3   5   5         38.79         38.40         2.93 o                         
  -2   5   5         52.40         49.65         3.19 o                         
  -1   5   5         52.31         46.04         2.70 o                         
   0   5   5          1.44          1.50         1.05 o                         
   1   5   5         24.22         25.75         1.23 o                         
   2   5   5         16.41         20.07         1.41 o                         
   3   5   5        177.78        203.34         3.33 o                         
   4   5   5          9.53         11.55         1.80 o                         
   5   5   5         10.33          9.37         1.58 o                         
   6   5   5          0.06          0.55         1.05 o                         
   7   5   5          5.71          6.17         1.06 o                         
   8   5   5         51.95         54.18         1.94 o                         
 -13   6   5          2.96          2.79         1.27 o                         
 -12   6   5          0.15          1.06         0.99 o                         
 -11   6   5         68.77         65.76         3.11 o                         
 -10   6   5          1.21          2.55         1.84 o                         
  -9   6   5        179.88        190.33         4.55 o                         
  -8   6   5          8.48          5.43         1.13 o                         
  -7   6   5         71.93         74.26         2.02 o                         
  -6   6   5        171.06        166.26         2.76 o                         
  -5   6   5         14.37         10.76         0.94 o                         
  -4   6   5          8.26          4.75         0.68 o                         
  -3   6   5         14.90         16.13         0.95 o                         
  -2   6   5          0.00         -0.39         1.00 o                         
  -1   6   5          0.25          1.27         0.67 o                         
   0   6   5         12.10         10.82         0.81 o                         
   1   6   5         62.59         51.49         1.65 o                         
   2   6   5          6.56          6.41         0.85 o                         
   3   6   5          6.35          6.30         1.31 o                         
   4   6   5          0.22          0.53         0.90 o                         
   5   6   5          0.02          0.32         1.51 o                         
   6   6   5          1.98          1.87         1.07 o                         
   7   6   5         56.45         63.57         2.58 o                         
   8   6   5         11.70         10.22         1.08 o                         
 -12   7   5         11.93          8.11         1.18 o                         
 -11   7   5          0.02          1.14         1.08 o                         
 -10   7   5         22.12         20.35         2.24 o                         
  -9   7   5          0.26          0.41         1.06 o                         
  -8   7   5          2.37          2.29         0.95 o                         
  -7   7   5         13.67         13.44         1.17 o                         
  -6   7   5          0.23         -0.74         0.74 o                         
  -5   7   5          0.01         -0.41         0.74 o                         
  -4   7   5          7.26          3.45         0.83 o                         
  -3   7   5         31.69         30.59         1.36 o                         
  -2   7   5          7.01          4.95         0.88 o                         
  -1   7   5          4.30          4.47         0.90 o                         
   0   7   5         43.29         49.34         1.55 o                         
   1   7   5          3.15          4.48         0.79 o                         
   2   7   5          0.02          1.35         0.96 o                         
   3   7   5          2.83          2.32         1.00 o                         
   4   7   5         42.59         43.05         2.19 o                         
   5   7   5          2.93          3.59         1.42 o                         
   6   7   5          0.36          0.66         1.17 o                         
   7   7   5          0.48          2.18         1.61 o                         
 -11   8   5         43.87         48.28         2.75 o                         
 -10   8   5          4.22          3.89         1.42 o                         
  -9   8   5          0.45          1.28         1.15 o                         
  -8   8   5         23.04         19.63         2.65 o                         
  -7   8   5         15.15         16.36         1.42 o                         
  -6   8   5         12.09          5.94         1.28 o                         
  -5   8   5         41.47         39.27         1.74 o                         
  -4   8   5         68.54         66.78         2.27 o                         
  -3   8   5         46.26         40.14         1.57 o                         
  -2   8   5         23.87         24.20         1.39 o                         
  -1   8   5          0.21         -0.95         0.95 o                         
   0   8   5        134.30        147.13         2.93 o                         
   1   8   5          2.13          1.62         0.93 o                         
   2   8   5         19.23         17.73         1.45 o                         
   3   8   5          6.95          8.40         1.07 o                         
   4   8   5          0.25          0.81         0.88 o                         
   5   8   5          5.52          3.34         1.00 o                         
   6   8   5         15.35         17.87         1.39 o                         
   7   8   5          0.48          0.32         0.87 o                         
 -10   9   5         59.41         63.51         2.62 o                         
  -9   9   5          0.45          1.17         1.00 o                         
  -8   9   5          0.11          2.02         0.92 o                         
  -7   9   5          9.37          8.13         1.10 o                         
  -6   9   5          4.59          4.84         1.15 o                         
  -5   9   5          9.55          9.69         1.62 o                         
  -4   9   5          5.61          6.03         1.17 o                         
  -3   9   5         53.51         61.94         2.90 o                         
  -2   9   5         26.58         25.53         1.74 o                         
  -1   9   5          0.29         -0.43         1.13 o                         
   0   9   5          2.25          2.84         1.48 o                         
   1   9   5         15.91         15.10         1.14 o                         
   2   9   5          4.89          5.33         0.97 o                         
   3   9   5          0.96          0.93         0.77 o                         
   4   9   5         34.13         31.79         1.75 o                         
   5   9   5          4.27          7.40         2.04 o                         
   6   9   5          1.57          0.92         0.68 o                         
  -9  10   5          1.54          1.56         0.94 o                         
  -8  10   5          0.86          0.37         0.59 o                         
  -7  10   5          0.11          0.22         0.99 o                         
  -6  10   5          7.62          6.75         1.18 o                         
  -5  10   5         16.58         15.81         1.71 o                         
  -4  10   5         23.15         22.28         1.64 o                         
  -3  10   5          0.13         -1.14         1.14 o                         
  -2  10   5         23.65         24.32         2.27 o                         
  -1  10   5          2.32          1.73         1.15 o                         
   0  10   5         58.19         61.79         2.22 o                         
   1  10   5          8.38          9.41         1.12 o                         
   2  10   5         17.29         18.08         1.15 o                         
   3  10   5         15.82         17.19         1.12 o                         
   4  10   5          2.67          3.26         0.70 o                         
  -7  11   5          0.35          0.08         0.62 o                         
  -6  11   5          0.81         -0.26         0.65 o                         
  -5  11   5         23.83         20.41         1.72 o                         
  -4  11   5          0.37         -0.80         0.89 o                         
  -3  11   5          4.19          4.11         0.84 o                         
  -2  11   5          3.12          1.84         0.68 o                         
  -1  11   5          2.08          2.27         0.88 o                         
   0  11   5          7.19          9.70         1.01 o                         
   1  11   5         31.34         30.64         1.82 o                         
   2  11   5          1.42          2.57         1.10 o                         
  -4  12   5          4.50          4.56         0.65 o                         
  -3  12   5          0.11          1.60         0.64 o                         
  -2  12   5          0.01          0.30         0.40 o                         
  -1  12   5         21.78         29.56         2.12 o                         
   0  12   5          0.83          0.77         0.86 o                         
 -14   0   6          8.11         12.08         2.62 o                         
 -12   0   6         53.37         53.57         5.14 o                         
 -10   0   6         67.25         71.06         3.50 o                         
  -8   0   6        356.01        359.57        11.82 o                         
  -6   0   6          7.27          4.38         1.40 o                         
  -4   0   6        413.21        424.70        11.42 o                         
  -2   0   6         30.65         52.35         3.01 o                         
   0   0   6       2920.31       3324.40        25.16 o                         
   2   0   6         36.75         28.11         3.20 o                         
   4   0   6          6.84          7.48         1.28 o                         
   6   0   6        102.31        124.59         4.36 o                         
   8   0   6          0.81         -1.14         1.67 o                         
 -15   1   6          0.65         -1.21         1.21 o                         
 -14   1   6         10.66         12.06         1.25 o                         
 -13   1   6         12.89         11.94         1.66 o                         
 -12   1   6         15.65         16.18         1.64 o                         
 -11   1   6         49.03         48.52         2.46 o                         
 -10   1   6        182.78        187.02         3.33 o                         
  -9   1   6        265.23        271.20         4.02 o                         
  -8   1   6        148.40        155.49         4.32 o                         
  -7   1   6          0.53         -0.27         0.93 o                         
  -6   1   6        246.89        259.66         6.30 o                         
  -5   1   6         32.33         40.58         1.60 o                         
  -4   1   6        274.95        310.21         4.12 o                         
  -3   1   6        592.14        563.26         6.81 o                         
  -2   1   6         14.45         22.03         1.27 o                         
  -1   1   6         16.50         16.93         1.56 o                         
   0   1   6        135.10        176.51        35.68 o                         
   1   1   6        341.94        371.57         6.63 o                         
   2   1   6         31.39         25.91         1.85 o                         
   3   1   6         42.77         43.93         1.44 o                         
   4   1   6          0.32          1.95         0.73 o                         
   5   1   6         59.76         55.71         2.00 o                         
   6   1   6         45.50         43.52         1.90 o                         
   7   1   6         14.19         11.55         1.51 o                         
   8   1   6          0.27          0.64         1.00 o                         
   9   1   6          0.76          1.38         0.55 o                         
 -14   2   6          0.15          0.75         0.86 o                         
 -13   2   6          0.92          0.25         0.89 o                         
 -12   2   6         30.51         28.78         2.05 o                         
 -11   2   6          1.63         -0.72         1.35 o                         
 -10   2   6         57.88         61.31         2.71 o                         
  -9   2   6        234.08        253.19         5.42 o                         
  -8   2   6         71.53         68.59         2.64 o                         
  -7   2   6         10.90         11.62         1.96 o                         
  -6   2   6         22.65         21.77         1.64 o                         
  -5   2   6        394.79        413.00         7.70 o                         
  -4   2   6         51.32         39.40         2.37 o                         
  -3   2   6        614.65        638.30         9.08 o                         
  -2   2   6        233.62        214.98         4.35 o                         
  -1   2   6        143.70        156.17         3.98 o                         
   0   2   6        187.13        194.26         4.63 o                         
   1   2   6        122.41        121.84         3.95 o                         
   2   2   6         91.32        105.78         4.55 o                         
   3   2   6          8.05          6.14         0.74 o                         
   4   2   6         10.36         12.31         0.99 o                         
   5   2   6         29.18         27.56         2.27 o                         
   6   2   6         20.34         19.20         1.55 o                         
   7   2   6          0.17          1.19         0.80 o                         
   8   2   6         10.94         10.48         1.62 o                         
   9   2   6          0.45          2.00         0.92 o                         
 -14   3   6          1.01          2.59         1.09 o                         
 -13   3   6          0.14         -1.05         1.05 o                         
 -12   3   6          4.60          2.56         1.23 o                         
 -11   3   6         79.29         87.92         3.18 o                         
 -10   3   6         96.52        106.87         3.41 o                         
  -9   3   6        670.72        673.72         7.45 o                         
  -8   3   6          0.81          0.79         0.81 o                         
  -7   3   6          6.31          5.46         0.81 o                         
  -6   3   6         65.86         80.03         2.38 o                         
  -5   3   6          7.79          5.50         1.23 o                         
  -4   3   6        121.00        117.92         4.14 o                         
  -3   3   6        456.50        433.86         7.61 o                         
  -2   3   6        315.65        314.92         5.59 o                         
  -1   3   6         75.16         77.67         3.06 o                         
   0   3   6          4.13          1.73         1.09 o                         
   1   3   6         61.18         77.75         3.50 o                         
   2   3   6         47.14         46.36         1.70 o                         
   3   3   6         30.54         31.29         1.43 o                         
   4   3   6         91.77        100.29         2.27 o                         
   5   3   6          0.09          0.74         0.99 o                         
   6   3   6          9.50          7.96         1.31 o                         
   7   3   6          3.35          3.88         0.88 o                         
   8   3   6          7.03          6.33         1.16 o                         
 -14   4   6          1.93          0.43         2.85 o                         
 -13   4   6          0.00          0.00         0.86 o                         
 -12   4   6          8.70         11.09         1.27 o                         
 -11   4   6         66.73         69.20         2.86 o                         
 -10   4   6         12.25          8.87         1.89 o                         
  -9   4   6         59.14         61.54         2.95 o                         
  -8   4   6         43.13         39.94         1.83 o                         
  -7   4   6          9.19          7.76         1.17 o                         
  -6   4   6         11.83         13.36         0.91 o                         
  -5   4   6         93.83         86.51         2.64 o                         
  -4   4   6        256.97        243.32         6.28 o                         
  -3   4   6        250.46        238.86         6.24 o                         
  -2   4   6         33.71         40.79         2.45 o                         
  -1   4   6         44.73         48.45         2.31 o                         
   0   4   6         15.81         12.98         1.50 o                         
   1   4   6        204.12        214.52         3.70 o                         
   2   4   6         47.02         50.31         1.56 o                         
   3   4   6         65.71         68.91         2.21 o                         
   4   4   6          0.04          1.03         0.95 o                         
   5   4   6          6.08          5.58         1.11 o                         
   6   4   6         37.19         37.80         1.87 o                         
   7   4   6         13.19         12.42         1.13 o                         
   8   4   6          5.26          6.52         0.93 o                         
 -13   5   6          0.21          0.40         0.77 o                         
 -12   5   6          0.08         -0.48         1.08 o                         
 -11   5   6         15.75         17.07         1.98 o                         
 -10   5   6          9.92          9.09         2.49 o                         
  -9   5   6        189.18        191.01         6.45 o                         
  -8   5   6         96.92        110.27         2.57 o                         
  -7   5   6          7.82          7.35         1.06 o                         
  -6   5   6         43.39         43.79         1.49 o                         
  -5   5   6         59.75         61.13         1.89 o                         
  -4   5   6          6.08          7.33         1.00 o                         
  -3   5   6        308.98        315.06         4.43 o                         
  -2   5   6         66.75         70.48         2.14 o                         
  -1   5   6          0.33          2.06         1.03 o                         
   0   5   6          5.34          5.63         0.84 o                         
   1   5   6         39.15         41.48         1.65 o                         
   2   5   6         24.65         22.03         1.24 o                         
   3   5   6         47.05         42.89         2.02 o                         
   4   5   6         37.40         37.99         2.26 o                         
   5   5   6         43.89         48.92         2.94 o                         
   6   5   6          7.15          9.89         1.10 o                         
   7   5   6         17.62         17.35         1.23 o                         
   8   5   6          0.66          0.89         1.28 o                         
 -13   6   6         24.84         28.98         1.56 o                         
 -12   6   6         38.04         40.47         2.10 o                         
 -11   6   6         27.78         25.76         1.96 o                         
 -10   6   6         48.44         52.64         3.55 o                         
  -9   6   6         52.32         47.19         3.30 o                         
  -8   6   6          0.13         -0.81         0.88 o                         
  -7   6   6         32.36         33.45         1.45 o                         
  -6   6   6          1.29          1.33         0.93 o                         
  -5   6   6          0.03          0.43         0.81 o                         
  -4   6   6          0.59          1.26         0.68 o                         
  -3   6   6         83.94         79.39         2.25 o                         
  -2   6   6          1.28          1.59         0.65 o                         
  -1   6   6         26.94         26.96         1.37 o                         
   0   6   6         37.51         38.55         1.41 o                         
   1   6   6         13.45         12.09         1.02 o                         
   2   6   6         15.27          9.01         1.35 o                         
   3   6   6         20.16         17.86         1.76 o                         
   4   6   6          4.57          3.92         1.53 o                         
   5   6   6         13.19         13.42         1.78 o                         
   6   6   6         22.56         24.91         1.90 o                         
   7   6   6         13.03         12.03         1.61 o                         
 -12   7   6          7.24          6.70         1.22 o                         
 -11   7   6         15.65         15.00         1.68 o                         
 -10   7   6          4.68          4.79         1.65 o                         
  -9   7   6          4.54          2.35         1.11 o                         
  -8   7   6          4.57          5.47         1.11 o                         
  -7   7   6          0.00         -0.94         0.94 o                         
  -6   7   6          1.53          2.36         0.90 o                         
  -5   7   6          8.00          6.92         1.02 o                         
  -4   7   6          6.23          4.69         0.97 o                         
  -3   7   6         15.98         13.91         1.10 o                         
  -2   7   6         11.84         12.17         1.07 o                         
  -1   7   6        135.84        140.91         2.65 o                         
   0   7   6          0.50         -0.78         0.78 o                         
   1   7   6         25.99         23.86         1.42 o                         
   2   7   6         23.39         25.08         1.38 o                         
   3   7   6         43.03         47.45         2.37 o                         
   4   7   6          4.22          3.83         1.07 o                         
   5   7   6         23.59         24.00         1.96 o                         
   6   7   6          9.47         10.00         1.22 o                         
   7   7   6          0.03          0.20         1.12 o                         
 -11   8   6         12.68         12.43         2.10 o                         
 -10   8   6         11.06         12.44         3.39 o                         
  -9   8   6          5.68          3.90         1.02 o                         
  -8   8   6          3.07          2.74         0.81 o                         
  -7   8   6         26.35         22.58         1.48 o                         
  -6   8   6          0.33         -0.56         0.93 o                         
  -5   8   6         41.86         42.06         1.84 o                         
  -4   8   6          1.07          0.79         0.91 o                         
  -3   8   6         75.82         82.02         2.84 o                         
  -2   8   6         42.57         42.28         1.89 o                         
  -1   8   6         61.86         59.60         2.28 o                         
   0   8   6          0.01         -0.38         1.20 o                         
   1   8   6         10.41         10.61         1.13 o                         
   2   8   6         23.90         24.24         2.53 o                         
   3   8   6          2.15          1.92         0.87 o                         
   4   8   6         43.13         48.82         1.88 o                         
   5   8   6          3.30          4.48         1.06 o                         
   6   8   6          1.20         -0.19         0.94 o                         
 -10   9   6          9.94          9.93         1.36 o                         
  -9   9   6          0.05         -1.00         1.55 o                         
  -8   9   6          2.80          2.71         0.90 o                         
  -7   9   6         12.54         10.67         1.17 o                         
  -6   9   6         15.12         13.82         1.60 o                         
  -5   9   6          0.43         -0.14         0.59 o                         
  -4   9   6         41.40         38.75         1.97 o                         
  -3   9   6         63.45         71.67         2.59 o                         
  -2   9   6          0.05         -1.06         1.06 o                         
  -1   9   6          0.15         -0.84         0.84 o                         
   0   9   6          4.09          3.15         0.90 o                         
   1   9   6          0.12         -0.60         0.76 o                         
   2   9   6         29.04         27.58         1.52 o                         
   3   9   6          3.91          3.15         0.82 o                         
   4   9   6          5.96          6.07         0.86 o                         
   5   9   6          5.61          3.65         1.56 o                         
  -9  10   6          1.09          1.30         1.59 o                         
  -8  10   6          1.64          2.58         1.01 o                         
  -7  10   6          0.01         -0.37         0.86 o                         
  -6  10   6          0.52          0.00         0.87 o                         
  -5  10   6         20.93         18.54         1.26 o                         
  -4  10   6          0.62          3.06         1.23 o                         
  -3  10   6         31.73         35.98         2.70 o                         
  -2  10   6         15.03         15.97         1.99 o                         
  -1  10   6          6.24          5.51         1.56 o                         
   0  10   6          2.35          1.21         0.91 o                         
   1  10   6         23.62         25.91         2.02 o                         
   2  10   6          2.76          2.39         1.00 o                         
   3  10   6         10.03         10.00         1.69 o                         
  -7  11   6          0.49         -0.83         0.83 o                         
  -6  11   6          0.45          0.08         0.73 o                         
  -5  11   6          4.89          6.19         0.86 o                         
  -4  11   6          5.87          5.10         0.97 o                         
  -3  11   6         14.46         12.73         1.31 o                         
  -2  11   6          0.35         -0.06         0.59 o                         
  -1  11   6         14.61         14.34         1.49 o                         
   0  11   6         14.45         17.07         1.44 o                         
   1  11   6          3.05          3.76         0.81 o                         
 -15   0   7          0.04          1.05         1.00 o                         
 -13   0   7          6.10          6.76         1.70 o                         
 -11   0   7        345.88        364.47         8.89 o                         
  -9   0   7        698.64        699.03        14.38 o                         
  -7   0   7         46.22         48.87         4.14 o                         
  -5   0   7         94.48         98.61         2.90 o                         
  -3   0   7        866.76        869.42        13.81 o                         
  -1   0   7         39.25         49.75         3.57 o                         
   1   0   7        449.63        436.46         6.54 o                         
   3   0   7         59.42         68.15         2.65 o                         
   5   0   7         17.28         23.01         1.86 o                         
   7   0   7          5.69          6.16         2.14 o                         
 -15   1   7          4.55          4.23         1.37 o                         
 -14   1   7          0.23         -1.43         1.43 o                         
 -13   1   7         14.90         17.53         1.87 o                         
 -12   1   7          0.15         -1.15         1.15 o                         
 -11   1   7        113.37        132.59         4.58 o                         
 -10   1   7        202.66        218.66         4.89 o                         
  -9   1   7        167.35        166.71         4.03 o                         
  -8   1   7         19.15         21.88         2.89 o                         
  -7   1   7         50.25         47.68         4.15 o                         
  -6   1   7         15.92         18.23         1.86 o                         
  -5   1   7         19.20         17.79         1.25 o                         
  -4   1   7        173.84        182.05         2.83 o                         
  -3   1   7        160.77        151.13         3.14 o                         
  -2   1   7         18.53         14.88         1.47 o                         
  -1   1   7        116.59        125.49         5.89 o                         
   0   1   7        117.68        114.36         4.42 o                         
   1   1   7         11.21          8.77         0.90 o                         
   2   1   7         81.82         84.33         2.29 o                         
   3   1   7         11.86         13.21         1.26 o                         
   4   1   7          0.15         -0.89         1.06 o                         
   5   1   7          4.30          4.58         1.11 o                         
   6   1   7          0.33          1.81         0.80 o                         
   7   1   7          0.85         -0.30         0.91 o                         
   8   1   7          1.96          5.45         0.93 o                         
 -14   2   7         23.21         32.12         1.89 o                         
 -13   2   7          2.81          6.15         1.17 o                         
 -12   2   7         14.53         14.32         1.36 o                         
 -11   2   7          9.71          9.34         1.32 o                         
 -10   2   7          5.15          7.81         1.61 o                         
  -9   2   7          0.48          0.23         1.41 o                         
  -8   2   7         21.47         24.40         1.80 o                         
  -7   2   7        190.01        194.66         4.13 o                         
  -6   2   7          0.63          1.31         1.00 o                         
  -5   2   7        170.95        140.95         4.36 o                         
  -4   2   7        596.46        607.09        12.83 o                         
  -3   2   7         97.05         95.00         2.69 o                         
  -2   2   7        171.12        197.31         4.49 o                         
  -1   2   7        223.98        233.46         5.17 o                         
   0   2   7         28.71         31.27         1.99 o                         
   1   2   7         16.45         15.27         1.58 o                         
   2   2   7          2.46          1.62         0.74 o                         
   3   2   7          0.72         -0.42         0.79 o                         
   4   2   7          7.32          9.20         1.43 o                         
   5   2   7          2.86          1.36         1.03 o                         
   6   2   7          0.69         -0.92         0.92 o                         
   7   2   7          0.37          0.66         0.94 o                         
   8   2   7          0.54          0.33         0.92 o                         
 -14   3   7          0.03          1.53         0.74 o                         
 -13   3   7          0.84          1.51         1.22 o                         
 -12   3   7          3.59          1.70         1.06 o                         
 -11   3   7          0.13          0.69         1.01 o                         
 -10   3   7        235.58        263.12         6.23 o                         
  -9   3   7        234.91        247.60         5.32 o                         
  -8   3   7         27.35         23.68         1.65 o                         
  -7   3   7         14.09          9.72         1.04 o                         
  -6   3   7         22.97         18.32         1.39 o                         
  -5   3   7        160.33        152.57         4.92 o                         
  -4   3   7         14.45         13.32         1.84 o                         
  -3   3   7        303.37        316.45        10.55 o                         
  -2   3   7        288.28        289.62        11.24 o                         
  -1   3   7        416.29        456.60         7.57 o                         
   0   3   7          6.97          7.73         0.97 o                         
   1   3   7        116.84        120.93         2.40 o                         
   2   3   7         67.28         69.18         1.99 o                         
   3   3   7         88.57         86.71         2.76 o                         
   4   3   7         11.39          8.89         1.32 o                         
   5   3   7        129.68        130.52         8.92 o                         
   6   3   7          1.79          3.12         0.98 o                         
   7   3   7          8.36          9.61         1.59 o                         
 -14   4   7          2.72          3.94         1.12 o                         
 -13   4   7          0.03         -1.14         1.14 o                         
 -12   4   7         10.51         10.78         1.62 o                         
 -11   4   7        100.58        109.86         3.85 o                         
 -10   4   7          0.14         -0.14         2.22 o                         
  -9   4   7         61.77         60.03         3.25 o                         
  -8   4   7         14.53         16.00         1.71 o                         
  -7   4   7         75.00         75.79         2.58 o                         
  -6   4   7         33.50         29.00         1.64 o                         
  -5   4   7         91.26         92.88         2.46 o                         
  -4   4   7         17.15         16.92         1.40 o                         
  -3   4   7         13.80         16.54         1.43 o                         
  -2   4   7         27.02         29.79         1.46 o                         
  -1   4   7         47.34         45.26         1.69 o                         
   0   4   7          0.71          0.40         0.68 o                         
   1   4   7          2.04          3.12         0.84 o                         
   2   4   7         99.42         86.12         2.49 o                         
   3   4   7         21.63         21.73         1.87 o                         
   4   4   7         14.98         14.94         1.71 o                         
   5   4   7          7.87          8.23         1.36 o                         
   6   4   7          9.37          9.81         1.25 o                         
   7   4   7          1.11         -0.56         0.96 o                         
 -13   5   7          2.88          3.72         1.04 o                         
 -12   5   7          0.08          1.77         1.18 o                         
 -11   5   7         99.04        100.99         3.55 o                         
 -10   5   7         99.67        103.08         4.99 o                         
  -9   5   7         13.36         11.93         1.99 o                         
  -8   5   7         28.10         29.82         2.49 o                         
  -7   5   7          0.02          1.63         0.91 o                         
  -6   5   7          0.43          0.64         0.68 o                         
  -5   5   7         11.28          7.60         0.96 o                         
  -4   5   7        421.13        416.32         5.25 o                         
  -3   5   7        162.73        164.30         3.52 o                         
  -2   5   7         31.43         26.78         1.43 o                         
  -1   5   7         59.05         58.02         2.34 o                         
   0   5   7          0.28          0.69         0.78 o                         
   1   5   7         46.33         46.06         1.72 o                         
   2   5   7          1.45         -0.26         0.92 o                         
   3   5   7          0.11         -0.39         1.13 o                         
   4   5   7         15.73         15.85         1.61 o                         
   5   5   7         13.36         12.91         1.32 o                         
   6   5   7          3.74          3.01         1.50 o                         
   7   5   7         13.10         16.64         1.72 o                         
 -13   6   7          0.83          0.30         0.55 o                         
 -12   6   7          3.72          3.96         1.28 o                         
 -11   6   7          1.03          1.33         1.13 o                         
 -10   6   7          0.26          0.96         1.69 o                         
  -9   6   7         32.75         36.63         2.53 o                         
  -8   6   7         56.20         56.44         2.39 o                         
  -7   6   7          2.90          1.43         1.41 o                         
  -6   6   7          4.27          3.85         0.91 o                         
  -5   6   7         52.92         50.82         1.95 o                         
  -4   6   7         22.81         26.43         1.84 o                         
  -3   6   7          0.49         -0.34         1.01 o                         
  -2   6   7        154.34        152.38         3.23 o                         
  -1   6   7          9.62         11.34         1.02 o                         
   0   6   7          5.43          7.90         1.11 o                         
   1   6   7         50.86         56.83         2.35 o                         
   2   6   7         56.23         59.20         2.62 o                         
   3   6   7          0.26         -0.85         0.85 o                         
   4   6   7          3.78          3.10         1.29 o                         
   5   6   7          0.08         -1.01         1.01 o                         
   6   6   7          0.21          2.30         1.18 o                         
 -12   7   7          0.29          0.10         1.13 o                         
 -11   7   7          0.08          0.15         0.87 o                         
 -10   7   7          2.40          1.11         1.65 o                         
  -9   7   7          1.69          1.93         0.83 o                         
  -8   7   7         25.60         23.92         1.81 o                         
  -7   7   7          1.86          1.26         1.25 o                         
  -6   7   7         28.17         28.56         1.70 o                         
  -5   7   7         46.99         49.28         2.37 o                         
  -4   7   7          8.38          8.83         1.35 o                         
  -3   7   7        106.50        116.76         3.38 o                         
  -2   7   7         34.43         36.71         2.17 o                         
  -1   7   7         34.21         36.90         2.00 o                         
   0   7   7         67.39         85.38         3.15 o                         
   1   7   7          8.94          8.98         1.18 o                         
   2   7   7          8.73          8.48         1.20 o                         
   3   7   7          5.85          4.04         0.93 o                         
   4   7   7         11.06         12.47         1.30 o                         
   5   7   7          0.78          0.62         0.80 o                         
 -11   8   7          1.84          1.84         0.99 o                         
 -10   8   7          7.71          8.86         1.49 o                         
  -9   8   7          3.98          3.39         0.85 o                         
  -8   8   7         28.12         26.70         1.75 o                         
  -7   8   7          0.32          0.77         0.89 o                         
  -6   8   7          6.76          6.11         1.05 o                         
  -5   8   7         21.91         18.62         1.25 o                         
  -4   8   7          1.18         -0.95         1.01 o                         
  -3   8   7          0.19          0.14         1.08 o                         
  -2   8   7        188.57        207.13         4.80 o                         
  -1   8   7         41.14         44.20         2.34 o                         
   0   8   7         13.29         15.26         1.59 o                         
   1   8   7         16.13         14.65         1.58 o                         
   2   8   7          5.82          4.85         1.03 o                         
   3   8   7          3.22          3.35         0.79 o                         
   4   8   7          0.40          1.29         0.82 o                         
   5   8   7          3.13          2.83         1.19 o                         
 -10   9   7          1.56          0.38         0.76 o                         
  -9   9   7          8.72          7.43         1.12 o                         
  -8   9   7          4.07          4.77         1.02 o                         
  -7   9   7          2.78          3.66         0.70 o                         
  -6   9   7          1.92          0.23         0.86 o                         
  -5   9   7          8.44          7.62         0.98 o                         
  -4   9   7         23.73         21.86         1.65 o                         
  -3   9   7         36.75         33.72         1.89 o                         
  -2   9   7          9.95         11.73         1.33 o                         
  -1   9   7          0.07         -0.48         0.90 o                         
   0   9   7          1.67          1.44         1.34 o                         
   1   9   7         36.58         38.94         1.73 o                         
   2   9   7          1.00          0.78         0.87 o                         
   3   9   7          5.90          3.78         0.69 o                         
   4   9   7          1.79          1.27         0.84 o                         
  -9  10   7          0.20         -0.26         0.92 o                         
  -8  10   7          0.19          0.03         0.67 o                         
  -7  10   7          1.48          0.19         1.70 o                         
  -6  10   7          0.63          0.99         0.84 o                         
  -5  10   7         17.93         17.71         1.29 o                         
  -4  10   7         82.31         91.33         2.39 o                         
  -3  10   7         49.02         56.75         2.84 o                         
  -2  10   7          0.10          0.52         1.12 o                         
  -1  10   7          0.25          0.69         1.10 o                         
   0  10   7          3.57          2.97         1.14 o                         
   1  10   7          0.56          1.02         0.84 o                         
   2  10   7         38.98         38.23         3.80 o                         
  -6  11   7          3.45          2.04         0.66 o                         
  -5  11   7         13.56         11.90         1.24 o                         
  -4  11   7         12.15          9.68         0.92 o                         
  -3  11   7         14.90         14.71         1.35 o                         
  -2  11   7          4.68          4.25         0.82 o                         
  -1  11   7         20.38         21.51         1.29 o                         
   0  11   7          2.62          2.65         1.02 o                         
 -14   0   8         23.45         30.56         2.29 o                         
 -12   0   8         47.01         45.27         5.02 o                         
 -10   0   8          0.67         -0.34         1.96 o                         
  -8   0   8         12.31         14.21         1.75 o                         
  -6   0   8        158.29        155.11         4.55 o                         
  -4   0   8        143.13        141.32         3.84 o                         
  -2   0   8        325.96        307.89         5.26 o                         
   0   0   8         26.52         31.40         2.08 o                         
   2   0   8          0.04         -0.65         1.06 o                         
   4   0   8         51.91         49.02         4.20 o                         
   6   0   8          2.83          5.03         1.04 o                         
 -15   1   8          0.06         -1.12         1.12 o                         
 -14   1   8          7.31          8.75         1.00 o                         
 -13   1   8          5.17          6.45         1.24 o                         
 -12   1   8          0.04         -0.54         1.21 o                         
 -11   1   8         17.55         18.98         1.78 o                         
 -10   1   8         88.46         93.32         3.68 o                         
  -9   1   8         48.43         47.57         3.15 o                         
  -8   1   8          1.39          3.31         0.95 o                         
  -7   1   8         53.65         53.33         2.14 o                         
  -6   1   8         22.64         22.99         1.56 o                         
  -5   1   8         37.68         33.22         2.14 o                         
  -4   1   8        147.04        140.68         3.19 o                         
  -3   1   8        206.17        199.85         5.21 o                         
  -2   1   8         73.22         77.47         2.65 o                         
  -1   1   8         27.73         27.78         1.63 o                         
   0   1   8        148.08        148.57         3.11 o                         
   1   1   8          5.97          3.23         0.89 o                         
   2   1   8          0.87          0.64         0.76 o                         
   3   1   8        111.04        114.97         4.24 o                         
   4   1   8          3.32          1.84         1.23 o                         
   5   1   8          3.19          2.08         0.97 o                         
   6   1   8          1.52          0.42         0.76 o                         
   7   1   8          0.05         -0.53         0.61 o                         
 -14   2   8          0.44          0.86         0.84 o                         
 -13   2   8          4.25          3.16         0.98 o                         
 -12   2   8          1.72          1.19         1.02 o                         
 -11   2   8        136.42        135.49         4.63 o                         
 -10   2   8          9.70          8.78         1.79 o                         
  -9   2   8        283.56        289.48         6.35 o                         
  -8   2   8        134.52        142.62         4.39 o                         
  -7   2   8          6.22          6.70         1.23 o                         
  -6   2   8          4.87          6.35         0.90 o                         
  -5   2   8         45.30         43.67         1.72 o                         
  -4   2   8        383.42        349.46         5.12 o                         
  -3   2   8          9.24         13.67         1.69 o                         
  -2   2   8          9.01          6.22         0.77 o                         
  -1   2   8          4.78          4.64         1.27 o                         
   0   2   8          0.01          0.83         0.78 o                         
   1   2   8          0.10         -0.45         0.84 o                         
   2   2   8         41.71         36.75         2.18 o                         
   3   2   8          0.49          0.29         1.23 o                         
   4   2   8          4.98          3.68         1.28 o                         
   5   2   8          0.46          0.15         0.82 o                         
   6   2   8          0.72          0.98         0.83 o                         
   7   2   8          0.03          1.42         1.04 o                         
 -14   3   8          0.63          1.04         1.00 o                         
 -13   3   8          6.31          9.00         1.34 o                         
 -12   3   8          2.91          2.58         1.09 o                         
 -11   3   8          0.75         -0.40         1.10 o                         
 -10   3   8        228.95        226.51         6.84 o                         
  -9   3   8          5.43          2.01         1.51 o                         
  -8   3   8          6.91          5.80         1.25 o                         
  -7   3   8         25.53         29.97         1.90 o                         
  -6   3   8         26.65         28.00         1.56 o                         
  -5   3   8        143.77        151.31         2.89 o                         
  -4   3   8        119.01        120.62         2.57 o                         
  -3   3   8          7.12          4.70         1.00 o                         
  -2   3   8        120.87        124.96         2.23 o                         
  -1   3   8         17.36         18.94         1.07 o                         
   0   3   8         94.50         87.40         2.36 o                         
   1   3   8          9.86          7.69         1.32 o                         
   2   3   8          1.29          2.37         1.05 o                         
   3   3   8          0.14         -0.49         0.98 o                         
   4   3   8          5.38          4.88         1.26 o                         
   5   3   8         12.74         12.12         1.28 o                         
   6   3   8         10.31          9.50         1.34 o                         
 -14   4   8          0.10          1.21         0.81 o                         
 -13   4   8          0.30         -0.99         0.99 o                         
 -12   4   8         10.06         12.31         1.49 o                         
 -11   4   8         13.15         11.05         1.65 o                         
 -10   4   8          0.75          1.26         1.66 o                         
  -9   4   8         62.49         67.15         3.47 o                         
  -8   4   8         28.18         28.41         2.03 o                         
  -7   4   8          0.00         -0.97         0.97 o                         
  -6   4   8         81.46         86.53         2.81 o                         
  -5   4   8         38.47         31.29         1.43 o                         
  -4   4   8         11.28         10.82         1.06 o                         
  -3   4   8        111.19        111.20         2.88 o                         
  -2   4   8          0.00          0.50         0.75 o                         
  -1   4   8         86.46         82.25         2.15 o                         
   0   4   8         24.83         32.23         1.60 o                         
   1   4   8          7.43          7.11         1.20 o                         
   2   4   8          0.20         -0.68         1.08 o                         
   3   4   8         20.19         19.29         1.72 o                         
   4   4   8          2.20          1.84         1.02 o                         
   5   4   8          3.54          1.76         0.89 o                         
   6   4   8          8.67         10.88         1.07 o                         
 -13   5   8          0.89          1.07         0.96 o                         
 -12   5   8          0.53          1.90         1.07 o                         
 -11   5   8          2.79          3.90         1.32 o                         
 -10   5   8          1.95          0.79         1.27 o                         
  -9   5   8        304.76        339.17        10.01 o                         
  -8   5   8        139.61        145.91         4.70 o                         
  -7   5   8          0.01          0.02         0.88 o                         
  -6   5   8         31.92         25.24         1.60 o                         
  -5   5   8         48.86         46.95         2.05 o                         
  -4   5   8        301.89        300.23         4.64 o                         
  -3   5   8        651.93        687.84         8.56 o                         
  -2   5   8         19.92         18.10         1.36 o                         
  -1   5   8        135.60        155.11         3.74 o                         
   0   5   8         52.72         56.46         2.57 o                         
   1   5   8          9.07          7.20         1.13 o                         
   2   5   8         21.17         23.19         1.83 o                         
   3   5   8         23.68         15.42         1.58 o                         
   4   5   8          0.61          2.55         1.04 o                         
   5   5   8         23.37         22.49         1.51 o                         
   6   5   8         11.38         13.76         1.22 o                         
 -13   6   8          0.83          1.18         0.81 o                         
 -12   6   8          5.56          6.58         0.99 o                         
 -11   6   8          4.32          2.58         1.05 o                         
 -10   6   8          8.16          8.73         1.51 o                         
  -9   6   8         95.61        106.14         4.61 o                         
  -8   6   8         30.70         31.73         2.12 o                         
  -7   6   8         59.75         58.41         3.82 o                         
  -6   6   8          5.05          4.68         1.40 o                         
  -5   6   8         59.84         62.20         2.92 o                         
  -4   6   8          6.34          5.90         1.42 o                         
  -3   6   8         20.72         25.46         1.83 o                         
  -2   6   8          2.56          3.63         1.24 o                         
  -1   6   8        167.38        173.48         4.20 o                         
   0   6   8          3.95          3.65         1.34 o                         
   1   6   8         36.48         33.06         2.00 o                         
   2   6   8         46.13         43.61         3.23 o                         
   3   6   8          4.59          4.95         1.16 o                         
   4   6   8          5.97          5.50         1.00 o                         
   5   6   8          0.20          1.42         0.85 o                         
 -12   7   8          2.47          3.59         0.94 o                         
 -11   7   8          0.17          0.39         0.80 o                         
 -10   7   8          2.48          1.95         1.21 o                         
  -9   7   8         47.19         43.99         2.35 o                         
  -8   7   8          4.32          5.13         1.13 o                         
  -7   7   8         21.36         20.01         2.32 o                         
  -6   7   8         15.16         14.57         1.52 o                         
  -5   7   8          0.39          0.20         1.08 o                         
  -4   7   8         65.96         72.17         2.73 o                         
  -3   7   8          0.03         -0.60         1.24 o                         
  -2   7   8         34.45         32.45         1.78 o                         
  -1   7   8         41.20         40.35         2.02 o                         
   0   7   8          4.63          1.23         1.18 o                         
   1   7   8          1.43          2.01         1.27 o                         
   2   7   8          0.34          0.15         0.80 o                         
   3   7   8          3.66          0.34         1.77 o                         
   4   7   8          7.68          7.79         0.99 o                         
 -11   8   8          0.02         -0.60         0.60 o                         
 -10   8   8         14.37         14.18         1.59 o                         
  -9   8   8         11.98         12.43         1.39 o                         
  -8   8   8          9.16          9.00         1.17 o                         
  -7   8   8          8.59          8.10         1.11 o                         
  -6   8   8          9.28         10.56         1.26 o                         
  -5   8   8          5.57          4.95         0.92 o                         
  -4   8   8         49.97         51.68         2.48 o                         
  -3   8   8        211.56        238.68         4.65 o                         
  -2   8   8         23.77         25.95         1.79 o                         
  -1   8   8          3.03          4.22         0.91 o                         
   0   8   8          0.90          0.34         1.83 o                         
   1   8   8         17.92         18.08         1.61 o                         
   2   8   8          4.01          0.96         0.86 o                         
   3   8   8          0.51          0.34         1.02 o                         
 -10   9   8          0.31         -1.04         1.15 o                         
  -9   9   8         34.84         34.66         2.08 o                         
  -8   9   8         22.59         24.80         1.24 o                         
  -7   9   8          6.80          7.00         0.92 o                         
  -6   9   8          0.08         -0.95         0.95 o                         
  -5   9   8          0.85          0.86         0.88 o                         
  -4   9   8         29.03         27.36         1.37 o                         
  -3   9   8         59.80         62.23         2.24 o                         
  -2   9   8          3.90          2.49         0.86 o                         
  -1   9   8          1.07          1.05         0.89 o                         
   0   9   8          8.01          9.49         1.13 o                         
   1   9   8          0.64         -0.04         0.58 o                         
   2   9   8          0.00          0.15         0.50 o                         
  -7  10   8          0.06          1.62         0.73 o                         
  -6  10   8          9.33         12.32         1.36 o                         
  -5  10   8         13.17         13.73         1.11 o                         
  -4  10   8          2.47          0.70         1.38 o                         
  -3  10   8          2.20          2.36         0.83 o                         
  -2  10   8         13.69         12.69         1.44 o                         
  -1  10   8         10.03         11.05         1.93 o                         
   0  10   8          0.02          0.29         0.67 o                         
  -4  11   8          4.84          2.34         0.90 o                         
 -13   0   9          0.01          1.05         1.14 o                         
 -11   0   9         81.40         83.40         4.29 o                         
  -9   0   9         30.40         33.17         2.55 o                         
  -7   0   9          2.06         -0.50         1.68 o                         
  -5   0   9        164.40        149.80         7.30 o                         
  -3   0   9         44.47         51.01         4.92 o                         
  -1   0   9        137.35        146.68         5.19 o                         
   1   0   9          0.47         -0.34         2.08 o                         
   3   0   9         21.59         27.39         2.73 o                         
   5   0   9          1.36          2.41         1.71 o                         
 -14   1   9          3.27          2.25         1.18 o                         
 -13   1   9          2.94          4.68         1.74 o                         
 -12   1   9          7.03          5.07         1.18 o                         
 -11   1   9         13.55          9.97         2.14 o                         
 -10   1   9         23.15         20.99         1.99 o                         
  -9   1   9         12.05          7.94         1.43 o                         
  -8   1   9         41.45         39.88         2.21 o                         
  -7   1   9          0.00          0.48         0.85 o                         
  -6   1   9          0.01         -0.06         0.81 o                         
  -5   1   9          1.15          0.34         0.65 o                         
  -4   1   9        114.76        104.01         2.34 o                         
  -3   1   9         49.05         45.85         1.63 o                         
  -2   1   9         46.60         46.08         1.80 o                         
  -1   1   9        143.30        143.65         3.10 o                         
   0   1   9          3.00         -0.43         1.13 o                         
   1   1   9         39.67         38.41         2.48 o                         
   2   1   9         23.53         22.05         1.85 o                         
   3   1   9         16.96         18.99         1.98 o                         
   4   1   9          0.11         -0.48         0.91 o                         
   5   1   9         19.10         16.35         2.37 o                         
   6   1   9          4.47          5.11         1.27 o                         
 -14   2   9          0.66          0.88         1.00 o                         
 -13   2   9          0.00         -0.53         0.98 o                         
 -12   2   9          2.04          3.55         1.43 o                         
 -11   2   9          1.14         -1.09         1.31 o                         
 -10   2   9         18.13         18.54         2.61 o                         
  -9   2   9         16.16         13.66         2.20 o                         
  -8   2   9          0.32         -0.90         0.90 o                         
  -7   2   9          2.69          3.88         1.26 o                         
  -6   2   9         15.63         14.56         1.47 o                         
  -5   2   9          3.90          2.24         0.70 o                         
  -4   2   9          2.77          2.96         0.91 o                         
  -3   2   9        467.51        462.89         5.00 o                         
  -2   2   9        295.60        278.55         4.69 o                         
  -1   2   9          0.72          0.91         0.85 o                         
   0   2   9         10.71          5.77         1.08 o                         
   1   2   9          4.90          2.66         1.25 o                         
   2   2   9          0.04         -0.62         1.11 o                         
   3   2   9          4.26          3.13         1.17 o                         
   4   2   9          0.26         -0.80         0.93 o                         
   5   2   9          0.23         -0.52         0.52 o                         
   6   2   9          0.29         -0.94         0.94 o                         
 -14   3   9          8.87         10.56         1.37 o                         
 -13   3   9          9.18          7.38         1.21 o                         
 -12   3   9          5.70          6.11         1.31 o                         
 -11   3   9         23.56         23.40         2.14 o                         
 -10   3   9         28.48         26.40         2.40 o                         
  -9   3   9        198.27        188.68         5.34 o                         
  -8   3   9         17.28         18.92         1.69 o                         
  -7   3   9          2.78          1.50         1.05 o                         
  -6   3   9          4.65          5.36         1.29 o                         
  -5   3   9         92.47         84.12         2.31 o                         
  -4   3   9          0.10         -0.84         0.84 o                         
  -3   3   9        445.99        441.58         4.63 o                         
  -2   3   9          6.05          5.53         0.86 o                         
  -1   3   9        311.55        329.94         4.38 o                         
   0   3   9          3.04          0.11         0.99 o                         
   1   3   9         61.74         59.67         2.61 o                         
   2   3   9         25.18         22.86         1.81 o                         
   3   3   9          6.25          5.88         1.11 o                         
   4   3   9         24.86         25.82         1.54 o                         
   5   3   9         15.06         13.25         1.14 o                         
 -14   4   9          1.53          3.72         1.26 o                         
 -13   4   9          2.65          2.05         1.18 o                         
 -12   4   9          6.55          7.32         0.93 o                         
 -11   4   9         47.05         52.07         2.54 o                         
 -10   4   9          0.33         -0.22         1.51 o                         
  -9   4   9          1.59          1.77         1.47 o                         
  -8   4   9          0.01         -1.96         1.96 o                         
  -7   4   9          9.71          7.70         2.30 o                         
  -6   4   9         69.12         63.42         2.20 o                         
  -5   4   9         73.79         74.28         2.21 o                         
  -4   4   9        362.64        371.20         4.58 o                         
  -3   4   9         15.21         11.33         1.03 o                         
  -2   4   9         37.42         33.80         1.59 o                         
  -1   4   9         18.89         17.78         1.64 o                         
   0   4   9          2.01          2.61         1.39 o                         
   1   4   9          2.08          2.16         0.98 o                         
   2   4   9         35.30         34.18         2.37 o                         
   3   4   9         16.30         17.12         1.39 o                         
   4   4   9          3.58          1.58         0.83 o                         
   5   4   9          0.91          0.80         0.61 o                         
 -13   5   9          0.00         -1.01         1.03 o                         
 -12   5   9          0.47          1.03         0.82 o                         
 -11   5   9          1.28         -0.35         0.97 o                         
 -10   5   9        147.62        145.41        13.36 o                         
  -9   5   9        105.08        118.81         4.30 o                         
  -8   5   9          9.62         10.49         1.64 o                         
  -7   5   9          0.01          0.65         1.68 o                         
  -6   5   9          3.90          3.39         1.29 o                         
  -5   5   9         10.85          7.48         1.44 o                         
  -4   5   9        113.98        110.06         3.14 o                         
  -3   5   9          0.16          0.12         1.48 o                         
  -2   5   9          4.14          5.27         1.99 o                         
  -1   5   9         20.48         21.83         1.74 o                         
   0   5   9          2.43          3.26         0.92 o                         
   1   5   9         22.46         18.67         2.15 o                         
   2   5   9          0.08         -0.48         0.86 o                         
   3   5   9          0.65         -0.36         0.71 o                         
   4   5   9          1.41          1.68         0.62 o                         
   5   5   9          0.90         -0.64         0.83 o                         
 -13   6   9          2.32          2.95         1.02 o                         
 -12   6   9          3.34          3.14         0.93 o                         
 -11   6   9          0.01         -0.74         0.93 o                         
 -10   6   9         12.16         11.78         1.51 o                         
  -9   6   9         27.17         25.75         2.07 o                         
  -8   6   9         64.96         68.82         4.11 o                         
  -7   6   9         48.79         59.08         3.80 o                         
  -6   6   9          2.97          1.84         1.10 o                         
  -5   6   9          4.42          4.68         1.54 o                         
  -4   6   9          0.00          0.99         1.16 o                         
  -3   6   9        127.78        128.74         4.52 o                         
  -2   6   9         29.25         28.16         2.19 o                         
  -1   6   9         11.50         10.99         1.51 o                         
   0   6   9          6.40          5.99         1.25 o                         
   1   6   9         10.42         13.02         1.32 o                         
   2   6   9          0.21          0.37         1.05 o                         
   3   6   9          0.46          1.34         0.76 o                         
   4   6   9          0.05         -0.52         0.72 o                         
 -12   7   9          0.58          0.97         0.97 o                         
 -11   7   9         18.28         17.04         1.18 o                         
 -10   7   9          0.18          1.73         1.08 o                         
  -9   7   9         40.68         44.46         2.80 o                         
  -8   7   9         29.30         32.22         1.87 o                         
  -7   7   9          0.52         -1.25         1.65 o                         
  -6   7   9         39.29         42.17         2.16 o                         
  -5   7   9         17.01         17.51         1.62 o                         
  -4   7   9         32.57         30.86         1.91 o                         
  -3   7   9          2.09          0.96         1.01 o                         
  -2   7   9          7.69         11.18         1.47 o                         
  -1   7   9          2.14          3.01         0.89 o                         
   0   7   9         34.32         33.70         2.12 o                         
   1   7   9          0.25          0.39         0.78 o                         
   2   7   9          3.50          4.00         1.15 o                         
   3   7   9          0.04         -1.09         1.09 o                         
 -11   8   9         11.77         13.00         1.77 o                         
 -10   8   9          2.70          4.61         0.80 o                         
  -9   8   9          4.38          6.68         1.51 o                         
  -8   8   9        137.21        151.44         7.00 o                         
  -7   8   9          0.47          1.29         0.69 o                         
  -6   8   9          4.73          7.34         1.38 o                         
  -5   8   9         35.72         37.41         1.90 o                         
  -4   8   9         13.83         15.21         1.42 o                         
  -3   8   9          0.06         -0.08         0.89 o                         
  -2   8   9         31.79         33.03         1.60 o                         
  -1   8   9          0.39          0.57         0.92 o                         
   0   8   9          4.61          4.02         0.92 o                         
   1   8   9          2.89          1.46         0.64 o                         
   2   8   9          4.32          5.08         0.80 o                         
  -9   9   9         11.76         10.74         1.48 o                         
  -8   9   9          6.84          5.62         0.90 o                         
  -7   9   9          1.36          1.79         0.70 o                         
  -6   9   9          0.11          0.56         0.76 o                         
  -5   9   9          1.88          1.81         0.90 o                         
  -4   9   9         32.61         35.35         2.03 o                         
  -3   9   9          8.95          8.86         0.95 o                         
  -2   9   9          2.38          2.01         0.75 o                         
  -1   9   9          7.27          4.05         0.82 o                         
   0   9   9          8.16          8.16         0.82 o                         
   1   9   9          1.94          0.80         0.78 o                         
  -6  10   9          0.01          0.10         0.74 o                         
  -5  10   9         11.18         12.85         1.43 o                         
  -4  10   9          5.47          4.33         1.27 o                         
  -3  10   9          6.54          7.42         1.49 o                         
  -2  10   9         10.36          9.91         1.68 o                         
 -14   0  10          2.70          3.19         0.81 o                         
 -12   0  10          0.26         -1.33         1.33 o                         
 -10   0  10          0.02          0.60         0.88 o                         
  -8   0  10        116.30        118.33         7.27 o                         
  -6   0  10        151.35        143.57         5.42 o                         
  -4   0  10          0.17         -0.28         1.98 o                         
  -2   0  10        598.74        650.99        10.67 o                         
   0   0  10         21.45         16.16         3.20 o                         
   2   0  10         29.04         26.67         2.62 o                         
   4   0  10          0.59          1.46         0.98 o                         
 -14   1  10          0.57          1.50         0.91 o                         
 -13   1  10          9.80         11.56         1.90 o                         
 -12   1  10          8.83          8.47         1.45 o                         
 -11   1  10         21.82         19.59         1.89 o                         
 -10   1  10         19.35         19.23         2.04 o                         
  -9   1  10         27.19         22.81         1.99 o                         
  -8   1  10         38.08         33.37         2.56 o                         
  -7   1  10          4.13          8.79         1.51 o                         
  -6   1  10        156.46        151.43         3.76 o                         
  -5   1  10         20.93         18.26         1.56 o                         
  -4   1  10        110.11        117.79         2.86 o                         
  -3   1  10        481.45        509.66         7.77 o                         
  -2   1  10         61.28         68.69         2.51 o                         
  -1   1  10          3.11          2.21         1.22 o                         
   0   1  10         12.15         13.59         2.20 o                         
   1   1  10          0.63          0.97         1.76 o                         
   2   1  10          3.59          2.56         1.31 o                         
   3   1  10          6.15          5.45         1.01 o                         
   4   1  10         15.60         12.82         1.35 o                         
   5   1  10          0.03          0.62         1.00 o                         
 -14   2  10          2.00          3.31         0.93 o                         
 -13   2  10          1.91          1.70         1.09 o                         
 -12   2  10          7.60          7.41         1.38 o                         
 -11   2  10          3.27          6.30         1.44 o                         
 -10   2  10         59.05         64.90         3.19 o                         
  -9   2  10          5.13          6.55         1.26 o                         
  -8   2  10          0.37          1.50         0.87 o                         
  -7   2  10          2.92         -0.26         1.54 o                         
  -6   2  10          3.02          0.92         0.87 o                         
  -5   2  10          9.57         12.66         1.05 o                         
  -4   2  10         92.20        103.11         2.54 o                         
  -3   2  10         70.58         70.33         2.14 o                         
  -2   2  10         17.48         15.27         1.34 o                         
  -1   2  10          0.09          1.58         0.90 o                         
   0   2  10          6.03          4.41         1.13 o                         
   1   2  10          0.00         -0.93         0.93 o                         
   2   2  10          0.47          0.11         0.73 o                         
   3   2  10         14.30         11.65         0.99 o                         
   4   2  10          2.49          2.51         0.53 o                         
   5   2  10          1.16          1.08         0.75 o                         
 -14   3  10          0.10         -0.98         0.98 o                         
 -13   3  10          0.29         -0.20         0.73 o                         
 -12   3  10          2.44          1.08         1.49 o                         
 -11   3  10         28.92         29.49         2.14 o                         
 -10   3  10         40.71         42.31         2.75 o                         
  -9   3  10          4.71          5.11         1.53 o                         
  -8   3  10          0.75          0.12         0.84 o                         
  -7   3  10          7.31          6.62         1.88 o                         
  -6   3  10          1.50          1.93         1.35 o                         
  -5   3  10          1.79          0.15         0.82 o                         
  -4   3  10          2.73          2.15         1.06 o                         
  -3   3  10        161.51        167.84         3.52 o                         
  -2   3  10          1.73          0.84         0.82 o                         
  -1   3  10        118.39        123.55         3.44 o                         
   0   3  10         41.79         37.31         2.08 o                         
   1   3  10          2.65          1.15         0.84 o                         
   2   3  10          5.45          5.06         0.95 o                         
   3   3  10          2.43          2.47         0.87 o                         
   4   3  10          5.43          4.48         0.83 o                         
 -13   4  10          1.54         -1.17         1.17 o                         
 -12   4  10         11.65          8.70         1.32 o                         
 -11   4  10          3.16          2.12         1.16 o                         
 -10   4  10          0.00         -1.31         1.31 o                         
  -9   4  10         49.44         47.90         2.94 o                         
  -8   4  10         15.01         12.21         2.53 o                         
  -7   4  10         32.39         30.59         2.99 o                         
  -6   4  10          5.76          5.83         1.48 o                         
  -5   4  10         36.36         36.50         2.50 o                         
  -4   4  10         19.44         20.20         1.96 o                         
  -3   4  10         51.68         44.03         2.21 o                         
  -2   4  10          6.30          7.11         1.64 o                         
  -1   4  10         15.14         15.34         1.82 o                         
   0   4  10          1.38         -0.09         1.19 o                         
   1   4  10          0.47          0.52         1.01 o                         
   2   4  10          7.90          9.10         1.08 o                         
   3   4  10          1.91          2.55         0.84 o                         
   4   4  10          0.38          2.02         0.96 o                         
 -13   5  10         17.86         17.28         1.43 o                         
 -12   5  10          0.09         -0.69         0.69 o                         
 -11   5  10          9.99         10.26         1.75 o                         
 -10   5  10          2.09          5.07         1.50 o                         
  -9   5  10         82.09         89.14         4.45 o                         
  -8   5  10          3.62          2.41         1.95 o                         
  -7   5  10          2.20          1.22         1.71 o                         
  -6   5  10          2.00          0.14         1.12 o                         
  -5   5  10          3.44          2.50         0.92 o                         
  -4   5  10         16.34         15.86         1.39 o                         
  -3   5  10         62.07         56.05         2.30 o                         
  -2   5  10         43.30         43.87         2.00 o                         
  -1   5  10         14.35         14.42         1.44 o                         
   0   5  10         18.12         12.17         1.15 o                         
   1   5  10          2.88          1.49         1.25 o                         
   2   5  10          6.84          4.52         1.11 o                         
   3   5  10          4.57          4.65         0.63 o                         
 -12   6  10          4.84          6.81         2.19 o                         
 -11   6  10          9.83          9.97         1.01 o                         
 -10   6  10          1.77          0.97         1.19 o                         
  -9   6  10         19.13         19.32         2.27 o                         
  -8   6  10         15.23         14.85         1.98 o                         
  -7   6  10        108.53        116.72         4.99 o                         
  -6   6  10         17.01         16.26         1.69 o                         
  -5   6  10          1.82         -1.13         1.13 o                         
  -4   6  10         19.67         19.04         1.56 o                         
  -3   6  10         16.21         19.25         2.37 o                         
  -2   6  10          0.00         -0.44         0.70 o                         
  -1   6  10          6.95          4.97         1.01 o                         
   0   6  10          2.38          1.63         1.33 o                         
   1   6  10          2.93          3.59         1.28 o                         
   2   6  10          0.04          0.45         0.44 o                         
   3   6  10          0.54         -0.60         0.60 o                         
 -11   7  10          0.49          2.16         0.87 o                         
 -10   7  10         14.89         11.36         1.41 o                         
  -9   7  10          6.86          3.87         1.37 o                         
  -8   7  10         10.68         11.53         1.86 o                         
  -7   7  10          2.28          1.97         1.50 o                         
  -6   7  10          4.67          4.97         1.53 o                         
  -5   7  10          2.62          4.24         1.29 o                         
  -4   7  10          0.70          1.21         0.91 o                         
  -3   7  10          7.85          7.63         1.12 o                         
  -2   7  10          0.11         -0.78         0.78 o                         
  -1   7  10          0.44         -0.47         0.85 o                         
   0   7  10          0.00          1.20         0.74 o                         
   1   7  10         11.84         10.85         0.94 o                         
   2   7  10          0.48          1.58         0.88 o                         
 -10   8  10          2.67          1.66         0.96 o                         
  -9   8  10         48.21         38.03         3.73 o                         
  -8   8  10          3.25          3.75         1.21 o                         
  -7   8  10          2.28          1.88         0.87 o                         
  -6   8  10          0.56          0.89         1.01 o                         
  -5   8  10          1.30          2.13         0.78 o                         
  -4   8  10          3.17          2.05         0.76 o                         
  -3   8  10         13.42          9.47         0.97 o                         
  -2   8  10          1.44          0.37         0.61 o                         
  -1   8  10         27.61         29.33         1.40 o                         
   0   8  10          0.66          0.17         0.41 o                         
  -8   9  10         10.59          8.68         1.57 o                         
  -7   9  10          2.53          3.10         0.54 o                         
  -6   9  10          0.01         -0.72         0.72 o                         
  -5   9  10          1.68          0.45         0.83 o                         
  -4   9  10          9.29          8.50         1.39 o                         
  -3   9  10          0.18          1.43         0.56 o                         
  -2   9  10          4.75          5.70         0.99 o                         
 -13   0  11         60.77         78.91         5.11 o                         
 -11   0  11         10.90         13.72         3.20 o                         
  -9   0  11         35.17         37.29         4.49 o                         
  -7   0  11          3.44          3.49         2.65 o                         
  -5   0  11          7.99          7.51         2.53 o                         
  -3   0  11        139.58        164.16         5.80 o                         
  -1   0  11          0.49         -0.03         1.42 o                         
   1   0  11          0.82          1.28         1.37 o                         
   3   0  11          4.86          6.06         1.32 o                         
 -14   1  11          1.08          1.62         1.07 o                         
 -13   1  11         12.95         14.92         1.93 o                         
 -12   1  11          0.99          1.45         1.28 o                         
 -11   1  11          0.64          2.20         1.00 o                         
 -10   1  11          0.88         -0.11         0.94 o                         
  -9   1  11         13.29          8.62         1.44 o                         
  -8   1  11         17.25         16.14         1.80 o                         
  -7   1  11          1.48          1.54         1.78 o                         
  -6   1  11          1.73         -0.19         1.13 o                         
  -5   1  11         86.24         86.17         3.62 o                         
  -4   1  11         20.82         24.36         2.21 o                         
  -3   1  11         64.65         60.30         3.11 o                         
  -2   1  11          5.22          7.59         1.44 o                         
  -1   1  11          6.06          3.54         1.08 o                         
   0   1  11         24.55         22.96         2.00 o                         
   1   1  11          9.31          6.49         1.43 o                         
   2   1  11          0.75         -0.17         0.82 o                         
   3   1  11          1.80          2.35         0.90 o                         
 -14   2  11          0.00         -1.13         1.13 o                         
 -13   2  11          0.89          0.93         1.12 o                         
 -12   2  11          6.86          7.24         1.08 o                         
 -11   2  11          9.01          8.07         1.45 o                         
 -10   2  11          6.05          8.18         1.58 o                         
  -9   2  11         86.57         83.67         3.32 o                         
  -8   2  11        132.75        129.00         3.95 o                         
  -7   2  11         13.76         15.13         1.79 o                         
  -6   2  11         59.89         53.09         2.47 o                         
  -5   2  11         20.59         20.80         1.71 o                         
  -4   2  11          7.90          6.55         1.25 o                         
  -3   2  11          8.02          7.14         1.01 o                         
  -2   2  11         38.76         34.28         1.75 o                         
  -1   2  11         38.55         39.65         2.02 o                         
   0   2  11          0.12          1.44         1.10 o                         
   1   2  11          0.22          0.03         0.95 o                         
   2   2  11         15.79         13.86         1.13 o                         
   3   2  11          0.03          0.42         0.65 o                         
 -13   3  11         32.16         35.38         1.71 o                         
 -12   3  11          2.42          3.53         0.94 o                         
 -11   3  11          6.25          6.38         1.24 o                         
 -10   3  11         21.64         23.38         2.01 o                         
  -9   3  11         76.66         76.92         2.94 o                         
  -8   3  11          0.40          1.28         1.02 o                         
  -7   3  11          3.22          2.39         1.66 o                         
  -6   3  11          0.20          1.13         1.34 o                         
  -5   3  11         32.29         28.59         1.89 o                         
  -4   3  11         48.33         55.17         2.38 o                         
  -3   3  11         59.80         59.80         2.18 o                         
  -2   3  11         81.25         80.79         2.70 o                         
  -1   3  11         20.79         20.18         1.51 o                         
   0   3  11          1.77          0.77         0.74 o                         
   1   3  11          9.79          8.22         1.17 o                         
   2   3  11          0.15         -0.12         0.45 o                         
   3   3  11          0.28         -0.19         0.75 o                         
 -13   4  11          2.02          0.66         0.95 o                         
 -12   4  11          1.33          1.72         0.72 o                         
 -11   4  11         15.50         13.51         1.49 o                         
 -10   4  11          2.44          3.79         1.83 o                         
  -9   4  11          8.22          7.44         2.02 o                         
  -8   4  11          0.50          0.77         0.82 o                         
  -7   4  11          0.49         -0.12         2.05 o                         
  -6   4  11          0.40         -1.67         1.70 o                         
  -5   4  11         15.37         14.18         1.74 o                         
  -4   4  11          6.80          8.03         1.47 o                         
  -3   4  11         11.91         15.48         1.39 o                         
  -2   4  11         10.67         11.25         1.47 o                         
  -1   4  11          6.90          4.51         1.08 o                         
   0   4  11          0.49          0.09         1.00 o                         
   1   4  11          0.08         -0.81         0.84 o                         
   2   4  11          0.00          0.00         0.67 o                         
 -12   5  11         14.16         16.72         1.14 o                         
 -11   5  11          1.74          2.25         1.06 o                         
 -10   5  11          7.27          3.94         1.56 o                         
  -9   5  11          1.82          1.91         1.52 o                         
  -8   5  11          4.47          8.34         1.88 o                         
  -7   5  11         21.06         14.22         2.15 o                         
  -6   5  11          0.08          0.21         1.49 o                         
  -5   5  11          0.39         -0.65         1.72 o                         
  -4   5  11          4.81          2.53         0.97 o                         
  -3   5  11          1.08          0.72         1.15 o                         
  -2   5  11          1.62          1.16         0.72 o                         
  -1   5  11          1.60          1.42         0.83 o                         
   0   5  11         13.92         12.38         1.84 o                         
   1   5  11          0.26         -0.21         0.77 o                         
   2   5  11          3.36          3.94         0.80 o                         
 -12   6  11          0.67          1.95         1.15 o                         
 -11   6  11          4.38          2.53         0.86 o                         
 -10   6  11          3.50          3.76         1.18 o                         
  -9   6  11          7.00          3.68         1.37 o                         
  -8   6  11          3.17          4.09         1.26 o                         
  -7   6  11          2.24          2.82         0.94 o                         
  -6   6  11         18.28         16.35         1.68 o                         
  -5   6  11          0.14          0.41         0.74 o                         
  -4   6  11          3.39          2.20         0.80 o                         
  -3   6  11         12.90         16.00         1.83 o                         
  -2   6  11         27.89         29.53         3.04 o                         
  -1   6  11         39.00         38.20         2.58 o                         
   0   6  11          1.67          2.85         1.48 o                         
   1   6  11          0.02          2.06         1.08 o                         
 -10   7  11          5.97          6.53         1.20 o                         
  -9   7  11          0.06          1.12         0.68 o                         
  -8   7  11          1.14          1.18         0.91 o                         
  -7   7  11         11.06         11.03         1.65 o                         
  -6   7  11          7.06          7.17         1.49 o                         
  -5   7  11          0.11         -0.88         0.88 o                         
  -4   7  11          0.39          2.45         0.77 o                         
  -3   7  11          9.42         10.18         1.00 o                         
  -2   7  11          2.53          2.88         0.75 o                         
  -1   7  11          7.54          9.51         1.08 o                         
   0   7  11         14.03         10.42         1.42 o                         
  -9   8  11          7.95          6.58         0.91 o                         
  -8   8  11         21.09         21.84         1.57 o                         
  -7   8  11          0.52         -0.67         0.67 o                         
  -6   8  11          2.46          1.26         0.77 o                         
  -5   8  11          1.06          1.21         0.76 o                         
  -4   8  11          9.87         10.14         0.96 o                         
  -3   8  11          2.23          3.46         0.88 o                         
  -2   8  11         21.04         21.53         1.38 o                         
 -12   0  12         51.13         60.64         4.60 o                         
 -10   0  12          0.35          0.43         1.59 o                         
  -8   0  12        183.11        204.28         9.37 o                         
  -6   0  12         33.77         38.02         3.23 o                         
  -4   0  12          5.50          4.58         1.77 o                         
  -2   0  12          2.37          0.29         1.23 o                         
   0   0  12          3.21          2.80         1.28 o                         
   2   0  12          0.80          0.96         0.72 o                         
 -13   1  12         31.56         42.11         2.46 o                         
 -12   1  12          0.56          1.60         1.24 o                         
 -11   1  12         18.77         21.50         1.80 o                         
 -10   1  12         11.85         11.67         1.55 o                         
  -9   1  12         17.21         12.45         1.61 o                         
  -8   1  12          6.27          3.35         1.69 o                         
  -7   1  12         25.22         34.30         3.51 o                         
  -6   1  12         10.56          8.75         1.52 o                         
  -5   1  12         26.45         29.06         2.07 o                         
  -4   1  12          0.06          0.44         0.93 o                         
  -3   1  12         15.09         11.10         1.21 o                         
  -2   1  12         10.03          9.87         1.16 o                         
  -1   1  12         14.75         13.66         1.25 o                         
   0   1  12          0.32          1.20         0.77 o                         
   1   1  12          0.35          0.67         0.72 o                         
   2   1  12          1.36          0.02         0.56 o                         
 -13   2  12         10.60         15.63         1.53 o                         
 -12   2  12          0.07          0.09         0.75 o                         
 -11   2  12          0.21          1.93         0.93 o                         
 -10   2  12          2.15          1.53         0.75 o                         
  -9   2  12         10.63          8.55         1.10 o                         
  -8   2  12         21.12         23.07         2.81 o                         
  -7   2  12          7.34          8.66         1.48 o                         
  -6   2  12         12.02         10.47         1.34 o                         
  -5   2  12          0.06         -0.40         0.97 o                         
  -4   2  12          0.89          0.70         0.64 o                         
  -3   2  12         25.74         22.71         1.65 o                         
  -2   2  12         18.55         15.82         2.05 o                         
  -1   2  12          1.56          2.35         0.97 o                         
   0   2  12          1.94          2.00         0.73 o                         
   1   2  12          0.13          0.41         0.62 o                         
   2   2  12          0.90          1.07         0.51 o                         
 -13   3  12          7.46          9.81         1.20 o                         
 -12   3  12         21.80         21.49         1.67 o                         
 -11   3  12          1.98          2.82         0.78 o                         
 -10   3  12          0.31         -0.06         1.08 o                         
  -9   3  12          2.83          2.53         1.07 o                         
  -8   3  12         20.46         21.53         1.90 o                         
  -7   3  12          0.03          0.05         1.11 o                         
  -6   3  12          1.87          0.47         1.16 o                         
  -5   3  12          0.86          0.95         1.07 o                         
  -4   3  12          0.33          1.03         1.17 o                         
  -3   3  12          0.16         -0.53         0.68 o                         
  -2   3  12          5.01          4.10         0.86 o                         
  -1   3  12          1.64          2.32         0.87 o                         
   0   3  12          5.36          4.99         1.37 o                         
   1   3  12          6.41          4.04         1.13 o                         
 -12   4  12          0.38          1.29         0.46 o                         
 -11   4  12         13.11         13.55         2.01 o                         
 -10   4  12         10.87         10.05         1.57 o                         
  -9   4  12          3.68          2.69         1.41 o                         
  -8   4  12          0.00          0.68         1.02 o                         
  -7   4  12          7.54          7.29         1.29 o                         
  -6   4  12         10.34         11.68         1.74 o                         
  -5   4  12          0.15         -0.90         0.90 o                         
  -4   4  12          2.56          1.19         0.91 o                         
  -3   4  12          9.92         10.30         1.49 o                         
  -2   4  12          0.57         -0.20         0.76 o                         
  -1   4  12          1.61          1.82         0.73 o                         
   0   4  12          0.07          0.63         0.54 o                         
   1   4  12          2.12          1.22         0.64 o                         
 -11   5  12          0.24         -0.74         0.82 o                         
 -10   5  12          6.39          5.73         1.08 o                         
  -9   5  12         14.86         11.98         1.66 o                         
  -8   5  12          8.38          7.63         1.22 o                         
  -7   5  12          0.76         -0.35         0.97 o                         
  -6   5  12          9.19          7.79         1.86 o                         
  -5   5  12          0.16         -1.17         1.17 o                         
  -4   5  12          0.80          0.93         1.00 o                         
  -3   5  12         29.06         30.86         1.70 o                         
  -2   5  12          3.45          2.37         0.63 o                         
  -1   5  12         24.92         25.39         1.62 o                         
   0   5  12          3.53          2.25         0.76 o                         
 -11   6  12          0.62          2.71         0.86 o                         
 -10   6  12          2.70          1.53         0.86 o                         
  -9   6  12          2.97          3.87         1.42 o                         
  -8   6  12          3.06          2.77         1.00 o                         
  -7   6  12          1.57          1.40         0.62 o                         
  -6   6  12          0.03         -0.82         0.82 o                         
  -5   6  12          1.38          1.47         0.50 o                         
  -4   6  12          0.26          0.15         1.18 o                         
  -3   6  12         24.01         23.68         2.45 o                         
  -2   6  12         16.95         16.54         1.26 o                         
  -1   6  12          2.22          1.08         0.89 o                         
  -9   7  12          0.04         -0.66         0.66 o                         
  -8   7  12          0.29          0.07         0.55 o                         
  -7   7  12         11.27         11.75         1.07 o                         
  -6   7  12          0.37          0.14         0.66 o                         
  -5   7  12          5.73          6.89         0.86 o                         
  -4   7  12         11.98         11.84         1.73 o                         
  -3   7  12          0.04          0.31         1.06 o                         
  -2   7  12          0.35         -0.81         0.81 o                         
 -13   0  13          0.77         -0.17         0.83 o                         
 -11   0  13          0.95          2.46         0.91 o                         
  -9   0  13          0.00          1.26         1.79 o                         
  -7   0  13         21.14         27.71         4.05 o                         
  -5   0  13          1.01          3.05         1.64 o                         
  -3   0  13          3.87          1.94         0.94 o                         
  -1   0  13          9.23         10.38         1.45 o                         
 -13   1  13         38.58         52.91         3.13 o                         
 -12   1  13          3.49          1.17         3.33 o                         
 -11   1  13          6.94          9.77         1.11 o                         
 -10   1  13          0.33          1.66         0.96 o                         
  -9   1  13          5.17          3.09         1.37 o                         
  -8   1  13          3.02          3.69         1.80 o                         
  -7   1  13          4.85          5.96         1.94 o                         
  -6   1  13         13.76         13.02         1.67 o                         
  -5   1  13          2.58          2.37         1.02 o                         
  -4   1  13          0.88          1.66         0.86 o                         
  -3   1  13          0.33          0.37         0.61 o                         
  -2   1  13          1.02          0.49         0.60 o                         
  -1   1  13          0.48         -0.05         0.71 o                         
   0   1  13          0.80          0.70         0.44 o                         
 -12   2  13          0.70          0.94         0.69 o                         
 -11   2  13          1.24          0.99         0.82 o                         
 -10   2  13          4.69          3.71         1.23 o                         
  -9   2  13         15.36         15.48         2.01 o                         
  -8   2  13         24.11         22.92         2.37 o                         
  -7   2  13          1.07          4.95         1.74 o                         
  -6   2  13          3.24          4.45         1.82 o                         
  -5   2  13         14.26         15.98         1.60 o                         
  -4   2  13          2.35          2.59         0.80 o                         
  -3   2  13          4.30          5.56         1.34 o                         
  -2   2  13          1.37          0.65         0.81 o                         
  -1   2  13          1.58          1.22         0.67 o                         
   0   2  13          0.93         -0.34         0.54 o                         
 -12   3  13          3.87          2.78         1.39 o                         
 -11   3  13          1.64          2.08         0.89 o                         
 -10   3  13          2.08          2.12         2.25 o                         
  -9   3  13          7.76          5.96         1.01 o                         
  -8   3  13         19.52         16.22         1.47 o                         
  -7   3  13          3.23          3.24         0.93 o                         
  -6   3  13          3.74          2.69         0.93 o                         
  -5   3  13          1.49          1.30         0.79 o                         
  -4   3  13          0.85          0.96         0.74 o                         
  -3   3  13          2.91          3.56         1.10 o                         
  -2   3  13          0.00         -0.84         0.84 o                         
  -1   3  13         10.18         10.14         0.83 o                         
 -11   4  13          1.40          1.49         1.84 o                         
 -10   4  13          5.42          7.33         1.76 o                         
  -9   4  13          0.85          2.14         0.96 o                         
  -8   4  13          1.94         -0.96         0.96 o                         
  -7   4  13          7.92          7.72         1.06 o                         
  -6   4  13          0.01         -0.40         1.07 o                         
  -5   4  13          1.89          2.08         1.04 o                         
  -4   4  13          1.86          2.26         0.71 o                         
  -3   4  13          0.05         -0.43         0.43 o                         
  -2   4  13          1.14          2.19         0.65 o                         
 -10   5  13          1.74          1.55         0.69 o                         
  -9   5  13          0.02          0.01         0.63 o                         
  -8   5  13          0.40         -0.58         0.69 o                         
  -7   5  13          5.33          5.01         0.71 o                         
  -6   5  13          0.02         -0.30         0.58 o                         
  -5   5  13          0.34          0.53         0.56 o                         
  -4   5  13          5.31          5.46         0.75 o                         
  -3   5  13          0.13          0.66         0.57 o                         
  -2   5  13          3.77          5.00         1.19 o                         
  -9   6  13          0.51          0.03         0.63 o                         
  -8   6  13         13.61         15.05         1.32 o                         
  -7   6  13          0.00         -0.60         0.60 o                         
  -6   6  13          4.59          5.63         0.59 o                         
  -5   6  13          4.08          3.92         0.70 o                         
  -4   6  13          5.01          8.43         1.26 o                         
 -10   0  14          0.24          1.07         1.42 o                         
  -8   0  14          1.90          3.36         1.90 o                         
  -6   0  14          0.35         -1.50         1.60 o                         
  -4   0  14         10.30          8.52         1.30 o                         
  -2   0  14          6.11         10.03         1.41 o                         
 -11   1  14          2.16         -0.50         0.60 o                         
 -10   1  14          3.17          3.41         1.44 o                         
  -9   1  14          1.15          0.41         1.17 o                         
  -8   1  14          1.73         -0.63         1.17 o                         
  -7   1  14          5.29          4.75         1.42 o                         
  -6   1  14          0.39          0.97         1.17 o                         
  -5   1  14          0.79          0.17         1.41 o                         
  -4   1  14          2.24          3.40         0.76 o                         
  -3   1  14          8.19          9.63         0.85 o                         
  -2   1  14          0.00          1.21         0.99 o                         
 -11   2  14          0.11          0.14         2.63 o                         
 -10   2  14          0.03          0.56         0.52 o                         
  -9   2  14          0.01         -0.89         0.95 o                         
  -8   2  14          2.12          0.91         1.11 o                         
  -7   2  14          0.10         -1.17         1.17 o                         
  -6   2  14          0.21          1.44         1.35 o                         
  -5   2  14          8.57         11.85         2.03 o                         
  -4   2  14         10.69         10.46         0.98 o                         
  -3   2  14          0.86          0.09         0.57 o                         
  -2   2  14          0.44         -0.71         0.71 o                         
 -10   3  14          0.49         -0.06         1.13 o                         
  -9   3  14          2.47          1.40         0.92 o                         
  -8   3  14          0.09          0.64         0.93 o                         
  -7   3  14          8.21         10.85         1.56 o                         
  -6   3  14          3.97          5.90         1.21 o                         
  -5   3  14          0.42          0.25         0.43 o                         
  -4   3  14          0.87         -1.13         1.13 o                         
  -3   3  14          0.28          0.04         0.66 o                         
 -10   4  14          3.09         -0.78         0.90 o                         
  -9   4  14          1.68         -0.79         0.79 o                         
  -8   4  14          0.25         -0.33         1.10 o                         
  -7   4  14          2.49          3.27         0.74 o                         
  -6   4  14          4.98          4.90         0.94 o                         
  -5   4  14          5.06          6.03         0.84 o                         
  -4   4  14          0.03         -0.64         0.75 o                         
  -7   5  14          2.87          3.65         0.93 o                         
  -9   0  15          6.00          8.05         1.40 o                         
  -7   0  15         19.31         29.63         2.55 o                         
  -9   1  15          0.50         -0.58         1.02 o                         
  -8   1  15          0.00         -0.01         0.66 o                         
  -7   1  15          0.01          1.12         0.80 o                         
  -6   1  15          1.37          2.25         0.99 o                         
  -7   2  15          0.04          2.06         1.17 o                         
                                                                                
